# Supplementary material for: MMP14 as a central mediator of TGF-β1−induced extracellular matrix remodeling in graves’ orbitopathy
Source: Front Endocrinol (Lausanne). 2025 Jul 22;16:1623842. doi: 10.3389/fendo.2025.1623842 (PMC12321542; doi:10.3389/fendo.2025.1623842)
Supplement: Supplementary file 2 [file Table1.xlsx]

## Sheet: Sheet1
Gene_symbol	NAME	Foldchange	PValue	FDR	LSM	FYE	LT	hanlong480385	liaotuanfeng491342	qiweilin491735	HBT	FMG	CSH	zhangshiyong486209	zhuyingxin486916	xiongdaozhen488481
A1BG-AS1	A1BG antisense RNA 1	-1.45987	0.432947	0.999967	1.15952	0.623917	0.455073	0	0.576188	0.240264	0.689024	0.354762	1.41333	1.26461	0.746279	0
A2M	alpha-2-macroglobulin	1.06784	0.705227	0.999967	1707.47	1435.06	1422.2	1176.49	1833.74	2485.37	1895.56	1134.63	1705.69	1313.43	1629.57	1742.25
A2M-AS1	A2M antisense RNA 1 (head to head)	1.0062	0.972108	0.999967	7.61418	11.8024	8.19131	5.85412	8.06664	5.12563	7.39376	10.4908	8.83332	7.36183	5.75074	6.49043
A4GALT	alpha 1,4-galactosyltransferase	1.10863	0.503043	0.999967	46.2262	27.6603	33.7765	30.2951	46.8929	50.1751	28.5415	26.4045	25.9952	38.2092	42.2306	50.6826
AAAS	achalasia, adrenocortical insufficiency, alacrimia	-1.23481	0.108107	0.999967	22.8812	19.9134	22.3491	16.4281	18.2607	25.0675	18.8157	26.5058	19.7866	24.705	29.1927	35.3156
AACS	acetoacetyl-CoA synthetase	-1.08862	0.578946	0.999967	13.1799	9.82669	11.124	19.2454	16.3106	15.0565	16.2451	16.0657	11.3571	17.1174	17.1205	14.4126
AADACL2-AS1	AADACL2 antisense RNA 1	1.11414	0.76242	0.999967	1.27547	1.09185	0.5562	0.439059	1.5956	0.280308	0.450516	0.557484	0.454285	1.17428	0.921874	1.14537
AADAT	aminoadipate aminotransferase	1.11456	0.527795	0.999967	8.30989	10.7106	11.6802	6.80541	7.53477	7.32805	7.49976	10.1361	7.67237	7.54249	5.22395	8.87662
AAED1	AhpC/TSA antioxidant enzyme domain containing 1	1.0256	0.874149	0.999967	13.7983	10.2426	14.4612	11.6351	18.7926	10.0911	16.1126	10.7949	12.2152	8.94259	15.0573	13.8399
AAGAB	alpha- and gamma-adaptin binding protein	-1.06221	0.649001	0.999967	12.7161	20.4333	20.0232	28.3559	21.186	18.9808	23.7978	19.664	24.8342	16.2141	23.8809	20.8553
AAK1	AP2 associated kinase 1	-1.02811	0.75208	0.999967	127.083	128.371	123.274	115.29	125.565	134.107	134.386	133.847	149.308	119.099	123.399	114.823
AAMDC	adipogenesis associated, Mth938 domain containing	1.01068	0.969416	0.999967	9.50806	12.3224	12.742	13.0986	3.72306	14.2156	13.8335	15.4068	15.1428	12.1041	3.5558	4.86782
AAMP	angio-associated, migratory cell protein	-1.06948	0.593089	0.999967	49.6661	44.818	49.9063	70.5787	55.9789	42.2464	43.7795	38.6691	44.8228	71.9924	67.1212	68.6745
AAR2	AAR2 splicing factor homolog	-1.04372	0.735908	0.999967	25.2389	17.5737	18.2535	25.502	30.1834	22.1443	20.4057	23.2116	24.8342	20.1886	31.5632	24.9118
AARS	alanyl-tRNA synthetase	-1.08535	0.355333	0.999967	93.264	94.3674	97.4361	121.729	91.1264	99.6695	95.5358	114.031	108.927	114.763	105.489	110.051
AARS2	alanyl-tRNA synthetase 2, mitochondrial	-1.01584	0.892591	0.999967	28.2536	29.4801	23.866	23.2335	30.0061	23.3456	25.2554	25.5936	24.3295	33.3766	23.4858	28.6342
AARSD1	alanyl-tRNA synthetase domain containing 1	1.05591	0.763817	0.999967	12.2523	13.2582	13.8544	8.37871	7.26884	12.774	12.5349	13.3289	14.2847	11.4718	5.09226	7.4449
AASDH	aminoadipate-semialdehyde dehydrogenase	-1.09826	0.454754	0.999967	20.4075	26.2565	25.5346	16.4281	24.5988	25.468	23.2413	25.2388	26.5	19.7821	21.0714	36.4609
AASDHPPT	aminoadipate-semialdehyde dehydrogenase-phosphopantetheinyl transferase	-1.04543	0.737305	0.999967	28.5628	27.9723	25.2818	28.6486	40.7764	18.9808	24.0893	26.7592	25.9447	28.6344	33.5387	39.038
AASS	aminoadipate-semialdehyde synthase	1.08394	0.533999	0.999967	130.91	137.418	123.274	80.6771	112.844	89.6985	98.3979	140.79	109.18	82.4254	78.7983	112.962
AATF	apoptosis antagonizing transcription factor	1.01517	0.917286	0.999967	43.1341	45.182	48.1366	44.5645	25.4409	48.6134	57.0035	50.1229	49.719	28.9053	35.6897	29.7319
AATK	apoptosis-associated tyrosine kinase	-1.08416	0.726357	0.999967	4.75403	5.87522	3.79227	3.69541	5.93917	5.92651	2.67659	3.44626	3.28095	6.00689	8.25297	8.87662
ABAT	4-aminobutyrate aminotransferase	-1.23908	0.17893	0.999967	15.0351	13.6742	14.2589	11.2692	24.4215	12.774	13.277	23.9211	17.5657	24.9309	13.3452	20.3303
ABCA1	ATP-binding cassette, sub-family A (ABC1), member 1	1.33113	0.0323924	0.999967	258.689	289.29	269.959	226.335	476.109	350.024	210.417	228.315	243.901	225.687	237.536	259.283
ABCA10	ATP-binding cassette, sub-family A (ABC1), member 10	-1.08042	0.608557	0.999967	90.1333	124.939	164.079	52.6871	104.822	69.4363	124.766	89.7549	131.793	101.304	113.127	93.8726
ABCA11P	ATP-binding cassette, sub-family A (ABC1), member 11, pseudogene	-1.05259	0.789104	0.999967	9.1602	9.09879	9.55652	4.976	9.7952	3.52387	8.5863	6.53777	8.0257	7.2715	5.39955	12.6468
ABCA2	ATP-binding cassette, sub-family A (ABC1), member 2	-1.12919	0.363565	0.999967	67.7159	51.5771	52.839	67.5785	69.054	78.7665	49.7157	70.4457	54.8171	78.7219	92.4947	91.5819
ABCA3	ATP-binding cassette, sub-family A (ABC1), member 3	1.01376	0.918258	0.999967	37.839	34.2114	29.3775	38.6738	35.2361	38.7626	27.561	38.5171	26.4495	29.9893	42.3184	46.4829
ABCA4	ATP-binding cassette, sub-family A (ABC1), member 4	1.12252	0.731035	0.999967	0.61841	0.467938	1.26409	1.06106	0.975088	1.48163	0.662523	1.36837	0.807618	0.812963	0.790178	0.811304
ABCA5	ATP-binding cassette, sub-family A (ABC1), member 5	1.10798	0.5168	0.999967	84.6063	102.114	95.8181	66.8101	102.96	42.5667	62.5952	95.5325	66.9818	62.5981	77.2618	81.6553
ABCA6	ATP-binding cassette, sub-family A (ABC1), member 6	-1.06773	0.591239	0.999967	272.062	243.588	238.306	271.668	373.946	288.917	383.892	258.368	366.356	307.797	279.899	206.453
ABCA7	ATP-binding cassette, sub-family A (ABC1), member 7	-1.35938	0.14281	0.999967	5.8749	4.99134	4.60129	6.95177	9.04173	9.04994	6.75773	6.38572	6.35999	9.48456	15.3207	10.8333
ABCA8	ATP-binding cassette, sub-family A (ABC1), member 8	-1.10341	0.513845	0.999967	586.021	734.506	975.524	501.478	495.167	683.871	888.523	794.719	924.218	629.865	580.473	569.869
ABCA9	ATP-binding cassette, sub-family A (ABC1), member 9	1.12308	0.503239	0.999967	332.202	318.042	443.595	267.68	349.702	233.056	313.135	284.57	342.682	314.12	338.942	137.683
ABCB1	ATP-binding cassette, sub-family B (MDR/TAP), member 1	-1.01192	0.956742	0.999967	10.6676	22.825	8.09018	19.6479	11.0805	24.6671	12.6409	12.1633	17.4647	13.0977	25.2857	17.5146
ABCB10	ATP-binding cassette, sub-family B (MDR/TAP), member 10	1.09104	0.534111	0.999967	16.7357	17.6776	18.4052	17.1599	22.2497	14.9364	17.1991	14.0891	15.3952	11.7428	14.7061	25.055
ABCB11	ATP-binding cassette, sub-family B (MDR/TAP), member 11	-1.27699	0.385356	0.999967	34.4377	9.87869	15.4725	10.0618	37.8955	9.77073	21.1742	51.5419	39.6742	14.814	16.1108	6.82449
ABCB4	ATP-binding cassette, sub-family B (MDR/TAP), member 4	1.01946	0.947611	0.999967	1.27547	0.311959	2.67987	0.878118	1.28534	1.76193	0.980534	1.26701	1.11047	1.21944	1.84375	1.62261
ABCB5	ATP-binding cassette, sub-family B (MDR/TAP), member 5	1.12177	0.705431	0.999967	2.00983	1.45581	1.61804	1.28059	2.12746	1.48163	1.40455	1.97653	0.605713	0.677469	1.88765	2.33846
ABCB6	ATP-binding cassette, sub-family B (MDR/TAP), member 6 (Langereis blood group)	-1.10275	0.456524	0.999967	14.7259	16.3778	17.5456	19.8674	13.9615	15.497	17.8086	19.816	16.2533	18.6981	14.3549	21.1416
ABCB7	ATP-binding cassette, sub-family B (MDR/TAP), member 7	1.10867	0.368379	0.999967	21.4898	21.2132	22.1469	23.0506	25.0864	20.1021	24.5399	20.3735	19.5343	16.8916	16.462	22.1438
ABCB8	ATP-binding cassette, sub-family B (MDR/TAP), member 8	-1.28427	0.13475	0.999967	9.85591	8.42288	9.75878	12.2205	11.3908	10.1311	7.92377	12.6701	9.53999	14.7237	17.9546	16.6556
ABCB9	ATP-binding cassette, sub-family B (MDR/TAP), member 9	-1.33575	0.25454	0.999967	3.208	2.13172	2.37649	2.96365	4.21061	2.08229	3.47162	2.68606	2.37238	2.61955	6.67261	4.86782
ABCC1	ATP-binding cassette, sub-family C (CFTR/MRP), member 1	-1.2088	0.123758	0.999967	50.3618	44.974	55.3672	57.3338	83.636	66.1526	71.579	69.7362	75.5627	86.8967	78.9739	49.8236
ABCC10	ATP-binding cassette, sub-family C (CFTR/MRP), member 10	-1.12647	0.357629	0.999967	16.3492	17.9376	15.1691	15.6232	15.9117	10.7718	15.4235	15.863	15.0419	22.8081	16.5059	17.7055
ABCC2	ATP-binding cassette, sub-family C (CFTR/MRP), member 2	-1.03404	0.86995	0.999967	13.2572	19.5494	15.7253	16.2818	12.7205	8.2891	19.0277	6.38572	26.7523	15.1301	11.0186	10.3561
ABCC3	ATP-binding cassette, sub-family C (CFTR/MRP), member 3	1.12541	0.703993	0.999967	1.04357	2.2877	1.36522	6.65906	1.28534	4.20462	1.88157	1.87517	1.66571	1.71625	4.38988	3.48383
ABCC4	ATP-binding cassette, sub-family C (CFTR/MRP), member 4	1.02019	0.906712	0.999967	12.4069	12.4263	10.315	17.5258	24.6875	14.1756	21.8633	12.6194	19.2314	11.6073	11.9844	12.3604
ABCC5	ATP-binding cassette, sub-family C (CFTR/MRP), member 5	-1.06194	0.675575	0.999967	28.4469	38.6309	34.8383	37.5761	26.7263	44.8092	43.541	39.1252	34.5761	40.1062	26.9538	39.7539
ABCC6	ATP-binding cassette, sub-family C (CFTR/MRP), member 6	-1.13695	0.539809	0.999967	12.2523	11.4905	11.6296	9.54953	13.3853	14.0955	5.6977	16.7245	8.17713	16.8012	10.5796	24.4346
ABCC6P1	ATP-binding cassette, sub-family C, member 6 pseudogene 1 (functional)	-1.21026	0.767428	0.999967	0.541109	1.71577	2.12367	0	1.06373	1.68185	0.821528	2.99014	1.71619	0	0	3.10204
ABCC9	ATP-binding cassette, sub-family C (CFTR/MRP), member 9	1.34381	0.0436444	0.999967	554.443	677.99	580.167	469.5	797.09	787.104	544.647	488.102	589.359	383.222	468.839	402.884
ABCD1	ATP-binding cassette, sub-family D (ALD), member 1	-1.13527	0.439184	0.999967	17.2768	12.3224	11.4779	17.8185	12.8534	15.8174	12.8794	16.6738	8.47999	20.6854	16.3303	24.4823
ABCD2	ATP-binding cassette, sub-family D (ALD), member 2	-1.02865	0.901425	0.999967	27.7125	32.1837	28.9224	23.1604	37.9398	16.378	19.9552	51.998	18.5752	25.6535	19.4033	35.5065
ABCD3	ATP-binding cassette, sub-family D (ALD), member 3	1.12741	0.269544	0.999967	36.7181	45.338	43.1308	53.4554	52.7434	42.6869	41.9245	38.365	45.1761	32.1572	48.3764	37.0813
ABCD4	ATP-binding cassette, sub-family D (ALD), member 4	-1.07478	0.569668	0.999967	19.7891	20.6413	21.1862	25.4288	26.9479	32.6358	26.1564	20.2215	26.5	30.7571	25.9881	28.0138
ABCE1	ATP-binding cassette, sub-family E (OABP), member 1	1.15266	0.164191	0.999967	65.6288	71.3865	69.6767	56.2727	74.9488	66.1526	66.8883	57.3195	69.2028	45.2098	58.8243	52.9734
ABCF1	ATP-binding cassette, sub-family F (GCN20), member 1	1.07738	0.482138	0.999967	62.8459	55.4766	61.0808	68.5298	42.8596	64.5909	59.1501	67.7596	56.4828	51.036	47.1912	48.2964
ABCF2	ATP-binding cassette, sub-family F (GCN20), member 2	-1.05329	0.61795	0.999967	34.3218	37.279	32.8664	37.0639	40.0673	36.2798	32.7021	35.1215	39.0685	39.6545	43.4598	39.563
ABCF3	ATP-binding cassette, sub-family F (GCN20), member 3	1.08676	0.4584	0.999967	31.8868	28.6482	32.8664	36.2224	35.3691	41.846	27.773	30.1041	29.68	33.2411	38.9821	30.6386
ABCG1	ATP-binding cassette, sub-family G (WHITE), member 1	1.15735	0.522148	0.999967	8.73505	13.2582	7.07891	13.5011	29.5629	24.3868	14.973	7.65273	15.0924	18.2465	15.5402	11.8832
ABCG2	ATP-binding cassette, sub-family G (WHITE), member 2 (Junior blood group)	-1.43258	0.0146982	0.814889	19.9051	18.4056	13.6016	18.9527	16.1776	24.3067	29.3895	15.0521	32.4561	25.518	28.2269	28.9206
ABHD1	abhydrolase domain containing 1	1.22265	0.530613	0.999967	0.811663	1.14385	1.46634	2.26847	2.08314	1.16128	0.848029	1.06429	0.504761	0.677469	1.27306	2.95887
ABHD10	abhydrolase domain containing 10	-1.18241	0.187894	0.999967	23.0744	26.7244	24.8773	25.0629	35.2805	18.9408	27.2694	26.6579	25.3895	35.1832	26.2515	41.281
ABHD11	abhydrolase domain containing 11	-1.23647	0.274493	0.999967	6.37736	5.2513	5.71369	6.51271	5.36298	3.0033	4.84967	5.62552	5.04761	5.32942	9.96502	9.06751
ABHD12	abhydrolase domain containing 12	1.0049	0.975251	0.999967	11.7498	12.1664	10.3655	22.6115	21.0974	14.3357	12.7734	13.7344	12.9219	20.1434	17.6034	14.7944
ABHD12B	abhydrolase domain containing 12B	1.24191	0.385604	0.999967	2.78285	3.27556	3.59002	2.12212	4.21061	2.92321	1.98757	2.8381	2.52381	0.858127	3.86309	3.14977
ABHD13	abhydrolase domain containing 13	1.09062	0.465233	0.999967	26.8622	35.7192	32.6641	32.4172	40.0229	26.2288	31.2711	27.0633	34.4752	27.0084	29.3683	28.5388
ABHD14A	abhydrolase domain containing 14A	1.04473	0.774268	0.999967	14.8805	9.35876	12.742	14.8182	11.0805	18.0598	10.8919	17.8395	10.6505	14.8592	10.0089	13.3626
ABHD14B	abhydrolase domain containing 14B	-1.12655	0.314707	0.999967	50.1685	44.5581	58.7044	41.4911	43.3028	56.1817	40.7584	68.1651	41.239	63.9982	56.8489	60.7523
ABHD15	abhydrolase domain containing 15	-1.14715	0.419827	0.999967	45.1826	37.331	39.8947	39.5519	55.3141	27.2699	26.0504	47.7916	28.8219	41.5514	47.4107	89.0048
ABHD16A	abhydrolase domain containing 16A	-1.19835	0.309923	0.999967	12.059	9.51473	12.4386	21.1114	20.8314	11.6528	12.5879	13.4303	12.6695	26.6923	20.8519	18.8509
ABHD16B	abhydrolase domain containing 16B	1.00035	0.998884	0.999982	4.29022	1.87175	1.61804	3.732	4.52086	3.12343	3.25961	1.87517	1.41333	4.3358	3.4241	4.86782
ABHD17A	abhydrolase domain containing 17A	-1.24103	0.249308	0.999967	33.5874	17.5217	15.5736	25.8313	30.7596	25.8684	23.1618	21.4378	11.9628	46.0679	41.7477	40.8038
ABHD17B	abhydrolase domain containing 17B	1.04757	0.742418	0.999967	9.35346	8.37089	9.80934	10.0252	10.1055	8.20902	6.57223	10.2374	9.48951	10.5685	7.98957	8.59027
ABHD17C	abhydrolase domain containing 17C	1.65213	0.0392124	0.999967	2.04848	2.85962	2.07311	2.52459	5.89485	4.44488	1.56355	1.21633	2.17047	1.76142	3.24851	2.05212
ABHD2	abhydrolase domain containing 2	-1.0462	0.656493	0.999967	171.184	156.447	153.663	180.746	183.538	174.392	180.869	161.873	175.152	147.688	223.664	177.866
ABHD3	abhydrolase domain containing 3	1.13496	0.457673	0.999967	9.81726	10.1387	8.54525	9.14706	11.967	8.32915	7.49976	8.56498	6.81428	10.975	6.14583	11.0719
ABHD4	abhydrolase domain containing 4	1.02285	0.861428	0.999967	38.0709	32.9116	43.5858	52.7968	31.912	63.1494	39.3009	51.7446	34.6266	52.8426	43.372	34.7906
ABHD5	abhydrolase domain containing 5	1.25301	0.156505	0.999967	98.2113	70.5026	86.0593	53.1261	93.5641	49.9348	55.8904	63.8572	44.6714	44.6678	52.898	98.2632
ABHD6	abhydrolase domain containing 6	1.00217	0.988968	0.999967	16.6584	15.7539	17.2422	17.5258	17.197	19.0609	13.913	15.3055	17.9695	14.8592	24.276	16.9419
ABHD8	abhydrolase domain containing 8	-1.35755	0.182698	0.999967	4.40617	2.85962	3.23607	7.57377	4.91976	3.644	3.92214	3.75035	3.3819	9.25874	10.3162	5.6314
ABI1	abl-interactor 1	-1.00592	0.948257	0.999967	63.7736	66.7591	63.4573	72.8472	70.2063	70.7177	80.9073	67.5062	72.3323	60.8819	71.0721	57.3639
ABI2	abl-interactor 2	1.04095	0.672978	0.999967	99.3321	96.6551	89.801	72.1886	94.2733	82.3705	84.2994	84.6362	100.296	74.8829	93.4605	75.9762
ABI3	ABI family, member 3	-1.01736	0.923673	0.999967	14.3394	12.8423	6.37102	12.5132	8.90876	11.1322	14.3635	8.56498	9.89332	12.3299	12.3795	9.68792
ABI3BP	ABI family, member 3 (NESH) binding protein	1.22395	0.415005	0.999967	260.776	415.529	337.411	243.239	187.128	396.716	273.092	413.4	364.337	212.274	153.251	87.6208
ABL1	ABL proto-oncogene 1, non-receptor tyrosine kinase	-1.14077	0.179036	0.999967	253.2	226.274	242.149	255.203	248.071	216.718	288.913	265.008	264.949	263.129	315.5	247.018
ABL2	ABL proto-oncogene 2, non-receptor tyrosine kinase	1.11082	0.242309	0.999967	83.7946	90.26	82.1659	81.9211	90.3286	85.0134	76.6672	62.1848	77.2789	71.6762	79.7202	94.6839
ABLIM1	actin binding LIM protein 1	-1.06273	0.635957	0.999967	487.501	656.881	580.47	733.631	620.245	392.751	632.471	591.592	665.578	583.978	697.815	517.755
ABLIM2	actin binding LIM protein family, member 2	1.00836	0.970195	0.999967	3.86506	3.27556	4.60129	3.65882	4.34357	7.88866	6.46622	2.88878	5.04761	3.61317	3.90699	5.44051
ABLIM3	actin binding LIM protein family, member 3	1.26688	0.126696	0.999967	153.636	133.05	125.651	73.3594	91.6583	93.2224	87.7445	92.441	78.5913	86.9418	79.3251	104.229
ABO	ABO blood group (transferase A, alpha 1-3-N-acetylgalactosaminyltransferase; transferase B, alpha 1-3-galactosyltransferase)	1.18052	0.580574	0.999967	4.98593	2.13172	2.67987	0.512235	1.5956	5.72629	3.65713	1.82449	1.66571	3.34218	2.54613	1.86123
ABR	active BCR-related	-1.00478	0.957871	0.999967	140.882	130.607	137.23	139.108	140.856	135.909	125.19	142.006	114.328	142.585	153.163	151.332
ABRA	actin binding Rho activating protein	1.29736	0.581526	0.999967	1.23682	1.40381	0.758454	0.731765	2.26043	0	0.927532	0.456123	1.36286	0	1.49256	0.668132
ABRACL	ABRA C-terminal like	1.49092	0.174994	0.999967	2.08713	2.33969	2.73044	7.50059	3.36849	3.44378	4.18715	1.92585	3.28095	2.70988	0.307291	1.95667
ABT1	activator of basal transcription 1	-1.0238	0.872846	0.999967	12.5228	10.2426	11.6296	12.9156	12.5875	15.1366	11.2894	11.3017	11.8114	8.8071	15.3646	18.3259
ABTB1	ankyrin repeat and BTB (POZ) domain containing 1	-1.2313	0.211178	0.999967	20.91	16.8458	14.1578	23.0872	27.4798	20.6226	17.3051	18.8531	15.3952	30.6216	39.8162	29.6842
ABTB2	ankyrin repeat and BTB (POZ) domain containing 2	-1.09808	0.594698	0.999967	5.83625	7.59099	5.81482	9.0373	5.36298	7.48822	6.51923	6.58845	8.0257	5.01327	7.72618	11.3582
ACAA1	acetyl-CoA acyltransferase 1	-1.13647	0.318472	0.999967	26.2824	30.5719	31.5517	44.1986	37.8068	30.6737	32.9406	35.679	28.7209	42.5902	40.4747	48.201
ACAA2	acetyl-CoA acyltransferase 2	1.17073	0.193841	0.999967	67.8319	56.5685	71.5981	101.386	75.9239	74.7621	68.9289	71.51	55.1199	58.0365	65.892	63.2817
ACACA	acetyl-CoA carboxylase alpha	-1.28288	0.0456125	0.999967	107.874	92.5477	109.875	108.63	101.321	94.6239	103.486	198.718	106.908	127.454	100.835	151.571
ACACB	acetyl-CoA carboxylase beta	1.13437	0.462823	0.999967	1512.17	1118.42	1262.62	909.474	1206.72	1057.88	656.057	1217.85	688.343	942.45	1139.35	1586.19
ACAD10	acyl-CoA dehydrogenase family, member 10	-1.12566	0.354654	0.999967	21.2965	22.409	25.6863	23.7458	32.9314	23.3056	20.0877	29.3439	22.1085	29.4473	30.0707	37.1768
ACAD11	acyl-CoA dehydrogenase family, member 11	-1.09068	0.523705	0.999967	31.3457	36.1352	39.743	28.6852	19.6347	19.2211	30.2375	36.1858	34.1219	27.5052	32.0022	30.4955
ACAD8	acyl-CoA dehydrogenase family, member 8	1.1578	0.378417	0.999967	7.65283	7.17505	8.69694	12.9156	13.0307	16.6983	9.01031	9.0211	7.62189	8.85226	9.96502	12.7422
ACAD9	acyl-CoA dehydrogenase family, member 9	1.04722	0.676765	0.999967	40.7764	50.0173	40.6026	38.1249	26.9922	35.3188	34.8752	35.4762	34.6771	37.6673	36.875	41.7583
ACADL	acyl-CoA dehydrogenase, long chain	-1.0237	0.905424	0.999967	20.1756	33.4835	25.4841	27.99	31.5574	12.2134	22.2078	37.098	23.9762	20.2337	21.9494	29.016
ACADM	acyl-CoA dehydrogenase, C-4 to C-12 straight chain	1.21626	0.116555	0.999967	49.5888	58.6482	59.0583	51.4431	41.2196	59.7056	53.7969	53.0623	48.6085	39.8803	32.8802	34.5043
ACADS	acyl-CoA dehydrogenase, C-2 to C-3 short chain	-1.25373	0.290958	0.999967	18.0885	11.5945	10.5678	17.7819	16.9311	9.69064	9.22232	11.9099	10.8524	22.4468	18.2619	33.5498
ACADSB	acyl-CoA dehydrogenase, short/branched chain	1.06114	0.583617	0.999967	94.1916	115.269	117.56	75.9938	102.429	78.4862	79.1317	109.622	98.4789	90.284	89.5974	83.1348
ACADVL	acyl-CoA dehydrogenase, very long chain	-1.02169	0.861154	0.999967	163.376	161.283	182.737	247.483	177.555	214.435	206.363	157.008	132.449	220.99	206.631	248.307
ACAN	aggrecan	1.10607	0.841037	0.999967	0.541109	0.571924	0.455073	0.475647	2.03882	12.3736	4.45215	0.810886	1.41333	0.541975	3.6875	3.96107
ACAP1	ArfGAP with coiled-coil, ankyrin repeat and PH domains 1	-1.88054	0.0147514	0.814889	3.09205	4.15945	2.47762	1.20741	5.31866	2.80308	3.31261	4.25715	4.6438	11.4718	7.37499	4.77237
ACAP2	ArfGAP with coiled-coil, ankyrin repeat and PH domains 2	1.01073	0.914433	0.999967	186.876	222.946	195.833	181.112	232.47	201.061	219.163	197.704	244.052	173.432	196.227	176.673
ACAP3	ArfGAP with coiled-coil, ankyrin repeat and PH domains 3	-1.19829	0.317871	0.999967	17.1222	18.4575	13.6522	22.0261	21.1417	23.5859	14.3105	18.549	14.739	29.4473	29.061	32.9771
ACAT1	acetyl-CoA acetyltransferase 1	1.20335	0.131838	0.999967	56.971	66.2912	72.7105	70.1762	62.45	47.6523	60.3956	59.0933	54.7666	44.0355	42.2306	52.0666
ACAT2	acetyl-CoA acetyltransferase 2	-1.01944	0.923226	0.999967	5.99085	8.05893	10.0116	13.1718	7.44613	7.04774	10.1764	14.0891	8.53046	7.85864	4.74107	7.34946
ACBD3	acyl-CoA binding domain containing 3	1.14714	0.239367	0.999967	94.0757	90.9879	92.1775	87.9581	68.8767	76.0035	90.7921	82.4063	87.5256	71.4504	57.5513	54.8346
ACBD4	acyl-CoA binding domain containing 4	-1.32423	0.0708979	0.999967	10.7062	9.35876	11.4274	10.2447	8.9974	11.4125	8.7188	11.4031	10.3476	16.8012	19.3155	15.7966
ACBD5	acyl-CoA binding domain containing 5	1.11095	0.332711	0.999967	47.2697	51.4212	44.7488	54.3701	52.7877	47.4121	51.2793	41.862	50.0723	48.0551	42.4501	34.4565
ACBD6	acyl-CoA binding domain containing 6	-1.13821	0.291676	0.999967	16.2719	15.8579	17.2422	17.2331	13.1194	11.4125	18.3121	14.6973	16.9095	15.356	18.218	20.1871
ACBD7	acyl-CoA binding domain containing 7	1.06988	0.723829	0.999967	6.2614	7.22704	4.19678	3.40271	3.10255	7.20792	3.94864	5.77756	4.29047	4.65195	5.35565	5.34506
ACCS	1-aminocyclopropane-1-carboxylate synthase homolog (Arabidopsis)(non-functional)	-1.157	0.433504	0.999967	15.1511	8.11092	11.124	14.4158	14.4934	12.6139	10.9184	10.7442	6.25904	17.7497	16.901	25.3413
ACD	adrenocortical dysplasia homolog (mouse)	-1.46288	0.0154181	0.814889	8.42584	7.74697	7.02834	6.91518	5.54027	5.56611	9.64633	8.61566	7.52094	10.7943	10.3601	13.3626
ACE	angiotensin I converting enzyme	-1.01055	0.946973	0.999967	57.3189	37.1751	43.7881	40.0641	72.0679	57.4631	55.3074	60.7151	52.4447	66.2565	41.3965	35.0292
ACE2	angiotensin I converting enzyme 2	-1.18252	0.689324	0.999967	0.734362	0.623917	1.26409	0.0365882	3.54577	2.36259	1.69606	1.57109	2.82666	2.61955	1.22917	0.190895
ACER2	alkaline ceramidase 2	1.01692	0.927327	0.999967	12.948	8.11092	10.4667	9.14706	17.197	16.8585	6.99624	12.3153	9.53999	14.2268	11.1942	19.3281
ACER3	alkaline ceramidase 3	1.12275	0.303699	0.999967	39.2304	35.1473	37.6193	45.6987	41.3969	52.4576	39.6984	41.9633	46.539	32.654	33.4509	29.8273
ACHE	acetylcholinesterase (Yt blood group)	1.0035	0.992117	0.999967	1.23682	1.03986	0.758454	0.512235	0.3989	0.560616	0.29151	1.01361	0.555237	0.812963	1.36086	0.477237
ACIN1	apoptotic chromatin condensation inducer 1	-1.05735	0.607055	0.999967	184.209	198.978	199.827	177.416	122.329	195.975	216.433	212.047	217.3	187.388	146.534	160.829
ACKR1	atypical chemokine receptor 1 (Duffy blood group)	-1.2424	0.385113	0.999967	67.9092	53.9688	43.2319	114.192	100.478	118.931	84.1934	28.0769	72.2818	110.834	224.806	99.4563
ACKR2	atypical chemokine receptor 2	-1.0457	0.852962	0.999967	2.24174	3.89948	3.48889	8.12259	4.60951	1.60176	4.39915	2.8381	6.91523	4.38097	3.6875	2.86342
ACKR3	atypical chemokine receptor 3	-1.17802	0.243654	0.999967	114.638	103.414	98.4474	178.551	200.115	88.2169	200.93	164.154	154.507	131.655	175.068	96.4974
ACKR4	atypical chemokine receptor 4	-1.14256	0.411131	0.999967	13.9529	19.9653	19.7198	10.7204	15.956	16.2979	22.4728	19.4106	19.2314	11.0202	15.9791	22.1438
ACLY	ATP citrate lyase	-1.14125	0.209485	0.999967	122.213	118.492	134.701	170.501	164.391	180.919	179.782	194.866	167.884	147.598	168.483	158.586
ACN9	NA	1.06478	0.769022	0.999967	3.2853	3.7435	3.74171	6.51271	4.74247	4.16457	4.34615	3.64899	4.34095	2.25823	6.71651	3.29294
ACO1	aconitase 1, soluble	1.2406	0.11111	0.999967	152.399	110.225	134.246	177.599	161.82	142.396	107.991	131.668	87.9294	97.7362	128.887	154.148
ACO2	aconitase 2, mitochondrial	-1.01931	0.877811	0.999967	79.8909	62.7037	74.0757	100.252	100.035	80.5685	60.8726	86.1566	64.0037	83.2835	88.456	124.559
ACOT1	acyl-CoA thioesterase 1	-1.40087	0.337337	0.999967	7.38227	3.32756	2.93269	3.95153	7.88935	0.880967	2.8356	5.01735	2.97809	8.98775	5.66294	11.5014
ACOT11	acyl-CoA thioesterase 11	-1.12444	0.638923	0.999967	3.01475	4.93934	3.48889	5.08577	3.23552	3.08339	3.18011	4.10511	2.67523	6.68436	3.90699	5.15416
ACOT13	acyl-CoA thioesterase 13	-1.03842	0.76523	0.999967	31.5776	30.156	34.535	30.478	26.416	34.9984	40.2549	37.4528	40.3304	26.9633	21.9933	28.3479
ACOT2	acyl-CoA thioesterase 2	-1.11907	0.648651	0.999967	23.6542	14.1421	16.4837	26.0508	43.7017	25.1476	10.6004	18.701	12.619	38.4351	38.8504	47.8192
ACOT4	acyl-CoA thioesterase 4	-1.10517	0.678578	0.999967	4.59943	4.15945	3.74171	3.62224	3.5901	4.0044	2.25258	5.47348	2.67523	3.43251	2.19494	10.2606
ACOT6	acyl-CoA thioesterase 6	1.35274	0.411002	0.999967	0.61841	1.97574	1.31465	0.439059	0.443222	2.28251	1.11304	1.01361	0.504761	0.361317	1.09747	1.09765
ACOT7	acyl-CoA thioesterase 7	-1.2632	0.274436	0.999967	7.15037	4.99134	4.65185	12.1839	4.91976	3.32365	8.00328	6.53777	4.79523	10.2975	8.34077	9.11523
ACOT8	acyl-CoA thioesterase 8	1.05681	0.740931	0.999967	5.68164	5.04333	5.562	7.31765	7.18019	6.48712	6.12171	7.14593	4.4419	4.38097	5.57514	7.6358
ACOT9	acyl-CoA thioesterase 9	1.09295	0.471174	0.999967	29.3358	39.3068	35.799	32.5269	30.8039	33.9573	38.8768	26.3031	38.2609	31.2991	24.715	24.9595
ACOX1	acyl-CoA oxidase 1, palmitoyl	1.15718	0.330514	0.999967	237.508	225.858	293.218	335.917	312.604	213.595	187.892	236.525	211.142	224.829	249.301	289.206
ACOX2	acyl-CoA oxidase 2, branched chain	-1.01379	0.90076	0.999967	25.7027	20.8492	20.5288	20.9651	22.8259	22.5848	19.3722	23.7691	24.1276	25.2018	20.1056	22.8597
ACOX3	acyl-CoA oxidase 3, pristanoyl	-1.18931	0.218689	0.999967	17.3541	15.338	18.8602	16.7208	16.3106	16.4981	15.4765	19.2585	15.2943	19.4208	29.7195	21.0939
ACP1	acid phosphatase 1, soluble	1.1343	0.251262	0.999967	36.6408	32.2357	33.4731	33.4051	34.2167	27.35	27.879	25.847	31.4971	28.9957	34.0654	25.6754
ACP2	acid phosphatase 2, lysosomal	-1.10713	0.461509	0.999967	20.6394	16.6898	20.0738	36.1492	24.8647	29.5925	25.1229	30.5603	22.3609	37.6221	26.1637	22.1915
ACP5	acid phosphatase 5, tartrate resistant	1.27925	0.381678	0.999967	6.22275	2.85962	4.55073	18.66	10.46	12.8141	5.6712	6.183	5.80475	16.9819	4.69717	4.15197
ACP6	acid phosphatase 6, lysophosphatidic	1.01265	0.951147	0.999967	5.7203	4.21144	3.8934	6.32977	5.89485	4.16457	2.62359	5.06804	4.08857	6.77469	5.13616	6.25181
ACPP	acid phosphatase, prostate	-1.03854	0.918017	0.999967	0.502458	0.727903	1.36522	4.09788	1.15238	3.36369	4.16064	1.31769	2.77619	0.451646	2.10714	0.811304
ACR	acrosin	1.35773	0.496346	0.999967	1.12087	0.831889	1.01127	1.244	0.310255	0.240264	0.609521	0.506804	0.65619	0.180658	1.53646	0
ACRBP	acrosin binding protein	-1.25943	0.45562	0.999967	0.695712	1.24783	1.71916	2.41482	1.50695	2.24246	2.38508	2.12857	2.77619	3.61317	0.395089	1.09765
ACRC	acidic repeat containing	1.24401	0.342415	0.999967	4.98593	7.85096	4.4496	4.976	3.45713	3.88427	5.16768	4.61191	7.41999	2.30339	2.06324	2.19529
ACSBG1	acyl-CoA synthetase bubblegum family member 1	-1.18635	0.743496	0.999967	1.19817	1.03986	0.707891	0.439059	0.0886444	0	0.530018	0.506804	1.31238	0.58714	1.18527	0
ACSBG2	acyl-CoA synthetase bubblegum family member 2	1.0116	0.980112	0.999967	0.386506	0.831889	0.859581	0.146353	2.48204	0.20022	1.03354	0.861566	1.21143	0.767798	0	0.954475
ACSF2	acyl-CoA synthetase family member 2	-1.00833	0.954996	0.999967	27.7125	16.3258	22.0457	18.6966	31.2915	29.152	21.1212	32.6381	19.3828	29.086	18.9204	25.389
ACSF3	acyl-CoA synthetase family member 3	-1.16759	0.326809	0.999967	12.059	13.3622	14.4612	13.4279	13.6069	17.4992	14.072	19.4613	12.5686	13.1429	16.9888	22.3824
ACSL1	acyl-CoA synthetase long-chain family member 1	1.15513	0.482038	0.999967	649.176	604.992	596.499	412.606	1308.39	566.022	408.273	876.314	402.648	501.056	665.681	728.073
ACSL3	acyl-CoA synthetase long-chain family member 3	-1.03131	0.766208	0.999967	98.9456	110.589	112.959	85.6531	91.4367	92.4215	108.919	125.079	102.971	91.5035	87.0951	94.8748
ACSL4	acyl-CoA synthetase long-chain family member 4	1.23722	0.0749346	0.999967	86.848	112.513	98.1945	163.037	105.575	101.792	123.865	82.3556	100.801	65.579	92.1874	74.974
ACSL5	acyl-CoA synthetase long-chain family member 5	-1.05159	0.65247	0.999967	83.0216	84.0208	94.9079	94.7635	67.1038	90.4994	105.606	74.9562	103.476	81.4769	79.7202	95.5429
ACSL6	acyl-CoA synthetase long-chain family member 6	-1.11932	0.640397	0.999967	2.70554	3.32756	2.27536	1.17082	3.14687	1.68185	2.65009	2.07789	3.12952	4.10998	2.28274	1.71805
ACSM3	acyl-CoA synthetase medium-chain family member 3	1.56836	0.217445	0.999967	0.811663	0.727903	0.859581	1.13424	0.487544	2.20242	1.11304	0.405443	0.504761	0.225823	1.00967	0.668132
ACSM5	acyl-CoA synthetase medium-chain family member 5	-1.16227	0.53631	0.999967	10.5516	7.22704	5.05636	13.9035	9.48495	2.60286	8.85131	10.9976	7.57142	11.6073	8.42856	9.35385
ACSS1	acyl-CoA synthetase short-chain family member 1	-1.12221	0.337999	0.999967	24.5818	24.1248	26.2425	23.1604	20.2109	25.1877	28.3825	21.9446	26.2981	24.7502	27.2172	32.4044
ACSS2	acyl-CoA synthetase short-chain family member 2	-1.17805	0.285858	0.999967	97.4769	77.2097	89.3965	84.0066	129.288	71.3584	82.7094	151.94	66.2247	90.5098	88.4999	166.651
ACSS3	acyl-CoA synthetase short-chain family member 3	-1.07693	0.568888	0.999967	80.8571	91.5078	103.15	92.0194	83.2371	82.6107	87.9566	110.635	99.3875	90.9615	84.988	100.506
ACTA2	actin, alpha 2, smooth muscle, aorta	-1.17007	0.433308	0.999967	257.027	282.322	216.159	242.983	294.565	573.71	369.476	261.409	443.231	164.715	478.145	467.311
ACTB	actin, beta	-1.05781	0.740381	0.999967	1828.1	1321.09	1404.71	2475.93	1590.46	2177.39	2007.5	1633.48	1652.03	2296.85	2074.92	1757.19
ACTC1	actin, alpha, cardiac muscle 1	1.15893	0.774182	0.999967	0.657061	1.5078	0.151691	0	2.3934	4.48493	4.21365	1.11497	0.858094	0.58714	0.482886	0.620409
ACTG1	actin gamma 1	-1.00098	0.994961	0.999967	876.751	731.907	681.8	1202.77	999.155	1253.02	1056.8	814.889	826.345	1003.56	1134.96	914.482
ACTG1P4	actin gamma 1 pseudogene 4	-1.09697	0.769749	0.999967	1.43007	1.45581	1.87085	1.06106	3.14687	1.52167	1.08654	1.41905	1.81714	0.225823	3.24851	3.72245
ACTG2	actin, gamma 2, smooth muscle, enteric	-1.79378	0.0554865	0.999967	13.5664	10.9185	7.38229	12.5864	11.5238	36.5201	29.9725	14.5959	24.1781	10.162	52.2395	34.8383
ACTL10	actin-like 10	-1.23068	0.486352	0.999967	1.81658	2.70364	3.08438	3.07341	4.3879	4.60506	1.32505	2.48334	1.11047	6.14238	6.40922	6.77677
ACTL6A	actin-like 6A	1.12334	0.333507	0.999967	18.3977	18.4575	18.7591	24.2214	23.4021	17.6193	17.2256	17.9408	20.14	16.1238	16.3742	19.8531
ACTN1	actinin, alpha 1	1.12742	0.316922	0.999967	174.082	161.283	153.663	230.762	157.565	292.681	182.22	167.803	167.783	165.98	182.619	171.471
ACTN2	actinin, alpha 2	1.77892	0.0447957	0.999967	1.97118	2.39168	2.07311	2.26847	2.96959	2.68295	1.80206	1.06429	1.00952	1.62593	1.84375	0.668132
ACTN4	actinin, alpha 4	1.02384	0.851127	0.999967	516.141	378.874	387.267	452.962	348.461	601.34	459.446	418.316	452.014	394.784	450.094	447.935
ACTR10	actin-related protein 10 homolog (S. cerevisiae)	-1.00269	0.978476	0.999967	40.2353	35.4593	39.5913	45.8085	37.3193	39.2431	41.7389	38.8211	42.4504	39.0674	37.7968	38.4653
ACTR1A	ARP1 actin-related protein 1 homolog A, centractin alpha (yeast)	-1.00474	0.966245	0.999967	70.9239	57.1404	67.0474	102.008	76.9433	78.2459	72.2415	64.9215	74.8056	77.8638	90.8265	73.9241
ACTR1B	ARP1 actin-related protein 1 homolog B, centractin beta (yeast)	-1.12883	0.443306	0.999967	29.6064	21.2132	21.894	30.6244	29.9618	22.785	19.6107	20.6269	20.4428	34.4606	41.2648	39.897
ACTR2	ARP2 actin-related protein 2 homolog (yeast)	1.09826	0.400529	0.999967	253.587	267.244	244.677	350.698	344.162	251.877	311.73	240.884	262.476	208.344	293.112	242.437
ACTR3	ARP3 actin-related protein 3 homolog (yeast)	1.06702	0.536139	0.999967	132.456	163.258	142.539	160.256	135.005	175.553	203.58	134.962	157.586	114.944	121.775	118.88
ACTR3B	ARP3 actin-related protein 3 homolog B (yeast)	1.16518	0.440044	0.999967	2.8215	3.58752	4.09565	6.00047	6.33807	6.04664	2.8091	4.51055	3.23047	4.15514	6.18973	3.96107
ACTR3C	ARP3 actin-related protein 3 homolog C (yeast)	-1.11674	0.715587	0.999967	0.811663	1.55979	0.960709	1.13424	1.72857	1.08119	1.06004	1.77381	1.00952	1.17428	0.877975	2.24302
ACTR5	ARP5 actin-related protein 5 homolog (yeast)	-1.0487	0.808271	0.999967	5.91355	6.0312	5.41031	6.03706	7.44613	3.72409	4.82317	5.11872	4.03809	6.91018	7.72618	7.6358
ACTR6	ARP6 actin-related protein 6 homolog (yeast)	1.32209	0.102773	0.999967	14.378	18.8735	18.7085	18.2941	15.4684	12.4537	15.8475	15.0521	17.5152	8.89742	10.0089	6.87222
ACTR8	ARP8 actin-related protein 8 homolog (yeast)	1.07939	0.518087	0.999967	17.7793	26.8284	23.6132	22.9408	30.7596	23.9063	24.8049	20.8803	27.2571	21.6338	20.7202	19.7099
ACTRT3	actin-related protein T3	-1.01259	0.960373	0.999967	1.85523	1.97574	1.71916	1.39035	3.67874	1.20132	1.90807	1.87517	1.71619	1.4001	2.85342	2.19529
ACVR1	activin A receptor, type I	1.03596	0.758773	0.999967	31.1138	30.9359	33.9282	36.8809	40.6878	40.044	36.1473	35.9324	41.4914	29.2667	30.0707	33.3112
ACVR1B	activin A receptor, type IB	-1.08478	0.469775	0.999967	44.4482	38.3189	43.333	42.1131	40.2889	47.5322	39.7249	46.3725	40.5828	37.8028	60.712	52.6393
ACVR1C	activin A receptor, type IC	1.1192	0.612923	0.999967	79.7749	64.0555	61.4854	45.4792	140.59	32.3956	47.2776	96.5968	50.3247	37.0801	39.5967	107.808
ACVR2A	activin A receptor, type IIA	1.1292	0.2763	0.999967	52.7968	55.6326	55.2155	42.5155	50.9262	62.0281	49.8747	52.4542	50.4761	33.1056	43.5915	53.0688
ACVR2B	activin A receptor, type IIB	1.023	0.863431	0.999967	44.8734	53.3969	50.9176	28.1729	43.6573	27.35	34.9812	39.5307	38.8161	43.7645	32.8363	52.7825
ACVR2B-AS1	ACVR2B antisense RNA 1	1.51136	0.144126	0.999967	2.35769	2.2357	2.57874	1.42694	1.9945	3.60396	1.03354	1.97653	1.56476	0.632304	3.33631	0.859027
ACVRL1	activin A receptor type II-like 1	-1.095	0.483529	0.999967	52.7581	53.2409	45.4061	75.5181	55.3141	78.0057	58.885	48.1463	58.1485	81.7931	77.8764	69.7244
ACY1	aminoacylase 1	-1.06494	0.737169	0.999967	9.04425	6.91508	6.92722	12.6595	10.0611	14.6161	7.89727	8.97042	7.11713	13.0074	9.74553	17.5146
ACYP1	acylphosphatase 1, erythrocyte (common) type	2.16798	0.0327793	0.999967	1.27547	1.81976	1.51691	2.23188	1.37399	3.04334	1.16604	0.912246	1.41333	0.903292	0.395089	0.38179
ACYP2	acylphosphatase 2, muscle type	1.01968	0.941291	0.999967	4.09697	2.80763	3.69114	9.40318	3.45713	3.56391	2.59709	3.44626	2.37238	7.40699	4.21428	6.53815
ADA	adenosine deaminase	1.22591	0.392575	0.999967	5.41109	5.51127	5.51143	8.92753	8.02232	5.80638	5.06168	4.51055	4.29047	8.26512	8.20907	1.62261
ADAL	adenosine deaminase-like	-1.41662	0.0230279	0.954289	17.2768	15.338	15.1185	17.9282	11.3465	13.0944	30.9531	21.083	27.3076	14.1817	21.1592	12.8854
ADAM10	ADAM metallopeptidase domain 10	1.01152	0.909335	0.999967	101.149	110.329	113.364	113.131	120.202	108.559	146.259	95.6338	134.973	102.885	98.9917	80.1759
ADAM11	ADAM metallopeptidase domain 11	-1.38386	0.368904	0.999967	1.97118	3.53553	2.52818	0.84153	1.37399	0.60066	0.397514	2.02721	1.31238	1.71625	4.25818	5.29734
ADAM12	ADAM metallopeptidase domain 12	1.47929	0.0654949	0.999967	38.3028	32.6517	65.2271	81.5186	46.5826	109.841	52.7103	41.5072	37.0999	34.1444	59.834	27.5843
ADAM15	ADAM metallopeptidase domain 15	-1.09376	0.629102	0.999967	98.2499	72.4784	56.4796	135.962	116.434	90.6596	98.2654	54.9882	75.6637	123.841	138.457	132.577
ADAM17	ADAM metallopeptidase domain 17	1.18981	0.146819	0.999967	36.0997	38.8388	37.3159	43.54	37.142	38.5623	41.8715	32.2327	41.239	29.7635	29.4561	19.9008
ADAM19	ADAM metallopeptidase domain 19	-1.61222	0.00929429	0.709215	11.7498	8.94281	9.10145	3.95153	11.967	8.96985	14.973	12.6701	14.6885	13.1881	20.808	11.7878
ADAM1A	ADAM metallopeptidase domain 1A (pseudogene)	1.01925	0.925643	0.999967	5.8749	11.2305	5.91594	3.29294	8.73147	7.84862	5.93621	7.04457	7.77332	3.25185	9.83332	8.20848
ADAM20	ADAM metallopeptidase domain 20	1.16947	0.635667	0.999967	2.04848	3.84749	2.2248	0.731765	2.7923	1.76193	1.77556	1.77381	1.36286	1.03879	0.526785	4.96327
ADAM20P1	ADAM metallopeptidase domain 20 pseudogene 1	1.1154	0.668719	0.999967	1.77793	4.57539	2.98325	1.17082	2.88094	2.52277	2.70309	1.92585	1.91809	1.71625	2.72172	3.19749
ADAM21	ADAM metallopeptidase domain 21	1.68868	0.2535	0.999967	1.50738	2.49567	1.26409	1.20741	2.61501	3.04334	1.64306	2.63538	0.858094	0	0.790178	1.24082
ADAM22	ADAM metallopeptidase domain 22	1.1172	0.354827	0.999967	36.3703	32.9116	37.2654	30.1487	33.8178	40.2842	30.7941	30.3069	35.5352	25.8793	32.968	33.2157
ADAM23	ADAM metallopeptidase domain 23	1.20094	0.464878	0.999967	3.09205	5.30329	3.08438	9.76906	2.92526	3.28361	5.30018	2.53402	5.19904	5.51008	2.10714	2.19529
ADAM28	ADAM metallopeptidase domain 28	1.7366	0.0805748	0.999967	3.74911	2.75563	3.64058	5.04918	5.80621	9.69064	3.73663	3.0915	4.54285	1.67109	2.23884	2.38619
ADAM32	ADAM metallopeptidase domain 32	1.23711	0.272011	0.999967	6.14545	10.7106	10.1127	7.64694	9.75088	6.76743	6.70473	8.86906	10.2971	5.82623	6.32142	3.29294
ADAM33	ADAM metallopeptidase domain 33	-1.22929	0.124008	0.999967	31.1524	35.7712	36.0013	35.2711	57.3972	40.965	43.0905	54.8361	40.5323	60.4754	52.4151	39.4675
ADAM8	ADAM metallopeptidase domain 8	-1.95887	0.0195698	0.895412	3.74911	3.53553	2.07311	3.43929	11.3022	2.56281	6.51923	3.95307	3.23047	11.7428	18.8326	7.96986
ADAM9	ADAM metallopeptidase domain 9	1.10785	0.431271	0.999967	127.238	166.482	157.961	247.702	176.668	225.848	237.395	163.596	193.273	118.964	144.251	137.063
ADAMTS1	ADAM metallopeptidase with thrombospondin type 1 motif, 1	-1.07583	0.683729	0.999967	150.274	134.09	125.246	210.638	165.1	133.827	288.091	105.162	119.78	138.204	228.493	109.001
ADAMTS10	ADAM metallopeptidase with thrombospondin type 1 motif, 10	-1.00807	0.960532	0.999967	19.5959	21.6291	16.8377	22.2457	20.5212	30.5536	19.0277	17.9408	17.9695	31.6604	25.5052	20.378
ADAMTS12	ADAM metallopeptidase with thrombospondin type 1 motif, 12	1.31041	0.102796	0.999967	26.553	20.2253	22.9559	16.3549	15.8673	21.3835	17.2786	19.664	8.42951	15.085	15.0134	18.6123
ADAMTS13	ADAM metallopeptidase with thrombospondin type 1 motif, 13	-1.13391	0.649708	0.999967	3.43991	2.49567	1.92142	4.02471	3.90035	1.48163	1.53705	2.88878	1.61524	3.568	1.93155	8.11304
ADAMTS14	ADAM metallopeptidase with thrombospondin type 1 motif, 14	1.43144	0.401222	0.999967	0.57976	0.363952	0.353945	0.622	1.77289	3.0033	0.742026	0.152041	1.16095	0.812963	0.526785	1.28854
ADAMTS15	ADAM metallopeptidase with thrombospondin type 1 motif, 15	1.26368	0.162661	0.999967	52.4876	23.7088	38.58	39.0397	34.0394	63.6299	31.3241	34.0065	27.2571	29.1763	34.4605	42.8559
ADAMTS16	ADAM metallopeptidase with thrombospondin type 1 motif, 16	1.14391	0.735113	0.999967	2.8988	2.2877	2.83156	2.56118	14.3161	11.813	9.80534	6.28436	6.30951	3.07119	4.30208	2.29074
ADAMTS17	ADAM metallopeptidase with thrombospondin type 1 motif, 17	1.42351	0.289564	0.999967	1.73928	1.03986	1.26409	2.63435	2.96959	1.96215	1.32505	1.06429	1.46381	0.135494	3.11681	1.04992
ADAMTS18	ADAM metallopeptidase with thrombospondin type 1 motif, 18	1.52344	0.298407	0.999967	4.40617	10.2426	13.0454	12.5498	0.975088	2.36259	1.24554	2.28062	0.959046	5.64557	4.25818	14.2217
ADAMTS2	ADAM metallopeptidase with thrombospondin type 1 motif, 2	1.12453	0.483905	0.999967	37.1046	41.5945	42.4734	59.4559	55.6687	96.3458	55.5989	42.1661	44.1161	53.4749	66.4627	33.9793
ADAMTS3	ADAM metallopeptidase with thrombospondin type 1 motif, 3	-1.21477	0.421508	0.999967	1.08222	2.49567	1.16296	4.28082	2.83662	3.92431	3.12711	2.22994	4.03809	2.12274	4.03869	3.67473
ADAMTS4	ADAM metallopeptidase with thrombospondin type 1 motif, 4	-1.13209	0.655287	0.999967	4.90863	3.7435	2.02254	13.9767	5.54027	5.44598	7.44676	3.75035	2.97809	5.14876	14.5744	6.49043
ADAMTS5	ADAM metallopeptidase with thrombospondin type 1 motif, 5	-1.37573	0.0877982	0.999967	225.063	168.302	269.1	450.548	247.229	200.26	448.926	420.495	309.166	397.81	273.884	296.603
ADAMTS6	ADAM metallopeptidase with thrombospondin type 1 motif, 6	1.18523	0.439993	0.999967	4.36752	4.36742	3.53945	5.52482	2.43772	6.36699	4.42565	3.85171	4.59333	1.89691	4.96056	2.72025
ADAMTS7	ADAM metallopeptidase with thrombospondin type 1 motif, 7	-1.0078	0.971447	0.999967	7.45957	7.85096	5.96651	10.9033	7.53477	11.1322	6.70473	6.63913	4.54285	13.0977	11.3259	8.97206
ADAMTS9	ADAM metallopeptidase with thrombospondin type 1 motif, 9	1.05877	0.671454	0.999967	112.396	135.026	109.217	117.046	123.88	117.609	126.303	116.869	95.198	95.478	119.624	121.934
ADAMTS9-AS2	ADAMTS9 antisense RNA 2	-1.10903	0.598182	0.999967	19.4799	21.1612	19.1636	7.28106	9.17469	9.85082	10.5209	16.5218	17.0609	16.3044	10.843	24.2437
ADAMTSL1	ADAMTS-like 1	-1.62967	0.0152653	0.814889	65.2809	70.1907	57.0358	39.0031	103.271	49.3742	133.644	114.284	125.736	121.764	102.24	28.3002
ADAMTSL2	ADAMTS-like 2	2.49125	0.010936	0.751401	2.58959	6.60312	2.781	11.0131	3.989	4.44488	1.37805	1.31769	1.51428	3.47767	4.43378	0.477237
ADAMTSL3	ADAMTS-like 3	-1.29033	0.357724	0.999967	45.6851	119.48	68.9182	63.4806	103.758	91.4604	104.069	126.194	136.841	103.156	123.575	41.9969
ADAMTSL4	ADAMTS-like 4	-1.44618	0.0324406	0.999967	98.9456	82.2531	78.8287	108.045	104.512	123.536	156.806	191.166	134.721	147.598	153.558	78.3147
ADAMTSL4-AS1	ADAMTSL4 antisense RNA 1	-1.63568	0.0544973	0.999967	2.66689	1.87175	1.51691	2.30506	3.90035	1.6418	3.89564	3.29422	1.66571	4.47129	4.47767	4.96327
ADAMTSL5	ADAMTS-like 5	-1.91682	0.0788562	0.999967	1.85523	1.45581	1.36522	1.57329	1.90585	1.80198	3.31261	3.5983	2.06952	7.31666	2.67782	0.143171
ADAP1	ArfGAP with dual PH domains 1	-1.57051	0.271484	0.999967	2.20309	1.09185	1.31465	4.90282	2.08314	0	3.28611	1.72313	1.76666	4.3358	5.09226	2.05212
ADAP2	ArfGAP with dual PH domains 2	-1.09183	0.640942	0.999967	18.1658	23.0329	31.0461	36.4785	28.8094	60.9469	47.3571	31.5232	39.018	46.5195	29.939	22.3347
ADAR	adenosine deaminase, RNA-specific	-1.11584	0.329662	0.999967	345.228	318.458	300.247	292.486	343.984	379.257	325.484	332.615	343.944	534.478	337.494	335.021
ADARB1	adenosine deaminase, RNA-specific, B1	-1.02842	0.828403	0.999967	37.3365	35.6673	36.7092	34.8686	42.3277	54.2195	37.1013	28.6851	39.2704	43.8097	49.5178	49.6327
ADAT1	adenosine deaminase, tRNA-specific 1	1.0176	0.88167	0.999967	21.2965	23.7088	25.7874	24.0019	28.6321	29.5925	25.9179	21.7419	24.0771	20.3692	24.4077	33.8361
ADAT2	adenosine deaminase, tRNA-specific 2	1.12751	0.499744	0.999967	8.50314	9.09879	10.2139	5.56141	10.4157	8.68954	6.73123	8.81838	9.89332	5.1036	5.09226	10.9287
ADAT3	adenosine deaminase, tRNA-specific 3	-1.03435	0.936516	0.999967	0.347856	0.67591	0.404509	0.695177	1.32967	1.24136	0.450516	0.253402	0.201904	1.67109	0.526785	1.76578
ADC	NA	-1.48311	0.125972	0.999967	2.70554	2.65165	2.37649	1.35376	2.74798	1.28141	2.01407	3.0915	2.77619	6.18755	3.95089	1.43171
ADCK1	aarF domain containing kinase 1	-1.01721	0.922601	0.999967	4.21292	3.37955	4.65185	5.19553	5.14137	6.96765	4.26665	4.86531	3.68476	6.14238	4.96056	6.20409
ADCK2	aarF domain containing kinase 2	-1.00203	0.991966	0.999967	5.41109	6.08319	5.81482	10.9033	10.3714	6.80748	6.81074	6.94321	5.95618	7.49732	10.0089	8.30393
ADCK3	aarF domain containing kinase 3	-1.03006	0.847213	0.999967	30.2635	25.1647	30.1865	34.9052	48.7101	26.3089	22.3403	28.9385	24.4809	32.2475	42.0111	51.4939
ADCK4	aarF domain containing kinase 4	-1.19813	0.327352	0.999967	12.9866	12.8423	11.8824	16.9404	19.945	13.2145	11.8989	12.8728	9.28761	28.2279	21.5982	21.3802
ADCK5	aarF domain containing kinase 5	-1.47481	0.108602	0.999967	1.81658	1.87175	1.76973	2.78071	2.65933	2.36259	2.41158	3.24354	2.22095	4.38097	2.45833	4.91555
ADCY1	adenylate cyclase 1 (brain)	-1.5803	0.0599131	0.999967	11.9817	15.8579	13.2477	14.0133	21.5406	29.3122	20.8297	20.8296	20.5943	10.975	62.5118	31.7363
ADCY10P1	adenylate cyclase 10 (soluble) pseudogene 1	1.10179	0.729424	0.999967	2.20309	8.21491	3.8934	1.93918	1.41831	1.28141	2.27908	3.80103	2.77619	3.7035	2.80952	1.76578
ADCY2	adenylate cyclase 2 (brain)	-1.4104	0.24043	0.999967	5.44974	12.3744	5.41031	16.794	6.02782	5.68624	8.34779	19.2079	17.6162	8.8071	9.52603	9.54475
ADCY3	adenylate cyclase 3	1.14966	0.458092	0.999967	64.7012	59.844	53.3952	107.057	101.055	170.107	77.9922	56.2552	73.6447	73.4828	98.6405	103.799
ADCY4	adenylate cyclase 4	-1.04596	0.807102	0.999967	47.5403	43.1023	33.8776	30.8073	39.6684	40.4845	33.8682	23.3636	37.2009	34.3251	60.712	56.839
ADCY5	adenylate cyclase 5	-1.06992	0.656349	0.999967	74.673	69.0468	69.3227	84.8481	85.6305	83.8521	50.4047	76.1219	52.5961	75.8314	115.366	129.856
ADCY6	adenylate cyclase 6	-1.01222	0.929523	0.999967	152.438	134.506	121.909	115.509	173.521	112.283	99.776	142.209	86.9199	123.796	144.91	222.536
ADCY7	adenylate cyclase 7	-1.05081	0.758626	0.999967	37.2206	43.6222	47.0242	56.3093	72.1565	85.8142	57.7455	51.7953	73.7456	74.5216	63.8727	37.8926
ADCY9	adenylate cyclase 9	-1.06432	0.618958	0.999967	56.8164	52.461	48.6928	42.0399	47.6907	75.3227	64.5297	50.731	62.9942	50.765	69.4478	45.2898
ADCYAP1	adenylate cyclase activating polypeptide 1 (pituitary)	1.6001	0.451909	0.999967	0.309205	0.623917	0	0.439059	2.48204	3.644	1.72256	0.456123	0.807618	0	1.66815	0
ADCYAP1R1	adenylate cyclase activating polypeptide 1 (pituitary) receptor type I	1.15106	0.52406	0.999967	30.7273	23.9688	26.4448	12.5132	21.319	20.7828	13.33	25.2895	7.47047	22.5823	29.3683	19.9008
ADD1	adducin 1 (alpha)	-1.10535	0.337979	0.999967	450.203	417.764	425.998	410.191	417.116	480.127	466.681	535.793	463.976	464.292	465.81	478.955
ADD2	adducin 2 (beta)	1.39373	0.171315	0.999967	8.69639	5.9792	6.32045	3.14659	6.51536	10.1712	7.68527	2.68606	7.77332	2.9357	3.95089	4.19969
ADD3	adducin 3 (gamma)	1.07626	0.596047	0.999967	578.987	698.059	707.587	706.336	674.805	543.637	741.469	661.125	701.265	508.734	589.165	430.564
ADH1B	alcohol dehydrogenase 1B (class I), beta polypeptide	1.11258	0.63189	0.999967	3702.31	2698.13	3161.09	3717.77	3935.14	2329.52	3016.97	2544.96	2204.65	2588.16	3132.57	4079.09
ADH1C	alcohol dehydrogenase 1C (class I), gamma polypeptide	-1.09754	0.616597	0.999967	36.5249	39.3068	33.018	65.7857	38.7819	16.0576	56.924	41.0004	32.6076	31.2991	45.6547	44.3354
ADH4	alcohol dehydrogenase 4 (class II), pi polypeptide	1.46384	0.335838	0.999967	0.463808	1.09185	0.809018	1.06106	0.443222	1.92211	0.980534	0.861566	0.353333	0.180658	1.44866	0.0954475
ADH5	alcohol dehydrogenase 5 (class III), chi polypeptide	-1.001	0.993121	0.999967	155.26	129.359	144.865	191.43	173.167	142.116	130.226	153.156	135.528	166.025	161.065	191.277
ADHFE1	alcohol dehydrogenase, iron containing, 1	1.06413	0.736616	0.999967	29.9542	21.9411	23.3604	15.4036	15.2912	17.339	11.7929	27.8742	19.2314	13.8204	18.1741	25.055
ADI1	acireductone dioxygenase 1	1.11565	0.300124	0.999967	56.8937	60.6759	58.5021	76.6158	68.9653	50.976	60.5016	70.0909	56.7352	48.0551	46.0059	52.6393
ADIPOQ	adiponectin, C1Q and collagen domain containing	1.30159	0.224995	0.999967	2690.78	1915.27	2226.72	1729.53	3299.3	1534.16	975.393	2501.68	1031.53	1481.22	1700.81	2601.23
ADIPOQ-AS1	ADIPOQ antisense RNA 1	1.39184	0.167197	0.999967	52.4489	59.896	60.4235	32.4538	30.8039	20.1021	32.7551	61.3739	23.5219	10.7492	16.9449	38.6562
ADIPOR1	adiponectin receptor 1	-1.26064	0.0367001	0.999967	75.4847	76.8978	69.171	93.9586	83.5916	102.072	89.0961	151.636	102.265	117.925	93.2849	77.8374
ADIPOR2	adiponectin receptor 2	-1.03047	0.792849	0.999967	158.97	158.787	183.799	168.745	185.311	143.638	172.044	164.255	150.267	168.057	182.268	192.756
ADIRF	adipogenesis regulatory factor	1.08043	0.673151	0.999967	355.122	210.676	172.169	217.92	96.0018	204.505	163.087	252.692	178.685	324.508	117.122	126.85
ADK	adenosine kinase	1.07734	0.602618	0.999967	16.8903	21.7851	21.6918	28.0632	19.8563	14.1355	21.9163	17.4847	19.4333	21.0919	13.5647	20.0917
ADM	adrenomedullin	-1.18251	0.431776	0.999967	21.683	22.513	25.0796	49.138	24.7318	23.1454	28.78	22.6541	19.3324	43.5838	49.7373	32.5953
ADM5	adrenomedullin 5 (putative)	-1.097	0.73686	0.999967	3.208	1.55979	2.62931	1.64647	1.95018	9.33025	3.49812	2.78742	2.87714	4.92294	3.90699	4.34286
ADNP	activity-dependent neuroprotector homeobox	1.00996	0.918638	0.999967	179.725	198.822	202.912	171.782	187.261	173.951	188.766	194.714	192.465	141.32	191.223	194.904
ADNP2	ADNP homeobox 2	-1.01334	0.911329	0.999967	58.5171	48.9255	52.5862	40.5398	50.7489	39.0829	45.7936	53.5185	49.2142	41.0546	45.9181	58.7956
ADO	2-aminoethanethiol (cysteamine) dioxygenase	1.02982	0.835653	0.999967	25.6254	17.0537	25.4335	25.7947	40.2889	23.3056	20.2202	20.3735	22.2095	31.2539	26.5588	32.4044
ADORA1	adenosine A1 receptor	1.18371	0.565111	0.999967	3.1307	2.2357	2.37649	3.29294	5.67324	4.76523	1.66956	2.68606	1.11047	1.5356	5.39955	5.77457
ADORA2B	adenosine A2b receptor	-1.35677	0.320164	0.999967	2.16444	0.259965	1.6686	0.512235	1.9945	1.44158	1.43105	1.57109	1.86762	3.16152	0.965773	1.95667
ADORA3	adenosine A3 receptor	-1.25719	0.492103	0.999967	3.16935	2.13172	2.88213	10.9033	2.96959	2.60286	9.32832	2.48334	8.22761	6.5037	2.85342	1.62261
ADPGK	ADP-dependent glucokinase	-1.01755	0.880976	0.999967	27.0941	26.6725	27.7594	36.2955	34.5713	29.2721	29.0185	23.8198	30.8409	31.9314	37.8407	31.4499
ADPGK-AS1	ADPGK antisense RNA 1	-1.19944	0.512663	0.999967	1.73928	1.92374	1.06184	0.84153	0.797799	2.32255	1.64306	2.48334	1.81714	1.71625	0.921874	1.86123
ADPRH	ADP-ribosylarginine hydrolase	-1.20278	0.25163	0.999967	14.378	15.4419	13.3994	20.1601	14.0501	9.61055	14.3105	15.1534	17.1114	16.6657	17.4717	24.0528
ADPRHL1	ADP-ribosylhydrolase like 1	2.13803	0.0129753	0.79476	1.66198	0.935876	0.859581	2.26847	2.26043	1.3615	0.954033	0.760205	0.858094	0.722633	0.438988	0.620409
ADPRHL2	ADP-ribosylhydrolase like 2	-1.09009	0.590341	0.999967	9.1602	8.11092	7.63511	12.1473	8.55418	6.48712	8.5598	6.99389	7.77332	12.4654	9.26264	11.7878
ADPRM	ADP-ribose/CDP-alcohol diphosphatase, manganese-dependent	-1.165	0.407069	0.999967	4.86998	10.1387	9.85991	8.52506	7.75638	4.28471	7.89727	8.15954	9.18665	7.54249	10.4918	9.59247
ADRA1A	adrenoceptor alpha 1A	1.39153	0.418003	0.999967	3.16935	2.07972	2.17424	4.06129	5.05273	4.40484	1.24554	1.01361	0.959046	2.07757	2.32663	7.4449
ADRA1D	adrenoceptor alpha 1D	1.25155	0.530805	0.999967	2.78285	1.09185	0.960709	0.548824	0.709155	5.92651	1.69606	0.709525	1.00952	1.49043	2.45833	2.24302
ADRA2A	adrenoceptor alpha 2A	1.16654	0.592336	0.999967	9.54671	8.2669	9.91047	5.45165	28.6765	46.6112	13.224	9.17314	15.5971	14.1365	22.3006	18.5645
ADRA2B	adrenoceptor alpha 2B	-1.19873	0.553717	0.999967	3.86506	3.53553	2.93269	1.244	4.12196	0.640704	3.41862	1.92585	1.41333	2.12274	5.83854	4.8201
ADRA2C	adrenoceptor alpha 2C	-1.06319	0.820948	0.999967	2.35769	1.81976	1.71916	2.63435	3.63442	2.04224	2.46459	2.12857	1.56476	3.02603	1.36086	4.58148
ADRB1	adrenoceptor beta 1	-1.30758	0.315778	0.999967	4.01967	2.80763	6.6744	1.97576	3.36849	1.80198	4.50516	6.03096	2.37238	3.02603	4.38988	6.6336
ADRB2	adrenoceptor beta 2, surface	1.14848	0.289506	0.999967	12.5615	14.5061	15.523	11.7814	12.4545	13.4548	11.7664	11.5044	11.0038	9.98138	10.7552	14.8421
ADRBK1	adrenergic, beta, receptor kinase 1	-1.19299	0.210133	0.999967	50.2458	37.747	35.5462	52.4675	50.8819	46.0506	47.5161	37.8075	40.9866	71.1794	77.6569	50.5394
ADRBK2	adrenergic, beta, receptor kinase 2	1.22957	0.256822	0.999967	111.159	62.0278	64.418	57.8826	172.014	86.9355	68.2664	147.024	61.4294	64.8564	60.4486	48.9646
ADRM1	adhesion regulating molecule 1	-1.02447	0.858418	0.999967	32.1573	22.9809	22.3491	43.6498	24.6875	36.7203	29.1245	27.2153	25.1371	40.4675	33.1875	32.0226
ADSL	adenylosuccinate lyase	1.10373	0.479778	0.999967	12.0977	14.1941	15.6242	19.1722	13.1637	16.6583	14.4165	11.099	15.2438	16.2593	15.4524	9.87881
ADSS	adenylosuccinate synthase	-1.14557	0.245743	0.999967	26.9781	27.7643	27.9617	27.7339	31.4687	19.3412	34.3982	27.3167	37.0999	31.1636	29.4561	25.1981
ADSSL1	adenylosuccinate synthase like 1	1.20889	0.32436	0.999967	5.02458	9.67071	8.49469	6.14682	8.95308	6.0066	4.50516	6.79117	3.23047	6.54887	7.90178	7.6358
AEBP1	AE binding protein 1	-1.01157	0.953632	0.999967	460.793	371.751	534.71	594.705	296.028	720.271	599.663	569.749	513.342	660.352	415.809	253.795
AEBP2	AE binding protein 2	1.16377	0.159139	0.999967	63.0392	75.6499	70.8902	49.9795	62.7602	59.145	65.0333	55.4443	65.9723	39.5642	49.43	52.162
AEN	apoptosis enhancing nuclease	-1.19521	0.294593	0.999967	6.1068	6.08319	6.32045	9.54953	7.66774	5.76633	5.59169	6.84185	7.11713	9.25874	10.5796	10.3083
AES	amino-terminal enhancer of split	-1.07377	0.503222	0.999967	210.762	165.286	190.827	168.086	122.639	155.01	159.509	220.966	183.026	207.034	159.879	157.011
AFAP1	actin filament associated protein 1	-1.07563	0.475492	0.999967	123.025	151.716	143.853	158.39	131.681	145.4	180.551	147.885	176.111	130.481	161.767	121.743
AFAP1-AS1	AFAP1 antisense RNA 1	1.06029	0.794334	0.999967	3.98102	5.30329	5.05636	5.96388	3.36849	8.76963	5.40619	5.37212	4.79523	3.92932	1.62425	9.49702
AFAP1L1	actin filament associated protein 1-like 1	-1.05458	0.729052	0.999967	65.822	65.7713	52.8895	78.7379	47.4247	42.1263	61.3231	39.2266	59.5618	71.0439	45.8303	95.0657
AFAP1L2	actin filament associated protein 1-like 2	-1.09266	0.533093	0.999967	48.0041	33.8475	24.3717	25.9045	38.7376	53.5388	31.5096	33.0943	36.4438	42.6805	60.5364	41.0424
AFF1	AF4/FMR2 family, member 1	1.03403	0.783394	0.999967	630.276	565.737	497.445	446.779	468.308	443.127	529.965	553.683	512.03	502.411	418.75	434.381
AFF2	AF4/FMR2 family, member 2	1.09717	0.747516	0.999967	5.52704	6.86309	2.83156	15.7695	5.49595	8.84972	9.16932	10.0347	6.30951	4.78745	8.60416	2.43391
AFF3	AF4/FMR2 family, member 3	1.87206	0.000975731	0.237223	63.9282	86.6725	93.2393	62.4561	52.965	76.2437	25.7589	37.9089	39.2199	29.9893	78.7544	20.9984
AFF4	AF4/FMR2 family, member 4	1.03913	0.694603	0.999967	321.535	323.865	330.231	281.071	301.79	302.532	316.235	315.029	315.779	279.614	282.84	281.379
AFG3L1P	AFG3-like AAA ATPase 1, pseudogene	1.0153	0.922404	0.999967	10.8995	15.026	12.3375	10.2447	9.04173	13.1745	11.4484	12.214	13.4771	6.6392	10.404	15.4625
AFG3L2	AFG3-like AAA ATPase 2	1.07889	0.475452	0.999967	47.2697	42.4264	49.249	66.4077	69.2312	47.8125	46.0321	53.4678	46.6399	48.2358	51.9761	52.5916
AFMID	arylformamidase	1.03084	0.816495	0.999967	15.6922	19.6534	17.0399	14.3792	19.0142	13.2946	12.9855	14.4946	14.8905	15.6269	19.0082	19.0895
AFTPH	aftiphilin	1.04541	0.668245	0.999967	58.4398	76.1699	72.8622	58.8705	61.6078	56.7824	71.367	61.83	68.0923	47.5583	61.3705	57.6026
AGA	aspartylglucosaminidase	1.22631	0.254212	0.999967	5.64299	5.14732	8.03962	10.1349	11.0805	6.96765	6.89024	6.94321	6.5619	3.97448	6.62871	7.34946
AGAP1	ArfGAP with GTPase domain, ankyrin repeat and PH domain 1	1.12014	0.335577	0.999967	64.6625	41.5945	50.058	51.004	61.5192	52.6178	40.6259	45.815	43.359	44.1258	63.5215	49.6327
AGAP11	ankyrin repeat and GTPase domain Arf GTPase activating protein 11	1.26677	0.0804858	0.999967	60.8361	83.2929	51.9288	41.7838	48.3555	41.0451	41.2619	40.0375	39.7247	34.0089	46.1376	57.0776
AGAP2	ArfGAP with GTPase domain, ankyrin repeat and PH domain 2	-1.2665	0.28972	0.999967	9.81726	8.37089	7.07891	3.47588	7.18019	12.6539	5.8832	12.8728	7.36951	17.7045	12.7306	5.01099
AGAP2-AS1	AGAP2 antisense RNA 1	1.17656	0.531671	0.999967	2.58959	2.70364	1.71916	2.12212	2.03882	5.16567	2.8621	1.87517	1.00952	3.7035	1.97544	2.43391
AGAP3	ArfGAP with GTPase domain, ankyrin repeat and PH domain 3	-1.21599	0.0988605	0.999967	47.1924	36.8631	39.9958	48.9917	47.2918	36.6402	42.852	43.2303	37.4533	66.3016	57.9464	64.8088
AGAP4	ArfGAP with GTPase domain, ankyrin repeat and PH domain 4	1.03262	0.814241	0.999967	11.286	14.0381	13.8039	16.0256	11.1692	8.88976	9.99085	12.5687	11.8619	13.1429	13.5208	11.7878
AGAP5	ArfGAP with GTPase domain, ankyrin repeat and PH domain 5	-1.1709	0.376263	0.999967	9.46941	11.8544	8.8992	7.28106	9.44062	5.80638	7.07575	8.7677	8.0257	7.00051	13.4769	17.4192
AGAP6	ArfGAP with GTPase domain, ankyrin repeat and PH domain 6	-1.13792	0.345562	0.999967	13.7983	15.9619	18.6074	13.0254	15.823	16.4581	13.224	15.6095	15.2438	14.1817	22.3445	26.0094
AGAP7	NA	-1.0781	0.865277	0.999967	0.888965	1.66378	0.910145	0.182941	1.10805	0.840924	1.98757	0.354762	0.858094	0	1.00967	1.76578
AGAP9	ArfGAP with GTPase domain, ankyrin repeat and PH domain 9	-1.19605	0.673315	0.999967	17.9339	2.49567	10.4667	1.31718	14.4934	9.17007	2.38508	16.015	16.0009	2.70988	13.7842	15.9875
AGBL3	ATP/GTP binding protein-like 3	-1.20459	0.522397	0.999967	1.23682	2.59965	1.46634	3.47588	1.81721	0.720792	3.12711	2.48334	1.91809	1.4001	3.29241	1.38399
AGBL5	ATP/GTP binding protein-like 5	-1.01282	0.910683	0.999967	23.0744	22.201	22.8042	22.5749	19.7677	22.3045	20.1142	25.1375	19.3828	20.0982	29.5	20.2349
AGER	advanced glycosylation end product-specific receptor	1.01537	0.947005	0.999967	3.0534	7.27903	5.25862	4.976	5.54027	7.12783	6.62523	5.27076	4.84571	5.19393	7.1994	3.53156
AGFG1	ArfGAP with FG repeats 1	1.06849	0.526645	0.999967	110.193	108.458	105.122	129.303	116.878	79.3672	115.968	94.3668	106.05	95.478	97.4992	98.2632
AGFG2	ArfGAP with FG repeats 2	1.06081	0.668166	0.999967	23.4996	17.1577	15.877	16.9038	16.2219	30.994	15.185	20.7283	17.8181	24.2082	20.3251	15.6057
AGGF1	angiogenic factor with G patch and FHA domains 1	1.01875	0.853625	0.999967	63.6963	71.3345	65.5304	54.9555	63.691	80.4884	72.5065	67.861	68.698	51.578	62.5557	69.0563
AGK	acylglycerol kinase	1.06733	0.600323	0.999967	24.7751	28.2322	28.7201	18.9527	28.4992	25.3879	30.5026	26.8606	26.3485	18.924	25.154	16.8465
AGL	amylo-alpha-1, 6-glucosidase, 4-alpha-glucanotransferase	1.09589	0.398635	0.999967	81.3596	87.6083	96.5765	87.4093	103.182	75.0424	70.943	95.3297	81.6199	65.2628	69.5356	102.081
AGMAT	agmatine ureohydrolase (agmatinase)	-1.00435	0.989688	0.999967	1.08222	0.779896	1.87085	1.13424	1.72857	2.16237	0.821528	2.02721	1.41333	0.135494	2.85342	1.57488
AGMO	alkylglycerol monooxygenase	-1.06534	0.807312	0.999967	2.08713	1.40381	1.97198	0.768353	1.37399	1.48163	1.72256	0.912246	1.66571	1.26461	2.45833	1.62261
AGO1	argonaute RISC catalytic component 1	-1.05839	0.536143	0.999967	89.6695	83.8648	91.8741	107.423	98.5725	102.953	92.2497	105.719	91.9675	98.9556	109.484	109.669
AGO2	argonaute RISC catalytic component 2	1.00087	0.993051	0.999967	60.7202	51.0052	46.1646	53.0529	47.9566	42.9672	49.1857	49.6667	52.798	43.2225	56.0148	50.7781
AGO3	argonaute RISC catalytic component 3	-1.00571	0.956451	0.999967	52.2943	52.2531	49.2995	39.5885	48.5328	41.7659	43.1435	52.9103	47.2961	41.6869	46.3571	53.9755
AGO4	argonaute RISC catalytic component 4	1.00046	0.99621	0.999967	57.8214	63.2236	61.3842	69.225	66.9265	68.1548	65.4838	60.6644	57.7447	57.6752	81.9151	63.0431
AGPAT1	1-acylglycerol-3-phosphate O-acyltransferase 1	-1.11758	0.361111	0.999967	50.7483	39.7747	43.1308	45.406	35.8123	58.264	47.2511	57.7249	47.7504	66.6178	40.7381	45.2898
AGPAT2	1-acylglycerol-3-phosphate O-acyltransferase 2	-1.29326	0.28019	0.999967	67.9092	41.0225	47.7826	73.8717	102.739	54.5799	39.7514	63.3504	31.0428	103.291	111.503	152.811
AGPAT3	1-acylglycerol-3-phosphate O-acyltransferase 3	-1.08569	0.46508	0.999967	77.3786	58.0763	61.6876	79.9819	69.8961	72.9201	63.9467	73.5372	61.0256	75.9668	76.6911	104.945
AGPAT4	1-acylglycerol-3-phosphate O-acyltransferase 4	-1.1523	0.250693	0.999967	17.0836	18.6135	22.7536	18.66	19.0142	19.3012	20.4057	28.4317	27.6609	21.679	15.8914	18.994
AGPAT4-IT1	AGPAT4 intronic transcript 1	1.13005	0.680166	0.999967	1.31412	1.81976	2.32593	1.39035	1.28534	2.48273	1.29855	1.41905	2.72571	2.61955	1.09747	0.238619
AGPAT5	1-acylglycerol-3-phosphate O-acyltransferase 5	-1.01873	0.893423	0.999967	11.0927	12.7903	14.0567	14.6353	20.2552	14.8563	14.3105	12.1126	16.4552	13.8655	17.0766	15.5102
AGPAT6	NA	1.01455	0.889135	0.999967	51.2121	57.9723	62.0921	62.6391	66.3946	60.3463	60.0776	56.914	48.0028	56.1396	64.0044	70.2971
AGPAT9	NA	-1.54852	0.0368675	0.999967	13.605	17.3137	8.79807	11.9644	12.7648	5.48602	18.9482	26.2524	19.1304	12.3299	9.96502	21.6666
AGPS	alkylglycerone phosphate synthase	1.13924	0.224592	0.999967	93.264	83.2929	87.02	99.5932	125.786	80.4884	101.737	80.7845	102.618	81.4318	66.1993	67.0041
AGR2	anterior gradient 2, protein disulphide isomerase family member	2.06898	0.266188	0.999967	0.386506	0.67591	1.1124	11.7082	1.5956	1.68185	0.238508	0.456123	4.18952	1.08395	1.66815	0.668132
AGRN	agrin	-1.24468	0.350126	0.999967	63.1165	39.8787	32.0573	46.65	78.8048	73.8411	38.2938	38.3143	35.5857	111.331	103.03	89.6729
AGT	angiotensinogen (serpin peptidase inhibitor, clade A, member 8)	-2.30791	0.00105575	0.243055	7.15037	10.2426	6.57327	15.55	3.90035	10.8119	20.0082	13.6837	18.5247	31.6152	18.5692	22.8597
AGTPBP1	ATP/GTP binding protein 1	1.05553	0.615885	0.999967	36.8727	39.2028	37.2148	36.0394	46.0507	37.6814	41.7389	34.6147	37.2514	30.8474	37.4017	38.8471
AGTR1	angiotensin II receptor, type 1	1.30332	0.112491	0.999967	20.2529	10.7626	19.7198	13.4645	27.0365	18.18	14.337	13.9371	14.2343	13.1881	11.9405	16.3215
AGTRAP	angiotensin II receptor-associated protein	-1.16411	0.491032	0.999967	8.46449	5.71924	6.21932	18.4039	9.35198	14.576	8.6128	7.39933	8.22761	17.84	18.1302	12.9331
AHCTF1	AT hook containing transcription factor 1	1.13384	0.285125	0.999967	201.099	210.78	200.282	139.987	184.336	140.314	188.952	161.214	190.8	122.441	150.88	135.249
AHCY	adenosylhomocysteinase	-1.0358	0.807524	0.999967	32.1573	27.9723	27.7089	56.1629	37.1863	30.073	38.7973	35.7803	30.2352	30.1699	38.6309	45.2898
AHCYL1	adenosylhomocysteinase-like 1	-1.09438	0.361961	0.999967	179.61	171.265	188.703	178.112	158.718	165.061	179.411	222.537	190.547	174.742	177.351	195.238
AHCYL2	adenosylhomocysteinase-like 2	1.01517	0.897531	0.999967	34.0512	38.0589	36.8609	29.0511	41.0867	26.4691	29.522	40.3922	37.3523	33.8283	29.5439	31.8795
AHDC1	AT hook, DNA binding motif, containing 1	1.01311	0.927769	0.999967	73.0497	64.3674	49.8052	52.6139	52.1672	62.3485	52.7898	53.265	46.8418	71.1794	76.2083	49.4895
AHI1	Abelson helper integration site 1	1.14751	0.314881	0.999967	49.2409	84.3328	82.7221	50.6747	58.8599	55.0204	65.7488	55.5963	70.3637	37.3511	49.6495	53.0211
AHNAK	AHNAK nucleoprotein	-1.04819	0.834027	0.999967	20653.8	21031	20207.5	16730	16506	14960.4	19072.1	21371.2	21726	17922.3	17476.8	17825.8
AHNAK2	AHNAK nucleoprotein 2	1.5347	0.00649971	0.639799	187.378	214.16	119.684	197.979	216.381	134.147	121.533	65.8845	107.06	115.531	161.635	125.323
AHR	aryl hydrocarbon receptor	1.0802	0.609501	0.999967	203.689	225.286	213.025	201.272	243.683	334.808	364.255	163.596	294.074	162.864	201.144	130.095
AHRR	aryl-hydrocarbon receptor repressor	1.75655	0.188914	0.999967	0.927615	0.415945	0.809018	1.93918	0.443222	1.60176	0.954033	1.46973	0.706666	0.0451646	0.263393	0.0477237
AHSA1	AHA1, activator of heat shock 90kDa protein ATPase homolog 1 (yeast)	1.0519	0.758545	0.999967	40.3513	43.7262	41.4622	51.3699	17.9062	44.2886	47.1981	47.082	50.0723	35.7704	23.2224	23.9573
AHSA2	AHA1, activator of heat shock 90kDa protein ATPase homolog 2 (yeast)	1.12036	0.326756	0.999967	56.1594	60.26	66.2383	39.5153	55.7573	48.5333	38.3733	46.1191	38.4123	59.8883	52.6785	55.8845
AIDA	axin interactor, dorsalization associated	-1.01935	0.863558	0.999967	245.354	214.627	216.968	228.75	254.365	206.587	233.791	262.068	227.294	190.595	211.812	267.587
AIF1	allograft inflammatory factor 1	1.08848	0.789074	0.999967	15.8468	16.7938	15.4219	37.5761	8.50986	47.9326	43.329	14.9	24.8342	34.2348	9.56993	3.627
AIF1L	allograft inflammatory factor 1-like	-1.03747	0.784653	0.999967	80.2387	93.3276	92.9359	68.8591	70.4279	81.6497	71.3405	52.8089	70.818	82.4254	111.239	117.019
AIFM1	apoptosis-inducing factor, mitochondrion-associated, 1	1.07686	0.574887	0.999967	20.2529	22.565	25.029	25.5386	15.1582	29.3122	25.8914	23.8198	25.2885	19.2401	16.4181	17.3237
AIFM2	apoptosis-inducing factor, mitochondrion-associated, 2	-1.08405	0.614129	0.999967	58.0146	51.1612	61.8899	64.6148	76.0569	66.3929	48.5232	71.51	38.1599	79.4445	89.6852	82.6575
AIG1	androgen-induced 1	1.0149	0.90486	0.999967	45.028	47.4177	54.9121	31.5757	48.0452	48.6935	46.0586	61.0191	45.6304	37.4866	34.7678	46.6261
AIM1	absent in melanoma 1	-1.05478	0.688239	0.999967	183.784	163.206	193.153	144.999	144.047	135.709	163.855	186.048	137.699	169.051	156.016	205.069
AIM2	absent in melanoma 2	-1.6146	0.272569	0.999967	0.386506	1.24783	0.353945	0.292706	0.930766	1.60176	1.66956	0.405443	1.81714	2.25823	0.614583	1.0022
AIMP1	aminoacyl tRNA synthetase complex-interacting multifunctional protein 1	1.13754	0.346304	0.999967	35.6359	43.4662	36.6081	42.8448	26.0171	27.2299	38.5588	30.3069	39.9266	28.3182	25.9442	23.0506
AIMP2	aminoacyl tRNA synthetase complex-interacting multifunctional protein 2	1.06788	0.705504	0.999967	5.8749	5.9792	4.34847	5.15894	6.29375	6.36699	6.36022	4.66259	3.83618	4.56162	7.50669	4.86782
AIP	aryl hydrocarbon receptor interacting protein	-1.12262	0.322466	0.999967	22.456	21.6811	23.057	24.1117	25.7955	22.0642	21.5187	25.1881	20.3924	27.8214	30.5974	30.7818
AIPL1	aryl hydrocarbon receptor interacting protein-like 1	-1.21052	0.50481	0.999967	1.12087	2.2357	1.87085	0.768353	1.5956	1.0011	1.27204	0.608164	1.2619	3.11636	1.75595	2.33846
AIRN	antisense of IGF2R non-protein coding RNA	-2.02027	0.0478584	0.999967	0.773013	0.883882	0.5562	0.622	1.15238	0.680748	1.13954	0.709525	1.46381	2.9357	2.63393	0.572685
AJAP1	adherens junctions associated protein 1	-1.43547	0.245971	0.999967	1.85523	1.19584	0.606763	0.439059	2.65933	2.60286	1.29855	1.62177	2.62476	3.07119	3.81919	1.04992
AJUBA	ajuba LIM protein	1.08203	0.675838	0.999967	8.15529	9.61872	6.77552	12.2571	7.62342	10.8519	6.17471	7.75409	6.05713	6.14238	14.0476	10.9765
AK1	adenylate kinase 1	-1.14508	0.314494	0.999967	24.234	21.6291	18.9614	36.4419	20.9201	28.5914	25.6794	30.3069	26.7523	28.0924	26.6465	35.3633
AK2	adenylate kinase 2	-1.0031	0.97448	0.999967	95.9309	98.5269	103.706	93.483	106.772	113.445	90.3946	106.784	100.7	93.9424	103.338	118.689
AK3	adenylate kinase 3	1.05814	0.518176	0.999967	132.61	128.163	135.308	127.364	123.748	121.173	126.727	135.469	120.84	116.931	118	108.142
AK4	adenylate kinase 4	1.02772	0.852601	0.999967	126.349	76.2219	102.543	69.1152	141.166	89.4983	81.2783	86.6634	76.4713	84.503	94.1628	165.554
AK5	adenylate kinase 5	1.11259	0.64352	0.999967	3.78776	3.69151	4.70242	2.15871	2.34908	4.08449	4.05464	2.53402	2.97809	2.30339	3.86309	2.86342
AK6	adenylate kinase 6	1.2105	0.272207	0.999967	12.2136	12.8943	15.7758	15.8427	9.30766	10.7718	14.9995	9.67995	13.2247	11.2008	6.18973	8.06531
AK7	adenylate kinase 7	1.30083	0.361761	0.999967	2.04848	1.71577	2.12367	2.19529	1.15238	3.88427	1.51055	1.11497	2.3219	0.541975	2.37053	2.24302
AK8	adenylate kinase 8	-1.0803	0.799463	0.999967	0.61841	1.5078	0.960709	1.17082	2.26043	2.72299	1.27204	1.36837	1.71619	3.38734	1.53646	0.715856
AK9	adenylate kinase 9	-1.02844	0.848568	0.999967	16.4265	21.2132	21.5401	12.5498	11.9227	12.9342	16.9341	19.3599	17.3638	16.8916	14.7939	13.8876
AKAP1	A kinase (PRKA) anchor protein 1	1.04449	0.679254	0.999967	99.2935	112.409	76.6544	89.1655	90.5945	86.0946	80.8278	102.02	74.0989	80.2575	74.1011	119.357
AKAP10	A kinase (PRKA) anchor protein 10	1.00819	0.936183	0.999967	40.8537	36.8631	37.6193	36.4053	41.264	33.5569	37.0748	40.595	38.6142	39.79	39.1577	29.4933
AKAP11	A kinase (PRKA) anchor protein 11	1.06046	0.558403	0.999967	244.659	305.147	274.712	215.102	308.704	257.723	234.666	256.797	260.911	235.488	252.637	273.934
AKAP12	A kinase (PRKA) anchor protein 12	1.17125	0.414704	0.999967	1426.87	1545.03	1502.7	1141.04	680.611	1204.88	1291.81	1435.57	1409.65	970.858	663.31	633.151
AKAP13	A kinase (PRKA) anchor protein 13	1.02117	0.854394	0.999967	463.537	479.636	508.114	451.609	469.771	478.846	565.318	432.506	556.499	414.701	454.835	368.427
AKAP17A	A kinase (PRKA) anchor protein 17A	1.01514	0.890874	0.999967	37.5684	30.6759	30.4899	28.9779	25.9285	28.1109	31.6156	29.0398	24.5819	34.8219	30.2023	28.7297
AKAP2	A kinase (PRKA) anchor protein 2	1.14603	0.277755	0.999967	434.742	328.544	380.491	380.993	230.653	295.364	346.632	268.403	332.436	307.164	243.638	291.163
AKAP3	A kinase (PRKA) anchor protein 3	-1.25981	0.559374	0.999967	1.43007	0.467938	1.36522	2.23188	1.06373	1.60176	0.954033	3.49694	1.81714	2.03241	0	2.05212
AKAP5	A kinase (PRKA) anchor protein 5	-1.00167	0.992504	0.999967	9.70131	12.1144	9.30371	6.22	6.78129	10.4114	7.57926	9.07178	8.58094	10.5685	4.60937	14.2217
AKAP6	A kinase (PRKA) anchor protein 6	-1.08374	0.621727	0.999967	21.683	27.5563	16.4837	14.306	22.0724	16.5382	18.8687	20.6269	20.5438	9.71039	30.1146	28.682
AKAP7	A kinase (PRKA) anchor protein 7	-1.1235	0.45082	0.999967	13.7983	20.1733	16.3826	16.2452	10.5044	12.2935	17.6231	20.5762	18.7266	15.0398	15.0134	13.4104
AKAP8	A kinase (PRKA) anchor protein 8	1.03254	0.776043	0.999967	29.8769	24.6967	27.3044	31.9781	25.5296	33.5969	25.2819	25.0868	24.9352	28.2279	35.6458	28.4433
AKAP8L	A kinase (PRKA) anchor protein 8-like	1.01323	0.902261	0.999967	36.7181	44.87	43.2825	40.6129	30.6266	36.8004	40.5464	38.0609	38.8666	39.4287	38.9821	33.8839
AKAP9	A kinase (PRKA) anchor protein 9	1.15236	0.364751	0.999967	356.32	462.686	436.667	292.999	215.672	329.802	390.385	362.415	406.181	243.798	192.277	222.106
AKIP1	A kinase (PRKA) interacting protein 1	-1.10374	0.529581	0.999967	5.25649	6.18718	5.86538	6.14682	6.91426	8.52937	6.20122	6.4364	8.63142	6.41337	7.77008	7.54035
AKIRIN1	akirin 1	-1.07152	0.560042	0.999967	30.6113	29.948	30.591	41.7472	38.6489	24.547	33.0996	27.266	36.2419	34.9574	38.2797	40.3266
AKIRIN2	akirin 2	-1.08952	0.488132	0.999967	39.9648	30.5719	31.0461	25.2459	28.7208	39.5234	35.1932	33.9052	27.6609	48.5068	36.436	30.8295
AKNA	AT-hook transcription factor	-1.03248	0.769419	0.999967	122.986	102.842	101.178	93.0805	84.9656	93.9432	95.0058	89.0454	92.5732	119.28	143.022	79.5077
AKR1A1	aldo-keto reductase family 1, member A1 (aldehyde reductase)	-1.16655	0.252748	0.999967	29.0266	23.6049	31.6528	51.3333	44.8097	36.1998	38.3998	38.213	33.92	48.8681	47.7619	45.6716
AKR1B1	aldo-keto reductase family 1, member B1 (aldose reductase)	-1.06318	0.724406	0.999967	22.0695	13.9861	16.1298	36.6614	33.3746	16.7384	17.7821	17.434	20.8971	29.7183	35.1629	26.8685
AKR1C1	aldo-keto reductase family 1, member C1	1.07942	0.698017	0.999967	162.642	117.868	184.608	295.157	160.18	146.321	123.15	169.83	123.616	181.742	195.788	194.236
AKR1C2	aldo-keto reductase family 1, member C2	1.34705	0.109798	0.999967	213.699	149.116	256.813	249.203	275.418	286.755	162.371	211.489	150.267	123.028	217.957	197.242
AKR1C3	aldo-keto reductase family 1, member C3	-1.10328	0.491663	0.999967	52.1011	40.7106	59.9684	72.2252	37.3636	46.2107	58.143	46.3218	50.8294	56.7267	63.6532	64.8088
AKR1CL1	NA	2.17419	0.064419	0.999967	1.81658	0.831889	1.41578	0.987882	1.32967	5.2858	1.32505	1.01361	0.706666	0	0.438988	1.86123
AKR1E2	aldo-keto reductase family 1, member E2	-1.25124	0.202424	0.999967	3.98102	3.63952	5.71369	4.13447	5.49595	3.28361	4.87617	4.45987	7.11713	5.55525	5.44345	5.39278
AKR7A2	aldo-keto reductase family 7, member A2	-1.10663	0.564844	0.999967	25.0843	18.8735	22.8548	25.5386	45.3859	24.9074	18.1001	27.266	17.3638	36.222	32.8802	48.2487
AKR7L	aldo-keto reductase family 7-like (gene/pseudogene)	1.09237	0.82482	0.999967	0.347856	1.14385	0.707891	0.109765	1.10805	1.84202	0.58302	0.506804	0.252381	1.03879	1.27306	1.14537
AKT1	v-akt murine thymoma viral oncogene homolog 1	-1.10856	0.343283	0.999967	87.4278	64.4714	66.2889	102.85	75.0375	78.0057	71.685	83.1665	69.3037	96.8781	102.855	101.89
AKT1S1	AKT1 substrate 1 (proline-rich)	-1.02048	0.892186	0.999967	42.8249	28.5962	30.1865	35.3808	17.4629	52.6178	37.0483	43.5851	28.1152	46.4744	28.5781	27.5843
AKT2	v-akt murine thymoma viral oncogene homolog 2	-1.07537	0.505039	0.999967	177.638	141.473	145.32	151.219	166.297	170.868	125.323	187.821	117.105	184.136	194.954	215.473
AKT3	v-akt murine thymoma viral oncogene homolog 3	1.05473	0.573974	0.999967	196.152	194.038	178.085	164.757	179.239	199.139	193.563	154.22	220.278	157.624	169.493	158.491
AKTIP	AKT interacting protein	1.02167	0.851598	0.999967	31.1911	34.9913	31.3494	34.0637	36.0339	23.4257	29.6015	30.4082	28.9228	31.2991	34.7239	32.0226
ALAD	aminolevulinate dehydratase	1.10788	0.494372	0.999967	181.117	139.393	155.129	107.679	109.52	171.709	90.6861	160.15	91.3618	182.194	94.514	161.545
ALAS1	5'-aminolevulinate synthase 1	-1.0166	0.884912	0.999967	39.3077	30.9879	28.2145	35.8199	42.4607	41.8059	36.8628	35.7803	32.8095	36.1317	47.1034	33.5975
ALAS2	5'-aminolevulinate synthase 2	-2.17191	0.0306469	0.999967	5.29514	8.68285	2.07311	8.4153	15.3798	10.972	5.11468	39.1759	18.1209	27.8214	15.7597	4.48603
ALCAM	activated leukocyte cell adhesion molecule	1.11405	0.542711	0.999967	37.9936	55.1647	52.03	56.5654	51.3694	35.3588	48.7352	39.48	52.0914	39.5642	55.488	23.5278
ALDH16A1	aldehyde dehydrogenase 16 family, member A1	-1.02035	0.925381	0.999967	15.4989	9.56673	10.2139	18.2941	16.0446	16.2579	9.88484	9.07178	7.67237	27.0536	20.5446	13.4581
ALDH18A1	aldehyde dehydrogenase 18 family, member A1	1.043	0.724232	0.999967	27.9444	30.6239	34.7878	43.7229	39.4024	40.5645	34.0537	30.5096	32.1533	34.3703	32.4412	44.6217
ALDH1A1	aldehyde dehydrogenase 1 family, member A1	-1.17382	0.245025	0.999967	334.444	270.988	361.783	264.496	305.867	215.076	253.534	423.181	325.117	344.922	339.996	370.623
ALDH1A2	aldehyde dehydrogenase 1 family, member A2	-1.13815	0.483857	0.999967	39.1531	46.0659	40.6531	34.3198	30.671	29.152	43.4085	24.1238	49.5675	48.5068	44.5133	40.2311
ALDH1A3	aldehyde dehydrogenase 1 family, member A3	-1.55962	0.00353518	0.465554	31.423	26.4645	29.3269	44.3449	50.9705	28.6715	77.9127	48.2984	76.6732	52.5716	44.8645	29.0638
ALDH1B1	aldehyde dehydrogenase 1 family, member B1	-1.04446	0.737524	0.999967	22.2241	19.2894	24.1188	19.904	28.5435	28.7916	19.7432	25.6443	18.6257	24.2986	33.5826	27.3934
ALDH1L1	aldehyde dehydrogenase 1 family, member L1	-1.07302	0.724946	0.999967	89.7854	45.13	66.6934	92.4585	108.279	57.1428	52.3923	85.0923	43.7628	84.6384	85.9977	141.262
ALDH1L1-AS2	ALDH1L1 antisense RNA 2	-1.00489	0.985627	0.999967	11.943	5.04333	5.05636	5.92729	10.4157	2.60286	3.68363	9.88267	4.08857	6.27788	6.01413	11.3105
ALDH1L2	aldehyde dehydrogenase 1 family, member L2	1.22351	0.205177	0.999967	36.4089	67.539	64.418	70.6519	53.5412	88.7375	75.3156	57.0154	68.6475	43.087	39.5528	27.9184
ALDH2	aldehyde dehydrogenase 2 family (mitochondrial)	1.1169	0.509975	0.999967	527.233	366.551	408.453	512.162	767.97	478.165	268.613	606.999	323.249	500.198	573.581	467.693
ALDH3A1	aldehyde dehydrogenase 3 family, member A1	1.14213	0.764331	0.999967	0.61841	0.67591	1.36522	2.19529	1.46263	0	0.689024	0.405443	1.06	0.903292	0.526785	1.95667
ALDH3A2	aldehyde dehydrogenase 3 family, member A2	-1.08756	0.542959	0.999967	136.05	137.626	159.73	192.271	171.615	112.644	113.45	195.221	154.003	176.594	137.93	212.562
ALDH3B1	aldehyde dehydrogenase 3 family, member B1	-1.20473	0.350942	0.999967	6.57061	5.56326	5.0058	12.9888	6.55968	7.0077	7.20825	7.65273	5.24952	15.4463	8.69196	8.49483
ALDH4A1	aldehyde dehydrogenase 4 family, member A1	-1.566	0.0847543	0.999967	21.8376	11.3865	20.4783	28.9413	28.2776	21.1432	14.125	31.9793	17.7171	60.7012	33.5826	48.8214
ALDH5A1	aldehyde dehydrogenase 5 family, member A1	-1.10352	0.429144	0.999967	33.0463	26.3605	30.4393	24.7702	27.4798	21.2233	23.7448	32.7395	21.7047	28.9053	34.7239	38.4653
ALDH6A1	aldehyde dehydrogenase 6 family, member A1	-1.0465	0.687183	0.999967	145.674	146.932	135.713	101.093	153.488	125.418	107.355	175.455	113.925	129.848	132.135	187.268
ALDH7A1	aldehyde dehydrogenase 7 family, member A1	1.13036	0.341058	0.999967	48.9317	67.0191	68.6148	56.0166	42.7709	61.3073	54.5654	60.7151	61.5809	38.1189	44.1183	45.7671
ALDH9A1	aldehyde dehydrogenase 9 family, member A1	-1.05615	0.659933	0.999967	87.8143	82.773	117.56	97.654	144.49	99.6294	81.1458	122.038	105.394	94.665	117.605	144.555
ALDOA	aldolase A, fructose-bisphosphate	-1.10034	0.426671	0.999967	268.661	191.179	207.918	314.366	180.214	301.051	250.646	333.173	218.814	323.649	226.254	257.899
ALDOC	aldolase C, fructose-bisphosphate	-1.46851	0.0434517	0.999967	9.04425	12.5303	10.0116	7.61035	14.3604	8.68954	9.80534	19.3092	12.1143	20.5047	14.7061	14.9853
ALG1	ALG1, chitobiosyldiphosphodolichol beta-mannosyltransferase	-1.11616	0.46804	0.999967	11.9817	9.93068	12.8432	15.9525	13.7399	13.2546	9.96435	11.8085	12.1143	17.3884	19.5788	15.9875
ALG10	ALG10, alpha-1,2-glucosyltransferase	1.0074	0.963352	0.999967	10.6289	13.7782	12.6915	15.3305	19.5904	6.96765	12.4024	11.9606	13.1238	10.2975	14.5744	16.0352
ALG10B	ALG10B, alpha-1,2-glucosyltransferase	-1.00286	0.980479	0.999967	46.0329	53.1369	47.3275	39.0762	57.7075	36.9606	48.9737	40.0375	51.0314	46.3389	40.8259	53.7369
ALG11	ALG11, alpha-1,2-mannosyltransferase	-1.00385	0.980017	0.999967	11.17	17.7296	18.1018	14.7816	18.1721	16.8986	13.1445	16.9779	18.02	11.6073	15.4524	22.0484
ALG12	ALG12, alpha-1,6-mannosyltransferase	-1.20081	0.254185	0.999967	16.4652	12.4263	12.4386	15.9159	17.6402	14.3758	12.0579	16.3191	11.8114	23.3049	20.2812	23.5278
ALG13	ALG13, UDP-N-acetylglucosaminyltransferase subunit	1.04405	0.694728	0.999967	43.7912	58.1283	50.5636	38.8201	49.3306	49.5344	49.1062	49.4133	47.4475	42.6354	46.5327	42.665
ALG14	ALG14, UDP-N-acetylglucosaminyltransferase subunit	1.02983	0.877691	0.999967	3.90371	3.0156	4.14622	3.87835	7.31316	5.20572	3.68363	4.86531	3.83618	4.65195	6.32142	3.34066
ALG1L9P	asparagine-linked glycosylation 1-like 9, pseudogene	1.23533	0.431019	0.999967	3.24665	6.23917	4.50016	3.91494	8.42121	1.80198	4.13414	2.99014	4.4419	0.858127	3.29241	7.01539
ALG2	ALG2, alpha-1,3/1,6-mannosyltransferase	-1.01033	0.927721	0.999967	28.215	25.8406	23.1581	27.8437	29.5629	34.9984	25.3614	28.1276	25.44	27.3246	28.9732	36.27
ALG3	ALG3, alpha-1,3- mannosyltransferase	-1.14046	0.392819	0.999967	10.5903	7.33102	9.91047	12.0741	7.26884	15.1767	11.2099	12.9742	11.0038	13.459	9.74553	12.8377
ALG5	ALG5, dolichyl-phosphate beta-glucosyltransferase	1.1093	0.439103	0.999967	10.7062	11.9584	12.8937	17.3428	14.4934	13.2145	12.7204	11.4538	10.6	10.5685	13.9598	13.3626
ALG6	ALG6, alpha-1,3-glucosyltransferase	1.07133	0.655886	0.999967	10.7449	10.2426	9.70821	13.6108	15.9117	9.13003	12.9855	8.91974	12.4676	11.4266	8.16517	10.7378
ALG8	ALG8, alpha-1,3-glucosyltransferase	-1.11427	0.494168	0.999967	16.8517	14.766	16.686	18.9527	25.2636	15.6972	14.5225	17.6874	17.5657	16.0334	20.369	34.5043
ALG9	ALG9, alpha-1,2-mannosyltransferase	-1.00043	0.996919	0.999967	35.5586	42.3744	39.9453	35.2345	35.0588	34.7181	36.9688	41.3045	34.778	32.2475	31.6949	45.958
ALK	anaplastic lymphoma receptor tyrosine kinase	-1.15161	0.783378	0.999967	1.12087	2.39168	1.51691	0.256118	0.487544	0	1.53705	0.962927	0.757142	2.34856	0	1.0022
ALKBH1	alkB homolog 1, histone H2A dioxygenase	-1.23203	0.199645	0.999967	7.84608	6.81109	10.7195	7.86647	9.26334	7.60836	7.84427	9.78131	8.68189	11.4718	13.3452	10.6424
ALKBH2	alkB homolog 2, alpha-ketoglutarate-dependent dioxygenase	-1.02331	0.899747	0.999967	6.53196	5.61525	5.66313	4.46377	4.07764	6.08668	5.6447	4.00375	7.01618	3.25185	5.88243	7.39718
ALKBH3	alkB homolog 3, alpha-ketoglutarate-dependent dioxygenase	-1.06861	0.663445	0.999967	12.6388	6.65511	11.4274	13.0986	13.341	11.6528	11.0509	12.2646	12.0638	10.8395	17.3839	10.022
ALKBH3-AS1	ALKBH3 antisense RNA 1	1.04789	0.881355	0.999967	2.24174	2.07972	2.47762	1.50012	2.17179	0.840924	1.51055	2.68606	2.01904	0.541975	2.41443	1.62261
ALKBH4	alkB homolog 4, lysine demthylase	-1.13041	0.482142	0.999967	4.36752	5.61525	4.70242	6.76882	5.49595	8.56941	5.27368	5.1694	5.55237	7.94897	8.20907	8.06531
ALKBH5	alkB homolog 5, RNA demethylase	-1.23995	0.0788797	0.999967	90.4812	78.1456	79.9916	92.2755	117.454	80.7287	83.6104	87.6263	85.1027	122.893	157.816	131.479
ALKBH6	alkB homolog 6	-1.2507	0.372679	0.999967	3.1307	1.45581	1.6686	3.11	1.72857	1.6418	1.80206	2.28062	1.36286	4.20031	2.45833	3.91335
ALKBH7	alkB homolog 7	-1.32787	0.317062	0.999967	5.7976	4.05546	3.8934	6.95177	12.7205	7.12783	3.25961	4.76395	2.57428	16.9819	11.1064	15.2239
ALKBH8	alkB homolog 8, tRNA methyltransferase	1.11428	0.490952	0.999967	15.3057	22.877	18.4557	21.5505	14.8479	17.9797	19.6902	17.434	22.2095	17.4335	12.0283	10.7856
ALMS1	Alstrom syndrome protein 1	1.11218	0.340003	0.999967	199.631	232.149	205.288	152.536	149.543	171.188	161.444	194.714	194.939	138.249	131.301	177.675
ALMS1-IT1	ALMS1 intronic transcript 1	1.00093	0.997141	0.999982	1.66198	2.39168	2.17424	1.82941	1.28534	1.44158	1.45755	1.41905	1.36286	2.1679	2.72172	1.62261
ALOX12	arachidonate 12-lipoxygenase	-1.05372	0.836051	0.999967	1.77793	1.87175	1.21353	1.53671	1.63992	2.80308	1.16604	2.28062	1.81714	2.89053	1.14137	2.19529
ALOX15	arachidonate 15-lipoxygenase	-3.58129	0.00824035	0.661027	2.8988	4.31543	1.92142	1.50012	0.664833	0.60066	7.68527	3.90239	18.2724	2.25823	10.0528	0.477237
ALOX5	arachidonate 5-lipoxygenase	-1.31224	0.359824	0.999967	7.88473	7.43501	7.43285	22.2457	14.4047	16.4581	26.6069	13.4303	14.8905	27.0084	14.1354	3.48383
ALOX5AP	arachidonate 5-lipoxygenase-activating protein	-1.69996	0.0703072	0.999967	7.18902	7.12305	8.44412	8.086	6.02782	24.3467	23.2943	18.1942	19.6352	27.9569	12.2039	2.8157
ALPK1	alpha-kinase 1	-1.0457	0.699158	0.999967	31.8481	38.4749	34.6361	34.4661	38.6933	40.4845	41.3679	38.0103	40.1285	36.3123	36.2604	36.4609
ALPK3	alpha-kinase 3	1.18205	0.40927	0.999967	137.132	150.156	110.886	73.4692	182.12	87.376	56.1819	122.646	51.1323	85.7224	103.513	207.837
ALPL	alkaline phosphatase, liver/bone/kidney	-1.74839	0.0681792	0.999967	10.1265	8.31889	7.02834	33.2587	11.5681	49.134	63.9202	20.7789	43.1066	45.8421	19.4911	15.7488
ALS2	amyotrophic lateral sclerosis 2 (juvenile)	-1.05994	0.568798	0.999967	50.0139	64.7834	61.1314	55.98	46.8042	53.6189	63.3637	60.8671	74.2504	53.3394	49.4739	50.8735
ALS2CL	ALS2 C-terminal like	1.00051	0.997435	0.999982	19.4026	21.0052	16.2815	11.9278	26.6376	16.2979	14.6285	14.9	15.3447	17.2529	25.0662	24.2914
ALS2CR11	amyotrophic lateral sclerosis 2 (juvenile) chromosome region, candidate 11	-1.04928	0.811484	0.999967	7.65283	13.3102	15.2196	4.75647	9.57359	8.0088	9.77884	13.7851	11.9628	10.2524	6.05803	9.49702
ALS2CR12	amyotrophic lateral sclerosis 2 (juvenile) chromosome region, candidate 12	-1.52459	0.207405	0.999967	3.36261	2.2357	1.51691	2.59777	2.7923	3.20352	3.63063	7.34865	4.84571	5.01327	3.02901	0.143171
ALX1	ALX homeobox 1	1.22556	0.24206	0.999967	6.2614	5.61525	8.29243	6.32977	8.28825	6.40704	3.39212	8.61566	5.75428	6.54887	4.38988	5.01099
ALX3	ALX homeobox 3	-1.96344	0.00265753	0.41997	4.71538	3.95147	4.34847	3.87835	6.64833	2.84312	4.95567	6.08164	6.20856	11.6525	10.3162	12.6468
ALX4	ALX homeobox 4	-1.52225	0.0895828	0.999967	8.65774	12.0624	5.562	5.89071	16.3549	18.8207	14.072	24.0732	17.5152	12.8719	16.8132	17.2283
ALYREF	Aly/REF export factor	1.28601	0.211368	0.999967	13.3731	14.5061	16.686	21.0748	7.13587	22.4246	18.7627	12.0619	15.7485	14.9043	6.71651	5.77457
AMACR	alpha-methylacyl-CoA racemase	-1.15766	0.555296	0.999967	13.2185	6.81109	3.13494	4.68329	22.3827	11.813	10.4414	10.9976	5.60285	17.0271	14.0915	13.6967
AMBRA1	autophagy/beclin-1 regulator 1	-1.11517	0.356554	0.999967	41.704	38.4229	35.2934	38.8201	51.3251	50.3353	37.7903	39.3786	39.7247	54.604	54.5223	59.4638
AMD1	adenosylmethionine decarboxylase 1	-1.01739	0.863822	0.999967	69.262	72.3224	67.3002	64.871	81.2426	53.6189	76.0841	67.861	74.3513	52.6168	79.4568	65.2384
AMDHD2	amidohydrolase domain containing 2	-1.06905	0.74027	0.999967	7.84608	5.9792	5.30918	6.65906	11.6567	8.96985	7.87077	8.05818	4.89618	15.7173	7.41889	5.67912
AMER1	APC membrane recruitment protein 1	1.01335	0.91008	0.999967	24.0407	26.3085	24.22	20.2333	21.9395	22.5848	17.8881	23.6677	23.9762	26.2858	23.4419	22.287
AMFR	autocrine motility factor receptor, E3 ubiquitin protein ligase	1.04421	0.723257	0.999967	71.4264	79.3934	76.0982	92.9707	108.146	72.7599	57.348	68.3171	71.6256	73.4828	112.513	96.402
AMICA1	adhesion molecule, interacts with CXADR antigen 1	-1.87112	0.020072	0.903234	6.0295	4.83536	7.38229	7.50059	12.9864	2.44268	21.8103	5.82824	10.1457	15.5818	18.218	5.39278
AMIGO1	adhesion molecule with Ig-like domain 1	1.04049	0.834535	0.999967	6.91846	9.61872	8.343	8.4153	10.9919	8.24906	6.04221	7.34865	7.41999	10.7943	8.07737	10.8333
AMIGO2	adhesion molecule with Ig-like domain 2	1.05996	0.736526	0.999967	10.8222	12.1144	12.0341	10.6838	17.064	11.6528	11.5014	8.71702	15.0924	4.83261	17.1644	12.8377
AMIGO3	adhesion molecule with Ig-like domain 3	-1.24898	0.175328	0.999967	5.44974	4.78336	5.20805	5.04918	7.35748	4.52497	6.94324	7.24729	6.91523	7.85864	6.40922	5.05872
AMMECR1	Alport syndrome, mental retardation, midface hypoplasia and elliptocytosis chromosomal region gene 1	-1.03821	0.796933	0.999967	12.7547	15.39	11.8319	11.818	16.7538	10.6917	17.1726	13.3289	14.3352	10.6588	16.2425	10.4038
AMMECR1L	AMMECR1-like	-1.12009	0.276147	0.999967	43.2114	41.0225	40.6026	39.6251	43.0368	30.3133	40.4934	47.9436	44.318	45.0743	45.4791	43.0945
AMN1	antagonist of mitotic exit network 1 homolog	1.00996	0.953845	0.999967	10.7062	10.6066	11.6802	7.06153	9.48495	6.32695	8.85131	8.5143	10.1962	5.46492	8.56026	13.6967
AMOT	angiomotin	-1.01154	0.917054	0.999967	81.9007	92.2877	90.9639	65.2002	92.4561	89.218	72.003	94.0627	104.889	65.1273	107.815	74.0672
AMOTL1	angiomotin like 1	1.03942	0.728205	0.999967	251.848	253.518	262.223	220.371	211.771	249.514	241.238	243.266	218.36	202.563	219.362	269.448
AMOTL2	angiomotin like 2	-1.18254	0.196619	0.999967	240.02	163.31	198.614	222.274	205.167	184.763	189.8	228.467	155.82	251.386	246.887	363.559
AMPD2	adenosine monophosphate deaminase 2	-1.12508	0.391437	0.999967	20.4075	21.0052	19.9221	20.3065	22.2941	22.3445	22.8968	21.9446	19.7362	22.6726	37.709	17.0851
AMPD3	adenosine monophosphate deaminase 3	1.18087	0.338626	0.999967	12.6774	14.662	24.6245	27.6241	15.6014	42.1263	19.9287	18.5997	15.5466	18.382	28.183	15.6534
AMPH	amphiphysin	1.2762	0.376325	0.999967	3.01475	2.02773	1.21353	3.07341	7.13587	3.16347	2.38508	2.22994	2.52381	3.11636	3.5119	1.62261
AMT	aminomethyltransferase	1.06227	0.695045	0.999967	14.6872	16.4298	16.6354	11.3424	10.9476	14.3357	8.37429	18.0422	13.8809	16.3044	11.5015	11.406
AMY2B	amylase, alpha 2B (pancreatic)	1.12253	0.379001	0.999967	22.2628	30.208	24.4728	21.5139	30.6266	24.4268	20.7237	22.8062	23.32	15.8979	30.1146	23.8619
AMZ1	archaelysin family metallopeptidase 1	1.38673	0.261118	0.999967	1.62333	1.97574	1.61804	0.622	1.41831	3.16347	1.66956	1.87517	1.76666	0.858127	0.746279	0.572685
AMZ2	archaelysin family metallopeptidase 2	-1.05335	0.647719	0.999967	42.0132	44.0901	45.4567	42.9912	35.4134	56.462	41.951	55.7991	46.2361	45.1646	39.8601	51.7325
AMZ2P1	archaelysin family metallopeptidase 2 pseudogene 1	-1.09862	0.565161	0.999967	12.6001	14.714	13.2477	12.7693	16.1776	8.0088	10.9979	14.0891	12.6695	15.8979	12.2478	19.2804
ANAPC1	anaphase promoting complex subunit 1	-1.0014	0.987965	0.999967	70.9626	72.2704	79.1826	63.7733	75.392	75.0825	73.6991	71.8141	76.8246	66.0306	80.0713	68.7699
ANAPC10	anaphase promoting complex subunit 10	-1.15099	0.444052	0.999967	9.0829	8.89082	9.15201	4.82965	9.26334	4.76523	10.5739	9.83199	10.4486	10.2975	7.2433	4.43831
ANAPC11	anaphase promoting complex subunit 11	1.05435	0.819602	0.999967	7.26632	3.32756	4.85411	11.4887	8.28825	6.32695	3.49812	5.6762	4.74475	9.12325	5.83854	10.6424
ANAPC13	anaphase promoting complex subunit 13	1.02685	0.833049	0.999967	47.3084	41.0225	41.6644	32.0513	34.8816	52.4977	44.654	53.7212	40.3304	42.4096	33.1436	28.6342
ANAPC15	anaphase promoting complex subunit 15	1.24253	0.333799	0.999967	6.53196	5.51127	6.62383	9.76906	2.83662	7.44818	8.02978	6.58845	6.00666	4.87778	1.62425	4.00879
ANAPC16	anaphase promoting complex subunit 16	1.00746	0.942264	0.999967	75.7166	81.6811	77.6657	74.4571	85.0543	75.3628	65.1128	69.0773	68.1932	80.393	71.6428	112.103
ANAPC2	anaphase promoting complex subunit 2	-1.26409	0.176387	0.999967	16.5038	12.5303	12.5398	16.5379	21.186	12.8141	13.1445	14.5959	13.1238	20.0079	25.593	30.066
ANAPC4	anaphase promoting complex subunit 4	1.05744	0.691326	0.999967	29.2585	33.4316	38.7317	27.6973	24.5988	23.1855	31.8541	32.2327	29.8314	28.0472	23.7492	21.4757
ANAPC5	anaphase promoting complex subunit 5	1.05591	0.62189	0.999967	52.0238	54.9047	55.8222	64.1758	76.2342	46.9716	47.6222	50.2242	55.4228	45.7517	64.4434	68.1972
ANAPC7	anaphase promoting complex subunit 7	1.00116	0.991021	0.999967	25.9346	31.6118	33.5237	35.9297	33.1973	30.914	34.0007	31.2191	33.0619	28.6344	29.2366	34.6952
ANG	angiogenin, ribonuclease, RNase A family, 5	-1.02024	0.895759	0.999967	15.9241	17.7296	20.63	22.2457	10.46	12.3736	16.4306	21.8939	16.2028	18.5175	18.8326	9.49702
ANGEL1	angel homolog 1 (Drosophila)	-1.14969	0.293626	0.999967	29.8769	29.948	25.6863	23.2701	25.7512	27.1899	22.1548	26.7085	25.339	30.0345	40.4747	41.281
ANGEL2	angel homolog 2 (Drosophila)	1.05568	0.592354	0.999967	40.931	40.6586	45.1533	43.4302	49.6408	42.6869	43.223	39.4293	43.9647	37.8479	39.0699	45.0989
ANGPT1	angiopoietin 1	-1.15484	0.376506	0.999967	130.407	206.725	253.425	148.402	115.282	183.121	237.607	174.087	234.411	199.266	140.696	211.798
ANGPT2	angiopoietin 2	1.22803	0.274562	0.999967	41.4721	21.8371	23.9672	17.5258	35.9896	50.8158	29.363	24.9854	31.9009	23.7566	21.5104	24.53
ANGPT4	angiopoietin 4	1.70713	0.0694312	0.999967	8.50314	7.07106	8.14074	27.1119	15.1139	14.6161	6.12171	5.98028	3.78571	9.98138	14.8378	6.49043
ANGPTL1	angiopoietin-like 1	1.14906	0.358492	0.999967	47.7722	38.8908	61.5359	30.4048	26.549	34.5179	45.3431	40.747	45.5295	20.3241	28.7976	27.7275
ANGPTL2	angiopoietin-like 2	-1.03895	0.776395	0.999967	179.3	133.05	188.299	167.355	99.9908	201.942	183.28	210.171	166.975	188.698	106.586	152.048
ANGPTL3	angiopoietin-like 3	1.18691	0.576539	0.999967	1.73928	2.33969	1.76973	0.402471	1.32967	1.32145	1.13954	1.87517	1.06	0.812963	0.921874	1.67033
ANGPTL4	angiopoietin-like 4	1.30596	0.274922	0.999967	60.7975	25.9965	31.4506	74.2741	61.1646	39.2031	28.7005	20.2721	13.4266	43.6742	52.898	65.3338
ANGPTL5	angiopoietin-like 5	1.74444	0.0187419	0.876286	4.86998	5.40728	3.28664	9.36659	7.8007	5.76633	3.76313	3.90239	6.00666	3.02603	3.3802	0.859027
ANGPTL7	angiopoietin-like 7	1.08781	0.751757	0.999967	10.8222	24.3328	19.3153	32.3806	9.26334	4.92541	12.4289	22.9582	24.0771	10.3879	18.0424	5.01099
ANK1	ankyrin 1, erythrocytic	-1.23432	0.399714	0.999967	5.25649	4.15945	3.3372	2.26847	13.0307	8.84972	4.71716	9.07178	9.43903	7.94897	10.7552	3.67473
ANK2	ankyrin 2, neuronal	1.0145	0.893418	0.999967	212.501	234.229	256.206	262.521	250.997	273.741	291.908	278.184	297.658	204.37	207.158	189.559
ANK3	ankyrin 3, node of Ranvier (ankyrin G)	-1.04226	0.782989	0.999967	76.8375	70.8666	75.087	48.6989	32.1336	59.8657	59.8921	59.6001	72.4837	61.0625	47.0595	78.7442
ANKAR	ankyrin and armadillo repeat containing	1.28132	0.0933958	0.999967	18.6683	23.9168	18.9108	16.3549	16.2219	14.6561	15.821	14.6973	17.1114	10.8847	11.1503	15.1284
ANKDD1A	ankyrin repeat and death domain containing 1A	1.07479	0.669939	0.999967	9.58536	12.8943	13.551	18.66	16.6651	12.4136	13.7275	13.5317	12.7705	11.8331	19.7544	6.29953
ANKEF1	ankyrin repeat and EF-hand domain containing 1	1.17735	0.313106	0.999967	12.7547	12.7383	10.1633	9.91541	11.2135	15.5771	14.8405	12.8728	10.0447	8.94259	9.21874	5.44051
ANKFY1	ankyrin repeat and FYVE domain containing 1	-1.04823	0.59064	0.999967	118.426	117.348	119.735	118.29	149.233	122.775	120.738	124.471	135.276	138.655	137.886	124.798
ANKH	ANKH inorganic pyrophosphate transport regulator	-1.03138	0.736008	0.999967	76.335	82.2011	77.868	78.1525	77.7411	84.0924	88.3806	80.1763	95.5513	76.0572	76.8228	74.3059
ANKHD1	ankyrin repeat and KH domain containing 1	1.1723	0.217036	0.999967	133.693	180.884	154.624	127.73	193.555	99.3491	141.727	112.105	147.34	86.716	137.359	133.674
ANKHD1-EIF4EBP3	ANKHD1-EIF4EBP3 readthrough	1.04122	0.791112	0.999967	137.171	115.373	137.129	103.472	51.857	189.969	137.036	161.569	122.405	103.472	97.0163	84.3756
ANKIB1	ankyrin repeat and IBR domain containing 1	1.02004	0.843856	0.999967	132.262	135.078	156.09	148.329	130.883	111.082	135.897	149.963	139.869	124.925	117.166	129.904
ANKLE2	ankyrin repeat and LEM domain containing 2	1.02105	0.820301	0.999967	67.1362	63.3276	57.4908	60.1877	55.0038	52.4176	60.6076	53.3664	57.7447	61.3335	60.0974	55.0255
ANKMY1	ankyrin repeat and MYND domain containing 1	-1.38874	0.0751463	0.999967	5.37244	5.40728	5.76425	4.93941	2.96959	5.16567	4.21365	5.57484	4.69428	8.21996	8.60416	9.87881
ANKMY2	ankyrin repeat and MYND domain containing 2	1.00659	0.958437	0.999967	30.7659	30.8319	32.6135	32.5269	24.0669	21.824	28.674	28.2796	32.6076	30.1699	24.3199	27.4412
ANKRA2	ankyrin repeat, family A (RFXANK-like), 2	-1.26291	0.127423	0.999967	14.3007	12.0624	11.8824	11.9644	10.9919	10.4915	12.8794	20.5762	16.2533	16.1689	8.77975	15.9875
ANKRD10	ankyrin repeat domain 10	1.0325	0.775228	0.999967	36.6795	44.5581	40.906	30.3682	40.1559	34.1976	34.0802	31.3205	37.9076	38.6157	41.4404	36.27
ANKRD11	ankyrin repeat domain 11	1.07641	0.591781	0.999967	251.113	261.785	256.004	194.21	133.188	248.193	267.421	222.639	257.024	219.816	147.412	134.629
ANKRD12	ankyrin repeat domain 12	1.30774	0.0855794	0.999967	392.033	503.241	436.769	286.303	232.248	362.999	379.705	290.297	377.561	247.457	207.597	189.94
ANKRD13A	ankyrin repeat domain 13A	1.03388	0.752993	0.999967	46.4967	52.513	53.4457	59.3095	62.6716	60.7868	54.5919	46.8793	58.0475	43.0419	67.1212	54.5482
ANKRD13B	ankyrin repeat domain 13B	1.10146	0.562409	0.999967	15.9627	10.4506	9.65765	10.5008	9.52927	17.259	10.8389	13.1769	11.1552	13.2332	12.3795	5.87002
ANKRD13C	ankyrin repeat domain 13C	-1.00039	0.997344	0.999982	59.5993	63.5875	60.0696	46.7964	44.1892	33.8372	54.3269	54.3293	55.3723	46.9712	44.0744	53.0211
ANKRD13D	ankyrin repeat domain 13 family, member D	-1.18494	0.276188	0.999967	10.8995	11.9064	9.00032	11.6351	10.2827	16.0977	11.3954	10.3388	11.7105	16.9367	19.1399	13.2672
ANKRD16	ankyrin repeat domain 16	-1.00461	0.981398	0.999967	5.21784	6.49914	5.76425	3.54906	8.86444	3.32365	4.71716	5.52416	6.20856	3.74866	8.60416	4.53376
ANKRD17	ankyrin repeat domain 17	1.03193	0.791281	0.999967	345.343	373.83	398.441	302.109	289.601	402.963	406.869	415.072	390.382	255.677	291.4	287.44
ANKRD19P	ankyrin repeat domain 19, pseudogene	1.07829	0.724969	0.999967	2.8215	1.92374	2.37649	2.45141	2.43772	3.96435	2.27908	2.12857	2.12	3.11636	2.15104	3.05432
ANKRD20A12P	ankyrin repeat domain 20 family, member A12, pseudogene	1.27639	0.25719	0.999967	18.9002	36.7071	28.1639	9.00071	11.3465	22.0642	14.761	13.9371	20.0895	25.5632	11.9405	12.5036
ANKRD20A3	ankyrin repeat domain 20 family, member A3	1.17357	0.582833	0.999967	6.80251	17.1577	8.24187	3.76859	4.56518	8.16897	6.54573	5.4228	12.5686	7.81347	6.62871	2.48163
ANKRD20A4	ankyrin repeat domain 20 family, member A4	1.79673	0.19532	0.999967	3.67181	2.96361	2.12367	2.12212	2.26043	1.32145	0.689024	1.77381	2.42285	0	1.93155	1.24082
ANKRD20A5P	ankyrin repeat domain 20 family, member A5, pseudogene	1.53219	0.147233	0.999967	2.8988	7.487	5.15749	1.71965	3.14687	4.0044	3.31261	2.78742	3.53333	2.25823	1.93155	2.05212
ANKRD20A8P	ankyrin repeat domain 20 family, member A8, pseudogene	1.00898	0.980253	0.999967	3.01475	3.11959	2.27536	0.804941	1.06373	1.32145	1.48405	1.82449	5.55237	0.406481	0.526785	1.71805
ANKRD20A9P	ankyrin repeat domain 20 family, member A9, pseudogene	1.14418	0.270707	0.999967	229.817	308.319	277.544	149.426	200.026	188.087	180.604	228.467	240.569	176.368	173.883	182.734
ANKRD23	ankyrin repeat domain 23	-1.13678	0.568592	0.999967	4.86998	4.73137	3.79227	2.41482	6.16078	2.28251	2.54409	3.85171	3.18	6.68436	3.5997	7.73125
ANKRD24	ankyrin repeat domain 24	-1.3741	0.355658	0.999967	2.62824	2.07972	2.37649	2.85388	2.65933	0	1.59006	3.24354	1.91809	3.29702	4.52157	2.76798
ANKRD26	ankyrin repeat domain 26	1.09693	0.554022	0.999967	38.9598	61.2479	51.1198	34.2466	32.3109	38.0017	47.5161	47.3354	54.4637	25.9696	26.866	31.0204
ANKRD27	ankyrin repeat domain 27 (VPS9 domain)	-1.10292	0.466152	0.999967	38.8439	27.9203	29.9337	38.8567	38.7376	22.5848	33.0996	31.9286	32.658	28.5892	32.8363	58.1275
ANKRD28	ankyrin repeat domain 28	1.32453	0.00512375	0.562296	115.565	96.7071	124.993	128.681	110.185	105.196	75.9251	97.0529	82.4275	68.5147	92.1874	98.4064
ANKRD29	ankyrin repeat domain 29	1.08517	0.602151	0.999967	22.2628	19.5494	20.3266	11.4521	19.2801	24.547	15.2115	10.3895	16.859	14.814	24.6711	26.2481
ANKRD30BP2	ankyrin repeat domain 30B pseudogene 2	1.03856	0.894489	0.999967	0.966266	1.29983	0.707891	1.02447	0.797799	1.08119	0.742026	0.810886	1.16095	1.21944	0.790178	0.954475
ANKRD31	ankyrin repeat domain 31	-1.28821	0.394088	0.999967	4.09697	2.59965	3.28664	2.37824	1.5956	0.880967	2.27908	3.85171	2.01904	2.39372	2.06324	6.53815
ANKRD32	NA	1.09735	0.573052	0.999967	8.61909	12.9463	12.5903	11.8546	10.9033	13.4147	13.648	10.4402	15.7485	8.49094	8.29687	7.39718
ANKRD33B	ankyrin repeat domain 33B	-1.16098	0.226625	0.999967	65.2809	76.4818	79.9916	81.6284	60.0566	60.7067	65.1658	61.678	73.7456	77.5024	97.587	116.78
ANKRD34A	ankyrin repeat domain 34A	-1.15762	0.667053	0.999967	1.54603	1.45581	1.26409	1.50012	2.3934	1.40154	1.24554	1.57109	1.71619	3.52284	1.31696	1.71805
ANKRD34C	ankyrin repeat domain 34C	-1.04065	0.917039	0.999967	0.773013	0.883882	0.606763	0.402471	0.132967	1.04114	0.238508	1.16565	1.36286	0.180658	0.570684	0.524961
ANKRD35	ankyrin repeat domain 35	1.08792	0.616021	0.999967	8.73505	10.2426	9.75878	10.4642	4.91976	7.16787	7.57926	10.1361	8.53046	9.16841	6.01413	5.72685
ANKRD36	ankyrin repeat domain 36	1.26023	0.188007	0.999967	149.307	208.7	184.507	113.826	90.0627	101.832	132.849	139.928	145.523	86.0386	78.8422	89.8161
ANKRD36B	ankyrin repeat domain 36B	1.31761	0.129721	0.999967	111.121	140.277	144.157	78.5915	63.558	55.7012	73.3545	95.4311	92.2703	72.173	72.6525	44.4308
ANKRD36BP1	ankyrin repeat domain 36B pseudogene 1	1.18025	0.174823	0.999967	33.4328	31.0919	28.7201	35.6004	51.0592	33.5168	32.6226	30.1548	27.0047	29.2215	34.6361	27.1548
ANKRD36BP2	ankyrin repeat domain 36B pseudogene 2	-1.68587	0.173101	0.999967	4.44482	5.35529	2.42705	2.89047	0.886444	7.288	4.18715	8.86906	9.48951	13.5042	2.45833	0.811304
ANKRD39	ankyrin repeat domain 39	-1.02897	0.902896	0.999967	3.09205	1.29983	1.51691	1.93918	2.43772	1.6418	1.66956	2.48334	2.27143	1.71625	2.76562	1.43171
ANKRD40	ankyrin repeat domain 40	-1.05567	0.658738	0.999967	270.825	203.657	224.856	191.32	161.155	224.807	216.566	288.675	187.317	198.86	193.242	263.101
ANKRD42	ankyrin repeat domain 42	1.10238	0.556759	0.999967	7.69148	9.25477	8.39356	8.96412	5.62892	8.96985	6.62523	8.15954	7.52094	11.1557	5.57514	5.34506
ANKRD44	ankyrin repeat domain 44	-1.08567	0.454969	0.999967	29.5677	28.1283	32.6641	35.0515	29.5186	26.2288	35.6967	30.4082	33.4657	33.738	31.6949	31.6408
ANKRD45	ankyrin repeat domain 45	-1.67499	0.0764358	0.999967	0.773013	1.19584	2.2248	0.622	2.65933	0.921011	1.37805	1.67245	1.61524	2.66471	2.98512	3.72245
ANKRD46	ankyrin repeat domain 46	-1.07594	0.708174	0.999967	24.6978	27.5043	24.8773	15.3671	31.2915	4.80528	20.9357	20.5255	25.2885	20.4144	23.837	27.2503
ANKRD49	ankyrin repeat domain 49	-1.05037	0.754035	0.999967	10.4743	14.714	16.332	9.11047	13.9172	11.6128	13.065	13.9371	18.5247	7.94897	13.3891	13.0763
ANKRD50	ankyrin repeat domain 50	1.04626	0.663572	0.999967	63.6963	73.3102	72.6599	69.8104	56.5551	62.3084	73.063	61.1205	72.3323	45.9776	69.9307	58.1752
ANKRD52	ankyrin repeat domain 52	-1.10325	0.30355	0.999967	80.316	75.6499	77.5646	81.6284	66.173	62.3885	71.6585	86.9168	67.9409	96.7426	80.0713	86.2845
ANKRD53	ankyrin repeat domain 53	-1.23433	0.378374	0.999967	9.93321	4.83536	6.97778	7.50059	3.05823	3.60396	5.7507	7.55137	5.19904	9.12325	5.88243	10.881
ANKRD54	ankyrin repeat domain 54	-1.10071	0.586564	0.999967	7.03442	9.15078	8.84863	10.8301	11.7897	9.33025	7.65877	8.46362	8.17713	13.3687	9.83332	15.2716
ANKRD6	ankyrin repeat domain 6	1.16035	0.284054	0.999967	24.5432	28.4402	27.2538	16.172	21.2746	16.3379	21.5187	20.9817	20.5438	17.6594	19.4911	15.1761
ANKRD61	ankyrin repeat domain 61	1.23089	0.496276	0.999967	0.502458	1.81976	1.21353	2.30506	2.30475	1.84202	0.556519	1.67245	1.51428	1.98724	0.570684	1.86123
ANKRD62	ankyrin repeat domain 62	1.24039	0.397613	0.999967	1.97118	2.96361	3.08438	1.42694	1.81721	2.6429	0.980534	1.11497	1.91809	1.35494	3.02901	2.8157
ANKRD65	ankyrin repeat domain 65	-1.24264	0.269884	0.999967	7.96203	7.17505	10.6689	10.574	6.07214	4.04444	6.81074	11.5044	7.77332	13.8204	9.65773	8.25621
ANKRD9	ankyrin repeat domain 9	-1.53855	0.264109	0.999967	0.57976	0.623917	1.1124	1.64647	1.5956	1.44158	0.371013	0.709525	0.858094	4.3358	1.97544	2.57708
ANKS1A	ankyrin repeat and sterile alpha motif domain containing 1A	-1.1028	0.354972	0.999967	96.1241	73.6222	72.1037	65.6759	63.8239	78.3661	73.7521	84.8896	66.8809	87.8	94.5579	88.1457
ANKS1B	ankyrin repeat and sterile alpha motif domain containing 1B	1.02988	0.902563	0.999967	18.0112	16.2738	20.3266	8.81777	10.3271	4.68515	10.4679	20.1201	7.62189	11.3815	6.23362	20.3303
ANKS3	ankyrin repeat and sterile alpha motif domain containing 3	-1.09949	0.549831	0.999967	8.9283	10.5546	9.35427	10.2081	7.97799	8.08888	7.81777	8.81838	6.81428	12.3751	9.48213	15.3193
ANKS6	ankyrin repeat and sterile alpha motif domain containing 6	-1.03716	0.73786	0.999967	25.9732	24.5927	23.7649	33.1124	31.7347	29.9929	25.9974	30.5603	26.7523	27.0988	34.5044	30.6864
ANKZF1	ankyrin repeat and zinc finger domain containing 1	-1.07222	0.583193	0.999967	14.0302	20.5373	15.9781	12.5864	14.8479	19.2211	16.6161	13.633	18.6762	21.3629	17.9107	15.9397
ANLN	anillin actin binding protein	-1.50585	0.39942	0.999967	0.966266	0.727903	0.960709	10.574	2.12746	4.16457	20.9357	2.3313	2.3219	1.89691	1.40476	0.477237
ANO1	anoctamin 1, calcium activated chloride channel	-1.42019	0.0100393	0.714646	93.9984	83.3449	102.644	61.6512	58.6826	86.8554	81.0133	98.624	99.0341	126.371	115.893	170.994
ANO10	anoctamin 10	-1.00939	0.93553	0.999967	29.0653	31.0919	37.2654	31.9415	29.7845	29.7527	34.3187	35.5776	25.7933	32.383	24.4516	38.0835
ANO2	anoctamin 2, calcium activated chloride channel	-1.14815	0.450369	0.999967	15.267	12.9983	9.00032	13.5011	11.4794	12.3736	12.0579	8.2609	13.3257	12.7816	16.0669	23.2415
ANO3	anoctamin 3	-1.39923	0.0613915	0.999967	5.68164	4.05546	7.43285	7.72012	6.11646	8.36919	10.9449	8.91974	7.01618	5.82623	12.9501	9.4493
ANO5	anoctamin 5	1.8761	0.0196613	0.895412	7.49822	13.3622	16.0287	13.9035	18.7483	5.76633	3.07411	10.9976	6.86475	7.67798	4.78497	6.77677
ANO6	anoctamin 6	-1.08391	0.540299	0.999967	508.488	551.439	504.928	431.778	548.177	449.534	480.992	672.174	482.905	500.559	475.116	633.867
ANO7	anoctamin 7	-1.62746	0.09355	0.999967	0.811663	0.727903	0.809018	0.292706	0.797799	1.24136	1.32505	1.72313	1.00952	0.858127	1.18527	1.52716
ANO8	anoctamin 8	1.14382	0.444449	0.999967	10.3584	6.60312	6.82609	8.92753	10.726	7.20792	6.65173	7.60205	4.4419	8.58127	9.35044	7.68352
ANP32A	acidic (leucine-rich) nuclear phosphoprotein 32 family, member A	1.06057	0.530023	0.999967	102.076	123.432	122.667	122.058	91.2594	130.463	113.397	103.692	113.42	107.266	107.42	107.188
ANP32A-IT1	ANP32A intronic transcript 1	1.01107	0.941539	0.999967	10.2424	15.9619	12.8937	7.464	13.7399	13.2546	10.6799	12.366	10.6	13.4139	12.0283	13.6013
ANP32B	acidic (leucine-rich) nuclear phosphoprotein 32 family, member B	1.16245	0.396673	0.999967	147.336	180.104	163.776	147.634	67.2368	154.53	174.323	153.511	153.296	130.706	66.2871	62.1363
ANP32E	acidic (leucine-rich) nuclear phosphoprotein 32 family, member E	1.0427	0.689373	0.999967	70.4215	92.7037	83.3794	74.4571	74.3726	69.4363	74.7591	62.793	84.0932	68.1985	81.4322	74.3536
ANPEP	alanyl (membrane) aminopeptidase	-1.06239	0.794624	0.999967	48.5452	29.792	30.9955	69.5177	77.2092	95.585	94.9528	64.7188	64.5085	82.606	51.6688	15.1284
ANTXR1	anthrax toxin receptor 1	-1.1674	0.344242	0.999967	808.494	783.796	877.835	451.096	691.16	1001.94	971.471	1159.77	1006.49	664.507	797.333	787.155
ANTXR2	anthrax toxin receptor 2	-1.01693	0.8671	0.999967	176.44	178.648	184.254	156.707	155.172	174.632	166.002	207.029	174.445	181.742	147.807	166.222
ANXA1	annexin A1	1.15584	0.305722	0.999967	371.278	356.673	409.869	539.42	339.907	289.318	407.001	385.982	387.505	308.745	260.934	245.3
ANXA11	annexin A11	1.00996	0.934315	0.999967	200.288	163.206	169.338	247.117	127.293	209.43	194.278	178.75	176.666	256.58	172.215	127.231
ANXA2	annexin A2	1.0776	0.6159	0.999967	790.599	766.794	838.85	1176.35	674.052	895.744	948.759	1009.65	829.171	681.985	677.49	625.038
ANXA2P1	annexin A2 pseudogene 1	-1.42869	0.4179	0.999967	0.425157	1.5078	1.16296	0.219529	0.310255	0.480528	0.609521	0.962927	0.90857	2.1679	0	1.19309
ANXA2R	annexin A2 receptor	-1.11235	0.715968	0.999967	2.12579	1.03986	1.46634	3.47588	2.08314	1.32145	1.06004	1.01361	2.06952	4.42613	2.59003	1.71805
ANXA3	annexin A3	1.26147	0.205213	0.999967	19.8664	21.9411	17.2928	26.3069	16.4435	12.5338	21.0682	16.5725	15.4962	11.4266	11.5893	14.4603
ANXA4	annexin A4	1.18117	0.151018	0.999967	55.4637	50.7453	52.7884	75.6645	77.9184	67.5141	54.7244	51.2378	59.4609	61.1077	50.1324	45.1944
ANXA5	annexin A5	1.07863	0.564176	0.999967	546.559	500.329	601.606	607.292	673.476	705.255	648.504	585.611	520.964	504.805	567.348	542.285
ANXA6	annexin A6	1.0053	0.963566	0.999967	343.72	345.078	377.407	382.274	294.743	385.303	345.598	385.677	321.28	432.677	286.571	345.52
ANXA7	annexin A7	1.03768	0.742081	0.999967	83.1375	91.9238	96.8293	133.401	132.39	88.7375	86.605	86.1566	99.6399	106.769	112.776	111.817
ANXA9	annexin A9	-1.22937	0.392439	0.999967	2.24174	1.97574	3.28664	2.23188	3.05823	1.88207	2.43808	2.48334	2.62476	2.12274	2.89732	5.48823
AOAH	acyloxyacyl hydrolase (neutrophil)	1.2174	0.43327	0.999967	5.7203	6.81109	8.03962	14.8914	7.97799	17.0587	11.3689	6.48709	7.8238	8.8071	12.555	2.62481
AOC2	amine oxidase, copper containing 2 (retina-specific)	-1.02515	0.904711	0.999967	4.79268	2.91161	2.67987	4.09788	4.29925	4.48493	3.10061	3.49694	2.3219	3.92932	3.73139	7.34946
AOC3	amine oxidase, copper containing 3	-1.02817	0.882771	0.999967	1081.06	925.685	1097.58	813.905	1060.19	1229.43	612.277	1066.26	681.932	1159.24	1123.85	1739.24
AOC4P	amine oxidase, copper containing 4, pseudogene	-1.28908	0.381497	0.999967	5.7203	3.58752	4.14622	3.03682	6.69265	1.3615	1.96107	3.19286	1.86762	5.46492	10.4479	8.73344
AOX1	aldehyde oxidase 1	-1.04284	0.809041	0.999967	181.117	267.036	188.855	324.574	358.433	279.147	418.291	281.783	360.198	256.67	259.968	90.6751
AP1AR	adaptor-related protein complex 1 associated regulatory protein	1.13134	0.335644	0.999967	18.475	17.6776	17.7478	17.1233	17.5516	12.0933	16.8546	16.4204	17.2628	13.3236	13.0379	12.0264
AP1B1	adaptor-related protein complex 1, beta 1 subunit	-1.07462	0.591297	0.999967	77.0694	54.6967	67.9575	103.398	75.0818	107.438	88.1421	79.8216	82.1246	135.945	60.7998	75.1649
AP1G1	adaptor-related protein complex 1, gamma 1 subunit	1.05006	0.582773	0.999967	138.099	133.622	142.589	139.511	139.127	124.256	138.785	146.77	137.043	111.421	123.882	120.312
AP1G2	adaptor-related protein complex 1, gamma 2 subunit	-1.15252	0.326228	0.999967	10.0105	11.0745	9.91047	13.2084	11.5238	12.734	12.4819	11.8592	11.5086	11.9235	14.0476	17.1328
AP1M1	adaptor-related protein complex 1, mu 1 subunit	-1.07005	0.613972	0.999967	45.8783	29.6881	33.7259	57.1142	39.8013	34.7181	34.4512	42.4195	34.1723	49.9972	44.0744	52.8779
AP1S1	adaptor-related protein complex 1, sigma 1 subunit	-1.06563	0.712351	0.999967	7.69148	6.55113	6.87665	8.01282	9.61791	10.011	9.46083	6.33504	7.67237	9.98138	10.0089	8.49483
AP1S2	adaptor-related protein complex 1, sigma 2 subunit	-1.19165	0.184039	0.999967	24.9297	33.1716	29.3775	41.7472	31.3358	26.5091	45.5551	24.3266	42.9047	32.9702	47.1473	29.9228
AP1S3	adaptor-related protein complex 1, sigma 3 subunit	1.14305	0.577548	0.999967	2.16444	3.17158	3.13494	3.11	4.16629	4.12453	2.30558	2.99014	2.62476	1.03879	5.66294	2.76798
AP2A1	adaptor-related protein complex 2, alpha 1 subunit	-1.19082	0.188096	0.999967	75.0982	51.0052	55.8222	85.397	77.5195	76.8444	62.0387	72.4222	61.7323	109.705	102.811	93.634
AP2A2	adaptor-related protein complex 2, alpha 2 subunit	-1.16262	0.187964	0.999967	91.0223	70.2427	80.7501	93.8122	72.5554	102.713	102.347	85.295	104.082	131.655	87.4902	83.4211
AP2B1	adaptor-related protein complex 2, beta 1 subunit	-1.07408	0.454028	0.999967	269.356	241.508	254.284	253.593	286.144	246.671	241.768	287.054	275.044	265.252	300.794	296.698
AP2M1	adaptor-related protein complex 2, mu 1 subunit	-1.05625	0.610239	0.999967	117.343	110.225	118.622	175.184	128.49	172.149	156.859	144.642	138.809	153.695	147.675	126.659
AP2S1	adaptor-related protein complex 2, sigma 1 subunit	1.01027	0.95867	0.999967	14.5713	8.11092	9.40483	24.4775	16.4435	14.9364	12.3494	11.0483	11.1552	20.5499	19.5788	12.4559
AP3B1	adaptor-related protein complex 3, beta 1 subunit	1.01995	0.841507	0.999967	86.9639	83.8648	90.5594	98.0565	79.6913	90.7397	103.168	90.4137	96.5103	82.4705	69.5795	77.3125
AP3B2	adaptor-related protein complex 3, beta 2 subunit	1.44343	0.347221	0.999967	0.695712	0.623917	0.606763	0.768353	3.32416	1.72189	0.424015	1.46973	0.959046	0.993621	0.35119	1.19309
AP3D1	adaptor-related protein complex 3, delta 1 subunit	1.02401	0.783349	0.999967	111.662	88.0243	91.8235	104.386	93.6084	97.387	93.0977	106.784	94.6932	93.9875	96.6651	88.0503
AP3M1	adaptor-related protein complex 3, mu 1 subunit	1.00047	0.995768	0.999967	84.6063	90.8319	89.6999	76.8353	69.8518	77.6853	82.5504	90.7178	83.2351	79.6703	73.3987	79.6509
AP3M2	adaptor-related protein complex 3, mu 2 subunit	-1.10191	0.421481	0.999967	28.6401	31.6118	29.4786	21.7334	31.6904	23.7461	29.0715	28.533	29.0238	25.3373	26.5588	45.3376
AP3S1	adaptor-related protein complex 3, sigma 1 subunit	1.08119	0.510574	0.999967	44.4869	55.5806	60.2213	56.2727	54.6936	52.6979	70.3069	42.9263	55.0694	39.4739	43.3281	48.2964
AP3S2	adaptor-related protein complex 3, sigma 2 subunit	-1.64547	0.111836	0.999967	8.58044	4.57539	25.1301	10.4642	29.4743	7.88866	15.5295	11.4031	11.2562	43.1322	21.3348	39.038
AP4B1	adaptor-related protein complex 4, beta 1 subunit	1.06522	0.671294	0.999967	12.175	13.9861	14.0567	12.0741	13.6512	15.1767	11.7664	14.4439	13.5276	7.18117	16.5498	12.6945
AP4B1-AS1	AP4B1 antisense RNA 1	-1.2478	0.312285	0.999967	4.32887	7.59099	6.97778	3.84177	4.21061	4.20462	3.73663	4.66259	4.94666	6.27788	6.01413	13.2195
AP4E1	adaptor-related protein complex 4, epsilon 1 subunit	1.13721	0.247168	0.999967	22.9585	23.9168	22.9559	22.2822	29.6515	24.4669	20.3262	20.4242	23.7238	19.2401	19.1399	25.7708
AP4M1	adaptor-related protein complex 4, mu 1 subunit	-1.35872	0.1411	0.999967	3.82641	3.63952	4.95523	5.34188	6.38239	2.96325	4.84967	4.20647	4.03809	8.0393	7.46279	8.25621
AP4S1	adaptor-related protein complex 4, sigma 1 subunit	-1.00733	0.960311	0.999967	8.34854	9.15078	9.85991	7.42741	8.82011	10.4114	6.49273	8.81838	9.33808	8.94259	9.48213	11.406
AP5B1	adaptor-related protein complex 5, beta 1 subunit	-1.17379	0.192771	0.999967	38.4187	31.9757	30.7427	45.6255	46.7156	33.9172	33.4707	38.6184	34.879	47.5583	56.7172	55.8368
AP5M1	adaptor-related protein complex 5, mu 1 subunit	1.0301	0.804601	0.999967	32.6984	33.4835	35.7485	44.162	47.2474	30.7538	34.9282	34.2092	38.6647	26.3761	42.3184	41.0901
AP5S1	adaptor-related protein complex 5, sigma 1 subunit	-1.19472	0.329355	0.999967	6.14545	4.41941	5.25862	7.93965	5.36298	7.12783	5.98921	6.63913	4.13904	7.81347	7.33109	11.5014
AP5Z1	adaptor-related protein complex 5, zeta 1 subunit	-1.24442	0.137076	0.999967	27.9831	19.0295	23.1076	21.5871	31.1585	20.5426	19.3192	27.5194	20.1904	30.6216	39.0699	41.8537
APAF1	apoptotic peptidase activating factor 1	1.01484	0.901866	0.999967	35.6359	46.3778	44.7488	49.7966	41.7958	35.1987	52.8428	37.4021	49.2647	42.545	42.1428	25.4845
APBA1	amyloid beta (A4) precursor protein-binding, family A, member 1	-1.14763	0.302627	0.999967	24.7364	20.6413	21.2367	16.5745	20.4768	17.7795	23.4798	23.0089	25.0866	26.9633	12.7306	28.1093
APBA2	amyloid beta (A4) precursor protein-binding, family A, member 2	-1.14963	0.611312	0.999967	2.28039	2.85962	2.42705	2.15871	0.443222	5.08559	3.49812	1.77381	3.83618	3.568	2.32663	2.52936
APBA3	amyloid beta (A4) precursor protein-binding, family A, member 3	-1.61657	0.0350577	0.999967	8.15529	5.35529	3.8934	8.4153	7.26884	7.72849	5.37969	7.55137	5.40094	21.6338	10.8869	15.2716
APBB1	amyloid beta (A4) precursor protein-binding, family B, member 1 (Fe65)	-1.1677	0.221177	0.999967	31.5003	22.513	22.1469	29.9292	28.7208	24.4268	24.2748	26.7592	23.4714	36.5833	41.4404	33.5498
APBB1IP	amyloid beta (A4) precursor protein-binding, family B, member 1 interacting protein	-1.14231	0.366361	0.999967	137.751	111.161	143.853	115.546	79.8243	115.327	134.386	199.326	124.373	124.699	99.6063	121.218
APBB2	amyloid beta (A4) precursor protein-binding, family B, member 2	1.14188	0.250089	0.999967	307.273	265.217	317.236	235.189	264.116	319.871	261.617	219.497	235.976	234.901	286.044	258.472
APBB3	amyloid beta (A4) precursor protein-binding, family B, member 3	-1.11566	0.492307	0.999967	10.3197	12.7903	11.0229	12.1107	10.1055	15.8975	8.48029	11.5551	8.68189	15.4915	17.9546	18.5168
APC	adenomatous polyposis coli	1.09807	0.4021	0.999967	233.952	238.856	231.025	179.026	165.987	192.491	224.118	216	223.155	164.264	142.759	160.065
APC2	adenomatosis polyposis coli 2	-1.72991	0.0802076	0.999967	1.73928	1.81976	1.71916	1.42694	3.41281	0.60066	0.980534	2.3313	1.41333	3.65833	2.89732	7.30173
APCDD1	adenomatosis polyposis coli down-regulated 1	1.35881	0.0548761	0.999967	97.5929	48.5615	85.4019	173.721	81.2426	139.193	68.9554	103.236	86.2132	82.2447	72.7403	47.2465
APCDD1L	adenomatosis polyposis coli down-regulated 1-like	1.01854	0.951777	0.999967	1.93253	2.54766	3.03382	1.50012	1.9945	1.12123	0.556519	2.68606	2.37238	0.993621	2.94122	2.38619
APEH	acylaminoacyl-peptide hydrolase	-1.25521	0.0705393	0.999967	22.4947	23.3449	22.8042	33.7709	29.3413	28.0708	32.1456	28.5837	27.3076	37.9383	28.4464	46.292
APEX1	APEX nuclease (multifunctional DNA repair enzyme) 1	1.06292	0.601315	0.999967	56.4299	48.9255	53.0412	65.6027	40.2445	76.3639	65.0598	61.9821	57.2904	52.9781	47.0156	36.1269
APEX2	APEX nuclease (apurinic/apyrimidinic endonuclease) 2	-1.0009	0.995331	0.999967	9.85591	10.9185	10.1127	10.0618	9.08605	17.2189	10.8654	11.0483	9.48951	10.704	16.2864	8.92434
APH1A	APH1A gamma secretase subunit	-1.13779	0.295508	0.999967	45.4145	45.4939	46.114	62.7854	58.4166	63.0693	49.9807	51.0858	50.678	78.4509	71.2038	64.2839
APH1B	APH1B gamma secretase subunit	-1.05767	0.656319	0.999967	24.4659	20.1733	21.2367	33.0026	33.8178	21.6237	24.7784	21.2857	28.4181	28.7247	32.529	27.5843
API5	apoptosis inhibitor 5	1.11066	0.246619	0.999967	107.217	107.418	107.043	112.18	129.465	128.541	104.864	97.2556	118.366	91.4583	104.172	106.853
APIP	APAF1 interacting protein	1.29711	0.0933757	0.999967	23.8861	26.1005	23.5626	21.0748	16.0446	29.8328	25.4409	21.8432	18.979	17.7045	10.3162	13.9353
APITD1	apoptosis-inducing, TAF9-like domain 1	1.04529	0.895324	0.999967	3.55586	2.85962	3.3372	4.02471	2.26043	3.644	4.53166	4.66259	4.18952	2.84537	2.59003	0
APLF	aprataxin and PNKP like factor	1.11016	0.497	0.999967	43.0182	45.39	46.923	27.7705	27.3025	37.2809	36.5448	47.082	37.6047	26.4213	24.1882	33.2157
APLN	apelin	-1.19605	0.454143	0.999967	4.01967	1.24783	2.781	1.82941	2.21611	2.28251	1.74906	3.04082	3.23047	2.98086	2.32663	3.96107
APLNR	apelin receptor	-1.35304	0.0676239	0.999967	97.9021	104.506	74.9353	67.9444	76.9876	126.819	116.843	86.258	106.707	133.416	168.001	131.718
APLP1	amyloid beta (A4) precursor-like protein 1	1.40797	0.279628	0.999967	2.28039	1.97574	1.06184	1.79282	0.310255	1.96215	1.51055	0.962927	1.00952	0.541975	1.18527	1.43171
APLP2	amyloid beta (A4) precursor-like protein 2	1.0073	0.955682	0.999967	671.98	613.518	693.075	631.769	558.061	845.729	828.737	710.488	700.962	659.403	580.386	505.013
APMAP	adipocyte plasma membrane associated protein	1.09404	0.504385	0.999967	97.7088	80.3293	110.026	124.144	163.46	136.55	75.8191	117.933	76.3199	118.422	111.986	150.664
APOA1BP	apolipoprotein A-I binding protein	-1.12155	0.408031	0.999967	22.3401	19.6014	17.3939	23.0506	11.7011	30.073	21.3067	28.7358	20.8971	24.8405	21.5104	22.0961
APOB	apolipoprotein B	-1.1095	0.749233	0.999967	8.7737	31.2998	23.866	71.2007	8.55418	17.8196	35.5907	26.7085	22.0581	30.1699	33.7581	30.925
APOBEC2	apolipoprotein B mRNA editing enzyme, catalytic polypeptide-like 2	-1.04149	0.916253	0.999967	1.00492	1.87175	1.41578	1.02447	1.46263	0	1.11304	1.82449	1.46381	1.30977	0.570684	0.76358
APOBEC3A	apolipoprotein B mRNA editing enzyme, catalytic polypeptide-like 3A	1.02456	0.929057	0.999967	2.35769	4.73137	3.28664	1.31718	6.07214	1.3615	4.29315	2.5847	3.28095	2.52922	4.82886	1.04992
APOBEC3C	apolipoprotein B mRNA editing enzyme, catalytic polypeptide-like 3C	-1.22715	0.111091	0.999967	23.4609	21.4212	23.9672	18.1478	16.6208	29.9129	29.469	34.3613	27.6104	25.789	23.398	23.2415
APOBEC3D	apolipoprotein B mRNA editing enzyme, catalytic polypeptide-like 3D	-1.21415	0.242123	0.999967	9.77861	11.8024	10.6184	4.976	12.8534	11.853	11.7134	11.1497	12.1143	15.6269	13.3452	11.1196
APOBEC3F	apolipoprotein B mRNA editing enzyme, catalytic polypeptide-like 3F	-1.21826	0.166654	0.999967	15.8854	12.0104	15.8264	13.8669	14.8479	10.8519	11.8459	14.5453	16.9095	23.9372	15.7597	18.5645
APOBEC3G	apolipoprotein B mRNA editing enzyme, catalytic polypeptide-like 3G	-1.31109	0.140957	0.999967	7.73013	7.539	9.65765	8.78118	6.64833	7.56831	10.8124	6.28436	10.7514	8.26512	16.8571	9.83109
APOBR	apolipoprotein B receptor	-1.87858	0.0340269	0.999967	4.21292	4.93934	2.83156	5.81753	1.63992	5.96655	12.7734	4.35851	6.91523	16.2593	5.66294	1.76578
APOC1	apolipoprotein C-I	1.87922	0.0809363	0.999967	2.51229	1.5078	1.87085	14.306	1.72857	3.24356	2.9151	2.73674	2.42285	2.39372	0.834077	2.09984
APOD	apolipoprotein D	-1.10603	0.626234	0.999967	717.201	644.09	771.601	829.675	433.781	614.955	862.976	784.583	676.733	1170.58	554.31	387.421
APOE	apolipoprotein E	2.27566	1.68005e-05	0.0147499	380.206	242.808	266.268	344.734	167.937	292.521	104.175	242.353	70.9694	162.051	105.357	59.7501
APOL1	apolipoprotein L, 1	-1.07823	0.553611	0.999967	41.3175	44.7141	39.1868	50.7479	42.9039	26.9896	46.9331	31.9286	50.0723	59.0301	42.0989	34.9815
APOL2	apolipoprotein L, 2	1.03215	0.774281	0.999967	41.3562	32.9116	35.344	34.0637	30.538	47.4922	34.8752	33.0943	33.1628	38.4351	41.4404	33.8361
APOL3	apolipoprotein L, 3	1.19869	0.0888891	0.999967	79.0406	79.5494	71.2947	89.3851	67.1924	90.0989	59.4681	47.5889	64.5085	72.2633	85.7782	68.0063
APOL4	apolipoprotein L, 4	-1.0794	0.575455	0.999967	32.7757	26.8284	28.0122	17.3428	25.9728	20.943	31.3506	22.6541	25.7428	21.4983	27.2172	35.3633
APOL6	apolipoprotein L, 6	1.11017	0.564732	0.999967	911.923	471.473	679.423	484.977	731.316	639.022	432.415	704.305	375.088	731.034	444.036	842.515
APOLD1	apolipoprotein L domain containing 1	-1.30373	0.299494	0.999967	66.4405	48.1456	51.676	53.0164	32.3552	28.4312	56.6325	22.9075	20.4933	54.3782	157.289	53.4029
APOM	apolipoprotein M	1.28854	0.518301	0.999967	0.61841	0.935876	1.01127	1.20741	0.886444	1.08119	1.03354	0.658845	0.353333	1.71625	0.658481	0
APOO	apolipoprotein O	-1.05568	0.831524	0.999967	2.51229	3.37955	3.18551	3.98812	1.32967	2.24246	3.33912	3.04082	3.02857	4.65195	1.58036	1.90895
APOOL	apolipoprotein O-like	1.00496	0.968767	0.999967	60.7202	54.6967	79.6883	52.87	60.4555	44.9293	49.7422	76.426	63.8523	45.4356	48.7276	67.4814
APOPT1	apoptogenic 1, mitochondrial	1.19651	0.212689	0.999967	16.156	18.0416	17.1916	21.77	17.33	18.1399	20.8827	16.0657	16.3038	13.9559	13.7403	9.73564
APP	amyloid beta (A4) precursor protein	1.0361	0.825867	0.999967	766.326	1132.88	1012.84	998.2	732.557	1108.66	952.947	1115.22	1121.18	832.338	978.24	551.114
APPBP2	amyloid beta precursor protein (cytoplasmic tail) binding protein 2	1.02161	0.83046	0.999967	122.986	115.217	125.903	101.02	120.512	101.952	110.694	120.923	113.47	92.6326	117.561	117.734
APPL1	adaptor protein, phosphotyrosine interaction, PH domain and leucine zipper containing 1	1.02426	0.80278	0.999967	132.301	159.099	150.477	132.413	153.399	133.587	165.339	135.317	160.716	119.009	140.081	120.216
APPL2	adaptor protein, phosphotyrosine interaction, PH domain and leucine zipper containing 2	1.07768	0.456807	0.999967	40.5832	45.442	49.3501	53.8579	58.1064	46.0105	49.2652	43.7371	46.5895	49.6359	40.8259	42.0923
APRT	adenine phosphoribosyltransferase	1.01696	0.940988	0.999967	9.77861	5.9792	7.58454	17.4892	17.9505	6.88756	7.23475	7.34865	7.26856	12.5558	18.3936	11.8355
APTR	Alu-mediated CDKN1A/p21 transcriptional regulator (non-protein coding)	-1.14642	0.595531	0.999967	2.9761	3.0156	1.97198	2.34165	1.37399	0.80088	2.22608	2.17926	2.22095	1.21944	4.30208	2.14757
APTX	aprataxin	1.2696	0.0735324	0.999967	13.1799	13.6742	13.8039	15.2939	18.3937	22.3846	13.33	11.6058	11.0038	12.5106	14.8378	12.8854
AQP1	aquaporin 1 (Colton blood group)	1.11353	0.563041	0.999967	592.63	561.057	354.097	581.973	600.832	855.099	643.177	384.309	496.735	547.44	608.261	504.249
AQP11	aquaporin 11	1.16167	0.631951	0.999967	3.63316	2.96361	2.73044	2.12212	4.96408	4.80528	2.19958	4.40919	2.22095	0.361317	1.71205	7.39718
AQP3	aquaporin 3 (Gill blood group)	-1.05975	0.843383	0.999967	11.7884	23.9168	26.8493	28.9779	7.53477	6.16677	22.3403	9.98403	22.5628	21.8597	12.1161	22.6211
AQP6	aquaporin 6, kidney specific	1.19973	0.42868	0.999967	4.17427	6.65511	5.05636	1.866	4.12196	2.12233	3.12711	2.8381	2.82666	2.9357	3.90699	4.29514
AQP7	aquaporin 7	-1.17887	0.274595	0.999967	162.758	96.9671	118.117	104.057	128.091	109.68	78.7872	202.772	88.838	131.022	155.358	191.802
AQP7P1	aquaporin 7 pseudogene 1	1.23401	0.268751	0.999967	135.084	169.03	113.263	142.072	107.082	96.8664	78.3897	150.774	76.9761	90.3292	115.629	106.567
AQP7P3	aquaporin 7 pseudogene 3	1.36478	0.143245	0.999967	10.0878	15.026	10.2644	12.3668	7.53477	8.72959	6.86374	13.1262	8.17713	6.6392	6.10193	6.01319
AQP9	aquaporin 9	-1.84848	0.112621	0.999967	4.29022	7.59099	2.42705	5.01259	27.657	8.20902	27.2164	9.78131	9.84284	22.7178	28.1391	4.29514
AQPEP	NA	-1.20535	0.30674	0.999967	202.877	257.782	242.604	180.453	162.441	118.73	226.371	265.362	189.386	215.48	143.9	363.559
AQR	aquarius intron-binding spliceosomal factor	-1.01392	0.88663	0.999967	91.0609	90.208	98.5991	73.6521	86.118	86.0145	94.0253	88.3865	90.7056	66.1661	85.6465	107.951
AR	androgen receptor	1.20334	0.143121	0.999967	139.142	195.858	143.5	139.145	153.399	127.941	93.6277	180.169	113.218	122.125	119.888	118.116
ARAF	A-Raf proto-oncogene, serine/threonine kinase	-1.12792	0.303338	0.999967	53.2219	40.2946	42.0689	45.9182	38.6046	62.3084	43.1965	60.0562	40.4314	62.5981	45.7425	66.7178
ARAP1	ArfGAP with RhoGAP domain, ankyrin repeat and PH domain 1	-1.14531	0.206318	0.999967	118.812	113.969	104.515	136.547	149.72	131.024	130.57	119.758	124.07	176.006	176.034	137.874
ARAP2	ArfGAP with RhoGAP domain, ankyrin repeat and PH domain 2	-1.07153	0.612718	0.999967	20.91	17.6257	18.4557	23.1238	20.6541	24.587	30.5821	15.7109	28.0647	26.5568	20.0178	13.3149
ARAP3	ArfGAP with RhoGAP domain, ankyrin repeat and PH domain 3	-1.17678	0.223695	0.999967	44.0231	39.4628	32.3607	32.6001	32.1336	41.926	39.4599	28.3303	40.6333	48.8229	50.8348	53.7847
ARCN1	archain 1	1.0236	0.805334	0.999967	207.825	202.305	212.721	194.503	172.502	189.448	222.979	201.911	186.661	176.052	171.205	193.186
AREL1	apoptosis resistant E3 ubiquitin protein ligase 1	-1.1796	0.118964	0.999967	29.9156	29.74	29.9337	34.8686	36.8317	26.5091	33.8152	37.8582	34.9295	35.0477	39.2455	40.7083
ARF1	ADP-ribosylation factor 1	-1.00328	0.973355	0.999967	215.787	179.584	174.343	242.178	166.696	210.992	206.257	202.265	193.021	223.791	192.101	176.148
ARF3	ADP-ribosylation factor 3	-1.12497	0.244834	0.999967	130.601	120.156	132.022	157.476	167.405	151.847	150.022	148.645	144.917	148.411	205.358	169.658
ARF4	ADP-ribosylation factor 4	1.11403	0.270742	0.999967	86.5001	87.2964	97.6889	122.68	92.3231	91.3403	104.334	88.8933	100.902	74.4313	71.8623	78.2192
ARF5	ADP-ribosylation factor 5	-1.09288	0.602897	0.999967	29.6837	19.9134	21.2873	31.6854	45.5632	47.5322	32.6756	29.4453	21.5533	31.9314	47.718	50.5872
ARF6	ADP-ribosylation factor 6	1.02318	0.813777	0.999967	137.364	127.539	129.493	141.084	127.604	179.117	162.689	143.78	147.693	128.267	125.594	115.062
ARFGAP1	ADP-ribosylation factor GTPase activating protein 1	-1.07667	0.609406	0.999967	24.118	23.5529	25.4335	40.8691	23.7124	24.3467	24.0363	22.4514	22.7647	41.4611	37.0506	26.773
ARFGAP2	ADP-ribosylation factor GTPase activating protein 2	-1.02375	0.85341	0.999967	55.541	45.234	47.8332	54.5531	71.3587	49.9749	38.1613	50.0722	41.4914	57.901	67.209	77.5034
ARFGAP3	ADP-ribosylation factor GTPase activating protein 3	1.2077	0.11351	0.999967	32.1187	37.539	37.6193	42.1497	49.4636	30.914	38.6118	25.6443	31.2447	25.9245	30.0268	38.704
ARFGEF1	ADP-ribosylation factor guanine nucleotide-exchange factor 1 (brefeldin A-inhibited)	1.11934	0.252244	0.999967	134.775	155.355	137.23	132.632	140.989	135.629	150.234	131.617	149.409	95.3425	107.332	113.344
ARFGEF2	ADP-ribosylation factor guanine nucleotide-exchange factor 2 (brefeldin A-inhibited)	1.10561	0.288953	0.999967	115.72	106.898	104.06	115.472	129.775	99.1088	96.2248	100.094	104.132	78.9025	107.201	120.455
ARFIP1	ADP-ribosylation factor interacting protein 1	1.0916	0.406659	0.999967	37.839	36.5511	39.3385	46.6866	47.1588	34.0774	36.0412	32.1313	38.1095	35.2284	38.2797	41.6151
ARFIP2	ADP-ribosylation factor interacting protein 2	-1.08912	0.513216	0.999967	14.4553	15.182	18.0006	21.1846	23.1805	17.8997	19.1602	15.3561	16.8085	19.7821	25.593	23.0028
ARFRP1	ADP-ribosylation factor related protein 1	-1.11506	0.428197	0.999967	18.8229	18.5615	17.0905	25.502	17.2857	16.1778	16.3776	17.7888	15.6476	29.8538	25.154	21.762
ARG2	arginase 2	-1.0327	0.835879	0.999967	16.8517	14.0901	16.7871	16.2086	12.0113	9.6506	14.3105	17.8902	14.5371	19.8273	8.77975	13.0763
ARGFXP2	arginine-fifty homeobox pseudogene 2	1.11654	0.667023	0.999967	1.27547	2.2357	1.92142	1.39035	1.77289	2.40264	1.90807	2.28062	1.46381	2.34856	1.09747	0.715856
ARGLU1	arginine and glutamate rich 1	1.30879	0.0994081	0.999967	77.4172	81.4212	73.4689	62.7488	36.2555	58.1439	58.355	61.1205	54.4133	61.6948	33.0558	28.8729
ARHGAP1	Rho GTPase activating protein 1	-1.10054	0.432158	0.999967	171.3	116.309	137.432	156.634	149.587	248.553	144.51	185.287	142.696	203.918	193.945	208.171
ARHGAP10	Rho GTPase activating protein 10	-1.12421	0.332024	0.999967	89.8627	81.9931	88.4358	72.774	67.5913	52.0572	83.5044	91.174	88.0303	78.7219	77.4813	90.007
ARHGAP11A	Rho GTPase activating protein 11A	1.02648	0.907947	0.999967	6.1841	5.30329	6.26989	13.7206	3.67874	6.92761	12.1374	7.04457	6.9657	7.18117	4.47767	3.14977
ARHGAP12	Rho GTPase activating protein 12	1.05681	0.560104	0.999967	96.1628	114.593	101.532	90.7022	88.2898	75.3227	83.7164	95.6338	97.5703	85.9482	89.9047	83.3256
ARHGAP15	Rho GTPase activating protein 15	-1.01972	0.913564	0.999967	6.99577	7.59099	10.315	7.72012	9.88385	12.6139	11.9254	6.58845	10.8524	11.7428	8.86755	6.15636
ARHGAP17	Rho GTPase activating protein 17	1.04319	0.685345	0.999967	70.1509	61.0399	62.8506	56.2361	62.9375	84.6129	68.7964	64.364	61.2275	69.5083	65.3653	52.0666
ARHGAP18	Rho GTPase activating protein 18	1.05082	0.728077	0.999967	43.2887	52.981	52.6873	53.6018	42.239	65.1516	71.685	38.1623	65.6694	56.2299	31.9583	31.1159
ARHGAP19	Rho GTPase activating protein 19	-1.25016	0.0904962	0.999967	21.2192	32.3397	28.4673	17.5624	24.9977	15.9775	29.8135	21.9446	29.68	31.1184	30.5535	32.4044
ARHGAP19-SLIT1	ARHGAP19-SLIT1 readthrough (NMD candidate)	1.97144	0.348228	0.999967	3.2853	1.92374	0	4.50035	0	2.20242	1.13954	2.28062	0.807618	1.80658	0	0
ARHGAP20	Rho GTPase activating protein 20	-1.50283	0.0122969	0.780435	86.6934	116.88	122.971	102.447	62.8932	79.6475	109.74	200.137	95.198	126.506	122.565	204.783
ARHGAP21	Rho GTPase activating protein 21	-1.01737	0.898564	0.999967	379.781	488.111	440.51	414.728	313.801	369.286	465.542	486.531	502.944	347.09	370.286	275.557
ARHGAP22	Rho GTPase activating protein 22	1.45881	0.331948	0.999967	1.66198	2.39168	2.32593	4.20765	2.43772	0	1.00703	3.0915	1.66571	0.722633	1.36086	1.09765
ARHGAP23	Rho GTPase activating protein 23	1.00348	0.976303	0.999967	93.5346	83.8129	72.0532	90.2632	77.1206	72.6398	82.4709	53.113	70.4142	95.478	104.655	81.5599
ARHGAP24	Rho GTPase activating protein 24	-1.16008	0.215713	0.999967	55.8115	66.1352	58.856	41.7106	52.965	60.6266	66.5173	68.2664	69.7075	61.0174	56.8928	67.4336
ARHGAP25	Rho GTPase activating protein 25	-1.36774	0.0692282	0.999967	17.1222	17.1057	15.9275	10.3911	20.6098	25.7082	33.8152	15.863	30.7904	26.8729	27.2172	11.5014
ARHGAP26	Rho GTPase activating protein 26	-1.07955	0.499645	0.999967	94.037	81.1612	77.8174	92.6048	84.0349	73.5207	109.051	75.8685	125.635	70.4568	73.267	88.9093
ARHGAP27	Rho GTPase activating protein 27	-1.09037	0.552166	0.999967	29.1812	21.4731	18.9614	28.9413	27.0365	27.1498	27.72	17.434	23.5219	33.196	37.2701	27.4412
ARHGAP28	Rho GTPase activating protein 28	-1.1623	0.338533	0.999967	30.6113	30.6239	35.0406	27.9534	25.6182	28.231	35.4052	33.449	36.0399	32.5637	30.5096	38.9903
ARHGAP29	Rho GTPase activating protein 29	1.06255	0.645657	0.999967	277.821	325.997	284.269	194.247	288.626	206.186	275.954	288.979	261.769	174.019	231.259	252.22
ARHGAP30	Rho GTPase activating protein 30	-1.45908	0.03193	0.999967	18.3204	17.5737	19.0625	33.4417	23.1362	27.6303	41.2089	26.0497	30.3361	49.2746	37.8407	18.3736
ARHGAP31	Rho GTPase activating protein 31	-1.00293	0.976795	0.999967	224.058	201.681	210.294	165.854	168.158	205.506	213.995	154.981	179.796	197.55	186.789	245.777
ARHGAP32	Rho GTPase activating protein 32	1.08568	0.447691	0.999967	88.6646	82.2011	98.5991	70.908	74.4613	82.851	65.9608	93.2012	74.6542	65.85	80.8615	77.9329
ARHGAP33	Rho GTPase activating protein 33	-1.06794	0.766661	0.999967	9.73996	7.69498	5.81482	6.40294	4.7868	5.44598	4.98217	9.78131	6.41047	11.9686	4.21428	5.29734
ARHGAP35	Rho GTPase activating protein 35	-1.09458	0.418038	0.999967	281.067	234.385	252.515	229.555	236.547	225.207	207.847	291.007	216.896	266.652	268.353	346.665
ARHGAP39	Rho GTPase activating protein 39	-1.17122	0.41486	0.999967	4.21292	3.0156	2.98325	2.78071	3.989	2.56281	4.05464	4.15579	3.48285	4.96811	2.98512	3.24521
ARHGAP4	Rho GTPase activating protein 4	-1.41543	0.0992016	0.999967	12.0977	10.9185	8.59581	17.0135	19.1915	22.7049	21.5187	17.6368	16.96	31.0732	29.0171	11.9787
ARHGAP42	Rho GTPase activating protein 42	1.2321	0.0656322	0.999967	38.6893	45.5979	50.8164	41.8204	43.0812	49.7346	34.5042	43.8892	36.0399	33.5573	33.0119	37.9404
ARHGAP44	Rho GTPase activating protein 44	-1.03972	0.824646	0.999967	9.93321	8.68285	8.8992	5.81753	8.02232	11.7329	5.56519	8.46362	6.10761	13.459	9.92112	11.74
ARHGAP5	Rho GTPase activating protein 5	1.09377	0.453332	0.999967	352.648	392.652	378.014	283.998	306.311	279.267	318.356	362.466	342.682	222.255	268.968	307.245
ARHGAP5-AS1	ARHGAP5 antisense RNA 1 (head to head)	-1.0504	0.83946	0.999967	2.28039	2.2357	2.73044	2.15871	3.41281	1.96215	2.19958	2.3313	2.82666	4.74228	1.14137	2.29074
ARHGAP6	Rho GTPase activating protein 6	1.08044	0.555531	0.999967	38.9598	39.0988	37.2148	36.9541	31.5574	49.6946	46.0851	32.8915	44.3685	34.0541	37.7968	20.8076
ARHGAP8	Rho GTPase activating protein 8	-1.11432	0.789876	0.999967	2.86015	1.71577	0	2.59777	0.531866	4.24466	0.821528	3.24354	2.47333	4.15514	1.40476	1.28854
ARHGAP9	Rho GTPase activating protein 9	-1.59227	0.0494754	0.999967	5.21784	4.05546	3.53945	7.75671	9.97249	9.81077	12.1374	7.39933	9.03522	13.73	13.6086	8.39938
ARHGDIA	Rho GDP dissociation inhibitor (GDI) alpha	-1.14442	0.324246	0.999967	173.812	113.397	124.184	200.321	107.171	184.923	155.799	169.475	138.456	259.967	167.957	142.837
ARHGDIB	Rho GDP dissociation inhibitor (GDI) beta	-1.02765	0.888905	0.999967	67.9092	78.6135	87.3739	126.851	59.4804	218.4	161.417	85.2444	129.976	113.815	107.684	58.1275
ARHGEF1	Rho guanine nucleotide exchange factor (GEF) 1	-1.22334	0.174557	0.999967	44.5642	34.8354	31.8551	40.5032	38.8706	35.9995	35.5112	30.6616	31.9009	70.5019	60.5364	48.201
ARHGEF10	Rho guanine nucleotide exchange factor (GEF) 10	-1.02799	0.778297	0.999967	107.256	122.444	112.807	124.217	100.079	110.481	128.715	121.734	121.446	93.7617	135.34	95.1611
ARHGEF10L	Rho guanine nucleotide exchange factor (GEF) 10-like	-1.19772	0.244938	0.999967	36.7954	31.7158	33.5237	53.1261	45.5632	40.1641	29.1775	41.3045	32.4561	57.1784	69.1845	59.3683
ARHGEF11	Rho guanine nucleotide exchange factor (GEF) 11	-1.07064	0.438273	0.999967	109.149	91.6118	93.9978	111.521	88.2898	103.514	93.1507	113.879	95.7027	117.925	109.176	110.719
ARHGEF12	Rho guanine nucleotide exchange factor (GEF) 12	1.02381	0.826685	0.999967	347.121	372.998	347.928	307.305	352.051	343.137	328.532	331.044	374.684	265.658	367.389	355.065
ARHGEF15	Rho guanine nucleotide exchange factor (GEF) 15	-1.00923	0.940021	0.999967	79.2338	64.1595	55.8728	50.1991	49.4636	71.3183	59.9981	40.9497	58.1485	77.7283	72.7841	64.0453
ARHGEF16	Rho guanine nucleotide exchange factor (GEF) 16	-1.63987	0.208465	0.999967	1.46872	0.571924	0.809018	0.987882	0.975088	0	0.689024	0.709525	1.00952	2.48405	1.14137	1.90895
ARHGEF17	Rho guanine nucleotide exchange factor (GEF) 17	-1.25994	0.110369	0.999967	128.359	105.546	102.745	84.775	122.196	168.465	110.244	132.833	105.495	164.173	170.547	213.993
ARHGEF18	Rho/Rac guanine nucleotide exchange factor (GEF) 18	-1.09084	0.473866	0.999967	38.496	28.5442	29.2258	37.1005	35.768	28.9518	28.8065	31.9793	28.7209	42.3644	41.4404	42.9036
ARHGEF19	Rho guanine nucleotide exchange factor (GEF) 19	-1.095	0.774245	0.999967	1.50738	1.03986	1.71916	2.26847	1.46263	3.24356	1.82856	1.52041	1.66571	4.56162	1.75595	1.0022
ARHGEF2	Rho/Rac guanine nucleotide exchange factor (GEF) 2	-1.03963	0.690502	0.999967	144.09	153.38	147.848	188.246	120.645	173.03	175.86	164.154	154.205	185.31	150.836	133.626
ARHGEF25	Rho guanine nucleotide exchange factor (GEF) 25	-1.15345	0.334402	0.999967	20.2143	25.2686	23.866	15.3305	21.9838	26.5892	25.8914	22.4514	28.519	27.0536	25.2857	24.4346
ARHGEF26	Rho guanine nucleotide exchange factor (GEF) 26	1.1338	0.442951	0.999967	36.7568	35.3553	35.3945	34.0271	30.8482	13.695	16.6426	30.4589	23.8247	33.9638	19.8861	39.4198
ARHGEF26-AS1	ARHGEF26 antisense RNA 1	1.06215	0.605514	0.999967	167.009	171.889	169.59	87.8484	151.139	141.836	130.809	172.11	139.011	110.066	130.423	154.816
ARHGEF28	Rho guanine nucleotide exchange factor (GEF) 28	1.07605	0.628378	0.999967	19.1707	37.0711	19.2142	20.3431	15.3355	30.5936	27.2164	20.7789	19.1809	22.4468	23.0469	18.8986
ARHGEF3	Rho guanine nucleotide exchange factor (GEF) 3	-1.1199	0.317805	0.999967	49.5115	47.4697	41.5127	39.2592	50.483	71.5986	57.984	48.5011	62.6409	57.0429	56.1904	53.4506
ARHGEF33	Rho guanine nucleotide exchange factor (GEF) 33	1.33149	0.324208	0.999967	3.55586	4.5234	4.39903	1.866	3.63442	1.3615	3.65713	3.39558	2.67523	0.316152	1.31696	3.10204
ARHGEF34P	Rho guanine nucleotide exchange factor (GEF) 34, pseudogene	-1.16559	0.274251	0.999967	16.1946	23.2409	25.7874	18.038	23.0475	18.8207	16.7486	32.7395	17.3638	25.5632	27.4367	26.0094
ARHGEF35	Rho guanine nucleotide exchange factor (GEF) 35	1.1784	0.270287	0.999967	16.8517	26.4645	32.4618	26.3069	23.0475	17.0587	16.9871	24.8841	22.4619	21.95	18.4375	15.9397
ARHGEF37	Rho guanine nucleotide exchange factor (GEF) 37	1.01072	0.941451	0.999967	19.2867	26.6725	24.3717	28.9413	27.1695	22.2645	19.8757	18.4476	23.2695	38.8867	27.0416	19.6145
ARHGEF39	Rho guanine nucleotide exchange factor (GEF) 39	1.12709	0.507255	0.999967	6.68656	4.83536	6.92722	3.95153	4.21061	7.76853	6.17471	5.82824	4.49237	3.88416	5.39955	4.67693
ARHGEF4	Rho guanine nucleotide exchange factor (GEF) 4	-1.32973	0.0343043	0.999967	15.1124	13.1543	13.6016	13.5011	14.6706	11.8931	11.9519	18.3463	16.0009	24.2082	19.6227	18.9463
ARHGEF40	Rho guanine nucleotide exchange factor (GEF) 40	-1.08982	0.496374	0.999967	170.836	153.432	149.466	157.768	167.582	149.404	128.185	174.442	124.827	158.573	207.992	239.764
ARHGEF5	Rho guanine nucleotide exchange factor (GEF) 5	-1.14946	0.266056	0.999967	37.839	36.1352	52.2322	49.0282	43.7017	33.8772	45.3961	58.5865	38.7152	51.2618	40.7381	55.9322
ARHGEF6	Rac/Cdc42 guanine nucleotide exchange factor (GEF) 6	1.1287	0.232545	0.999967	150.274	164.246	182.636	153.451	140.368	153.569	169.897	141.195	161.978	106.724	133.847	123.032
ARHGEF7	Rho guanine nucleotide exchange factor (GEF) 7	1.0693	0.573996	0.999967	170.449	129.879	143.651	132.596	139.127	141.355	114.484	133.796	109.987	112.144	148.114	183.068
ARHGEF9	Cdc42 guanine nucleotide exchange factor (GEF) 9	-1.05235	0.659069	0.999967	35.5199	32.4437	36.2541	27.1119	37.8511	34.7181	30.7676	35.5269	35.3838	28.0472	36.6994	48.201
ARID1A	AT rich interactive domain 1A (SWI-like)	-1.02046	0.837527	0.999967	183.668	167.574	183.596	163.001	140.413	201.541	185.983	196.842	173.285	198.363	171.512	135.058
ARID1B	AT rich interactive domain 1B (SWI1-like)	1.07011	0.451045	0.999967	185.716	159.879	170.248	160.805	151.272	167.504	145.146	190.001	164.905	146.424	147.368	136.49
ARID2	AT rich interactive domain 2 (ARID, RFX-like)	1.06439	0.531425	0.999967	119.199	130.659	124.538	89.3851	102.296	127.86	121.401	129.083	119.931	91.0067	89.6413	100.793
ARID3A	AT rich interactive domain 3A (BRIGHT-like)	-1.22606	0.17186	0.999967	9.50806	7.539	6.26989	10.6838	8.46554	7.12783	11.1304	9.98403	7.41999	12.6913	8.60416	11.0242
ARID3B	AT rich interactive domain 3B (BRIGHT-like)	-1.27138	0.162343	0.999967	9.1602	11.1785	8.343	8.81777	7.88935	8.04884	10.3089	14.6973	8.68189	12.7364	15.5841	5.91774
ARID4A	AT rich interactive domain 4A (RBP1-like)	1.16437	0.311831	0.999967	114.638	145.477	130.404	80.8966	82.3949	102.232	134.969	99.7896	126.342	76.4637	66.4188	59.2729
ARID4B	AT rich interactive domain 4B (RBP1-like)	1.17278	0.27272	0.999967	125.653	175.009	157.961	110.387	104.689	124.737	156.726	119.403	153.145	103.562	78.2715	69.5335
ARID5A	AT rich interactive domain 5A (MRF1-like)	-1.21906	0.214834	0.999967	20.794	15.13	12.3881	15.5134	20.4325	16.0176	17.9411	14.0385	15.7485	15.7624	34.5483	24.2437
ARID5B	AT rich interactive domain 5B (MRF1-like)	1.11897	0.361065	0.999967	377.076	294.593	340.799	214.663	204.325	343.818	339.397	303.778	254.955	221.126	228.142	239
ARIH1	ariadne RBR E3 ubiquitin protein ligase 1	-1.0068	0.943684	0.999967	149.307	141.109	150.781	140.682	155.482	106.477	135.34	147.024	143.1	123.706	139.159	161.259
ARIH2	ariadne RBR E3 ubiquitin protein ligase 2	1.04768	0.630915	0.999967	54.8839	57.5044	63.3562	58.9437	64.1342	55.3808	48.7617	48.0957	58.3504	50.2682	61.4583	71.2038
ARIH2OS	ariadne homolog 2 opposite strand	1.14038	0.518265	0.999967	3.63316	3.53553	2.98325	3.18318	1.90585	4.68515	2.43808	2.88878	2.97809	2.66471	3.86309	2.67253
ARL1	ADP-ribosylation factor-like 1	1.15722	0.193834	0.999967	117.034	137.262	150.578	126.412	131.46	105.516	134.704	124.826	140.324	82.4705	91.6167	89.8161
ARL10	ADP-ribosylation factor-like 10	-1.03563	0.867422	0.999967	9.2375	11.6984	8.49469	8.45188	9.04173	1.92211	6.99624	8.31158	7.31904	7.81347	8.91145	11.2151
ARL11	ADP-ribosylation factor-like 11	-1.15624	0.610419	0.999967	1.97118	1.19584	2.37649	2.19529	4.34357	5.92651	3.92214	2.38198	4.79523	5.7359	2.19494	1.8135
ARL13B	ADP-ribosylation factor-like 13B	1.18529	0.255994	0.999967	22.0695	24.5927	23.2593	23.5628	16.3106	22.0242	26.1034	17.5861	25.44	14.3623	15.628	11.9787
ARL14EP	ADP-ribosylation factor-like 14 effector protein	1.14825	0.347559	0.999967	22.6879	26.6725	29.5797	20.7455	28.6765	22.2645	25.8119	26.3031	28.0647	14.4075	12.8623	23.671
ARL15	ADP-ribosylation factor-like 15	1.062	0.659123	0.999967	19.5572	23.8648	25.9897	21.4773	26.7263	33.1164	30.7146	23.7691	27.6609	19.7369	23.6614	16.2738
ARL16	ADP-ribosylation factor-like 16	-1.04336	0.833641	0.999967	5.64299	4.5234	6.57327	9.36659	12.2772	6.68734	5.32668	5.22008	6.25904	6.45854	9.61383	14.2217
ARL17A	ADP-ribosylation factor-like 17A	-1.02131	0.857755	0.999967	90.2106	124.159	90.0032	56.9313	87.0044	72.84	87.347	90.5658	87.677	84.9094	83.5832	98.0246
ARL2	ADP-ribosylation factor-like 2	-1.12689	0.304497	0.999967	50.1685	39.7747	47.0242	59.3461	29.6515	61.027	50.9878	56.762	48.659	63.3659	53.2931	50.4917
ARL2BP	ADP-ribosylation factor-like 2 binding protein	1.09284	0.410885	0.999967	61.4545	50.9012	49.249	72.8472	73.9294	69.3562	52.0743	53.5691	50.5771	55.5976	73.4426	60.5137
ARL3	ADP-ribosylation factor-like 3	-1.01564	0.903528	0.999967	17.6247	17.1057	18.2535	18.038	12.0556	14.2557	17.1196	16.167	17.6162	16.2141	16.0669	15.6534
ARL4A	ADP-ribosylation factor-like 4A	-1.23258	0.0985611	0.999967	34.1285	34.0035	29.2258	22.3554	37.9841	22.9852	39.1154	27.7728	44.8228	37.3511	39.465	34.0747
ARL4C	ADP-ribosylation factor-like 4C	-1.2964	0.180309	0.999967	11.0154	10.0347	10.0622	21.7334	20.0779	18.9008	20.2467	16.8259	28.0142	32.0217	13.3891	8.638
ARL4D	ADP-ribosylation factor-like 4D	-1.06206	0.779468	0.999967	4.67673	6.13518	4.34847	8.34212	8.33257	7.6484	7.92377	6.79117	7.36951	5.69074	9.43823	4.72465
ARL5A	ADP-ribosylation factor-like 5A	1.08937	0.477609	0.999967	74.7117	99.8267	87.4245	83.6041	75.7466	96.8263	93.5217	84.7375	99.0846	64.9467	67.7797	65.477
ARL5B	ADP-ribosylation factor-like 5B	1.09267	0.471563	0.999967	28.988	31.1959	29.4786	29.856	29.5629	20.1822	27.6405	26.8099	27.459	22.7178	30.6413	19.5667
ARL6	ADP-ribosylation factor-like 6	-1.16256	0.40254	0.999967	4.44482	5.71924	4.39903	6.29318	3.14687	5.2858	4.45215	5.37212	5.85523	6.54887	5.39955	6.49043
ARL6IP1	ADP-ribosylation factor-like 6 interacting protein 1	-1.03454	0.75327	0.999967	156.149	136.014	143.803	138.377	165.322	130.463	125.164	145.098	141.636	148.05	156.543	183.784
ARL6IP4	ADP-ribosylation factor-like 6 interacting protein 4	1.15928	0.353625	0.999967	60.2564	51.1612	52.03	60.4072	26.682	75.2026	55.6254	55.7991	50.9809	57.7655	29.3244	31.4977
ARL6IP5	ADP-ribosylation factor-like 6 interacting protein 5	1.07543	0.59845	0.999967	194.606	224.558	245.941	217.59	208.181	203.824	235.196	318.222	234.613	155.818	152.109	107.903
ARL6IP6	ADP-ribosylation factor-like 6 interacting protein 6	-1.0272	0.866055	0.999967	8.61909	5.9792	7.73623	7.93965	10.1055	5.36589	8.85131	6.84185	8.32856	6.72952	7.1116	9.11523
ARL8A	ADP-ribosylation factor-like 8A	-1.03292	0.81818	0.999967	45.3759	35.1473	37.7205	41.6374	19.9007	35.0785	40.2814	44.6494	37.8571	40.0158	34.7678	24.3868
ARL8B	ADP-ribosylation factor-like 8B	1.03898	0.695076	0.999967	82.094	85.5806	82.3176	95.788	105.753	77.8855	83.8224	80.6831	87.1218	67.2952	89.1584	101.508
ARMC1	armadillo repeat containing 1	-1.0491	0.667083	0.999967	37.9163	40.3466	43.0802	38.564	45.5189	28.4312	41.2619	41.2538	37.958	39.0674	35.8214	49.919
ARMC10	armadillo repeat containing 10	1.13295	0.2326	0.999967	37.4911	38.4229	34.4338	42.296	48.0452	32.7159	32.0926	37.1994	34.5761	34.0541	36.1287	32.0226
ARMC2	armadillo repeat containing 2	1.11399	0.536341	0.999967	7.42092	9.82669	11.0734	9.76906	9.08605	6.48712	9.01031	8.66634	7.72285	8.31029	7.28719	7.11084
ARMC5	armadillo repeat containing 5	-1.18858	0.384391	0.999967	9.27615	7.85096	6.32045	9.73247	8.55418	8.20902	6.46622	6.89253	5.90571	8.31029	10.9747	20.903
ARMC6	armadillo repeat containing 6	-1.12987	0.523675	0.999967	8.27124	5.19931	6.01707	10.574	9.97249	8.56941	6.25422	8.0075	6.25904	12.4654	7.0238	15.033
ARMC7	armadillo repeat containing 7	-1.22582	0.270264	0.999967	5.41109	3.69151	4.70242	6.842	6.47104	4.48493	6.12171	5.37212	5.90571	5.69074	8.69196	7.01539
ARMC8	armadillo repeat containing 8	1.11357	0.313664	0.999967	47.6562	53.0329	52.5356	49.2844	53.1866	48.0928	48.7352	48.7038	51.5361	35.409	38.2797	50.1099
ARMC9	armadillo repeat containing 9	-1.04844	0.765759	0.999967	12.2909	17.0017	13.5005	12.0375	10.46	9.61055	12.4554	14.6466	14.84	12.3299	14.0037	10.2129
ARMCX1	armadillo repeat containing, X-linked 1	1.10974	0.322785	0.999967	41.3562	38.7348	42.1195	43.1009	35.4134	33.3967	35.9882	39.6827	36.898	35.9962	30.7291	31.6886
ARMCX2	armadillo repeat containing, X-linked 2	-1.05138	0.635855	0.999967	38.9212	45.8579	42.4734	47.9672	35.3691	40.3643	47.2511	41.3552	41.7437	49.0939	35.8653	48.4873
ARMCX3	armadillo repeat containing, X-linked 3	1.04083	0.694802	0.999967	113.749	136.066	133.589	131.937	103.891	107.678	139.845	114.994	131.945	119.731	86.8318	104.897
ARMCX4	armadillo repeat containing, X-linked 4	1.06104	0.672971	0.999967	31.8481	48.6655	42.7768	22.8677	21.4519	31.1943	30.7411	33.2463	40.078	27.7762	26.6027	28.8251
ARMCX5	armadillo repeat containing, X-linked 5	1.02198	0.866264	0.999967	18.9775	18.4056	17.7478	16.0256	24.5545	19.2211	17.6761	18.397	15.6981	18.5626	26.2076	15.892
ARMCX5-GPRASP2	ARMCX5-GPRASP2 readthrough	-1.1893	0.747659	0.999967	9.27615	12.6343	6.06763	0	11.3908	0.720792	13.5685	7.45001	13.3762	9.4394	0	3.8179
ARMCX6	armadillo repeat containing, X-linked 6	-1.01752	0.884326	0.999967	19.6345	22.773	23.5626	21.77	15.1582	19.8218	23.7978	20.2215	19.3828	24.7954	17.5156	19.0418
ARNT	aryl hydrocarbon receptor nuclear translocator	-1.09707	0.352669	0.999967	163.724	179.636	181.018	166.55	147.637	184.523	232.89	208.094	194.686	165.438	168.791	152.334
ARNT2	aryl-hydrocarbon receptor nuclear translocator 2	1.27984	0.323307	0.999967	5.9522	7.43501	5.51143	4.42718	6.33807	11.5327	1.93457	3.80103	3.78571	5.55525	6.18973	10.9765
ARNTL	aryl hydrocarbon receptor nuclear translocator-like	-1.36872	0.203748	0.999967	4.44482	5.56326	4.65185	7.464	4.60951	7.52827	6.04221	17.9408	5.7038	3.92932	10.404	2.95887
ARNTL2	aryl hydrocarbon receptor nuclear translocator-like 2	1.15967	0.339042	0.999967	15.8468	11.3865	8.79807	13.7206	13.5626	12.2535	11.6339	7.24729	10.0447	9.89105	10.1406	16.2261
ARPC1A	actin related protein 2/3 complex, subunit 1A, 41kDa	1.0214	0.837339	0.999967	57.1643	42.8423	44.7488	63.1879	57.087	59.8257	53.6114	56.4579	48.9114	51.8038	51.1421	56.2663
ARPC1B	actin related protein 2/3 complex, subunit 1B, 41kDa	1.03067	0.882043	0.999967	39.7329	24.6447	23.1581	73.7985	31.9563	60.4264	51.5708	30.4589	33.1628	61.8303	42.933	26.2481
ARPC2	actin related protein 2/3 complex, subunit 2, 34kDa	1.06531	0.583006	0.999967	113.826	106.95	115.69	162.964	111.603	189.528	171.381	123.812	126.947	121.628	113.391	94.2544
ARPC3	actin related protein 2/3 complex, subunit 3, 21kDa	1.10843	0.613676	0.999967	44.6028	56.6725	63.7102	78.8111	31.0698	70.9179	89.2286	52.6062	63.9028	60.1141	31.1681	14.8421
ARPC4	actin related protein 2/3 complex, subunit 4, 20kDa	-1.30889	0.122375	0.999967	46.8832	49.2375	44.5465	63.444	88.866	63.0292	57.7455	44.4467	51.1323	95.8844	106.103	110.719
ARPC4-TTLL3	ARPC4-TTLL3 readthrough	1.06847	0.646739	0.999967	12.4455	12.9983	10.4667	14.7816	12.9864	14.4959	10.4414	13.8864	11.0038	14.4527	10.5357	12.9331
ARPC5	actin related protein 2/3 complex, subunit 5, 16kDa	1.07471	0.546355	0.999967	60.8361	51.2652	57.7437	79.8721	85.1429	84.1724	92.0377	54.5827	68.0923	65.037	64.3117	45.7193
ARPC5L	actin related protein 2/3 complex, subunit 5-like	-1.26624	0.208189	0.999967	3.98102	7.33102	6.6744	10.2447	3.54577	7.56831	10.3884	5.22008	8.78284	10.162	8.12127	7.11084
ARPP19	cAMP-regulated phosphoprotein, 19kDa	1.00131	0.990914	0.999967	389.405	307.539	323.658	271.887	345.757	292.641	282.924	375.541	317.192	270.581	322.744	359.455
ARRB1	arrestin, beta 1	-1.10782	0.3044	0.999967	172.884	130.867	133.539	160.074	144.756	137.751	141.356	159.136	133.358	173.568	180.073	187.411
ARRB2	arrestin, beta 2	-1.3128	0.105334	0.999967	25.3162	24.6967	28.4168	40.7593	24.5988	46.0906	46.7476	36.7433	38.2104	63.5014	39.7723	24.3391
ARRDC1	arrestin domain containing 1	1.17204	0.477034	0.999967	7.80743	5.04333	4.29791	10.9399	6.33807	8.88976	4.87617	4.61191	4.84571	13.0074	5.61904	4.05652
ARRDC2	arrestin domain containing 2	1.32488	0.0590399	0.999967	44.8734	32.8076	24.5739	32.9294	23.7124	28.3511	27.72	15.5589	24.279	27.0536	26.9099	19.7576
ARRDC3	arrestin domain containing 3	-1.04829	0.647153	0.999967	105.014	108.614	122.971	88.3606	142.053	115.847	127.708	117.021	132.348	110.789	114.664	113.201
ARRDC3-AS1	ARRDC3 antisense RNA 1	-1.18208	0.341623	0.999967	9.62401	8.42288	8.44412	5.26871	5.27434	4.92541	7.60576	8.10886	7.57142	10.7943	6.80431	8.68572
ARRDC4	arrestin domain containing 4	-1.12035	0.449278	0.999967	29.0266	31.7678	31.0966	34.7588	39.8456	39.7637	43.382	16.0657	37.7561	45.3453	52.2395	36.2223
ARSA	arylsulfatase A	-1.30103	0.0936045	0.999967	21.8376	17.6776	22.6525	28.3193	29.031	22.0642	20.7767	22.5528	22.7143	51.8941	35.2068	31.1636
ARSB	arylsulfatase B	-1.0196	0.895288	0.999967	17.702	13.1023	21.439	30.8439	19.7234	33.1564	25.0169	21.4885	25.3895	25.9245	21.9494	18.9463
ARSD	arylsulfatase D	1.20506	0.228083	0.999967	54.1109	42.4264	44.7488	49.4673	84.744	52.2974	40.4669	28.3303	43.6618	37.8028	44.9084	76.8829
ARSE	arylsulfatase E (chondrodysplasia punctata 1)	-1.14111	0.737614	0.999967	0.657061	0.935876	2.17424	0.914706	0.531866	0.560616	0.609521	0.506804	1.06	1.4001	1.71205	1.28854
ARSG	arylsulfatase G	-1.14482	0.45287	0.999967	5.7976	5.45927	10.3655	9.98859	8.77579	7.12783	7.26125	11.3017	7.57142	11.788	7.46279	9.06751
ARSJ	arylsulfatase family, member J	-1.14593	0.481263	0.999967	4.63808	6.65511	5.86538	3.00024	5.36298	9.00989	4.50516	6.79117	5.90571	5.28426	7.94568	9.16296
ARSK	arylsulfatase family, member K	-1.07619	0.656284	0.999967	12.7934	13.4142	11.2251	10.8667	13.8728	9.21011	13.8335	15.7616	13.0228	10.5234	8.82365	14.8421
ARV1	ARV1 homolog, fatty acid homeostatsis modulator	1.08754	0.579217	0.999967	11.4019	11.1265	8.94976	7.61035	9.08605	10.8519	9.54033	11.5044	11.4076	8.12963	6.49702	7.20628
ARVCF	armadillo repeat gene deleted in velocardiofacial syndrome	-1.19893	0.350356	0.999967	7.42092	4.15945	4.85411	5.78094	7.04723	4.80528	4.92917	5.87892	4.54285	8.6716	7.55059	9.35385
AS3MT	arsenite methyltransferase	-1.04704	0.883988	0.999967	11.6338	25.3726	17.7478	13.3547	8.64283	2.28251	12.9324	18.5997	20.14	1.21944	11.9405	17.8964
ASAH1	N-acylsphingosine amidohydrolase (acid ceramidase) 1	1.02139	0.842375	0.999967	148.071	155.303	184.355	203.504	248.603	194.013	174.588	194.765	164.956	193.033	179.853	202.969
ASAP1	ArfGAP with SH3 domain, ankyrin repeat and PH domain 1	1.21024	0.112543	0.999967	123.527	119.22	108.965	122.936	93.5641	192.531	136.347	96.3433	125.181	96.5619	99.8697	74.2104
ASAP1-IT2	ASAP1 intronic transcript 2	1.13872	0.595155	0.999967	2.12579	3.27556	2.2248	0.914706	2.96959	1.32145	1.77556	2.12857	1.91809	1.76142	1.44866	2.19529
ASAP2	ArfGAP with SH3 domain, ankyrin repeat and PH domain 2	-1.03838	0.69128	0.999967	138.331	146.88	146.786	132.779	128.18	147.082	142.522	168.005	169.297	122.667	138.149	131.67
ASAP3	ArfGAP with SH3 domain, ankyrin repeat and PH domain 3	-1.20205	0.0998194	0.999967	51.8305	62.9636	46.2657	65.6759	65.5525	48.7736	60.5546	56.762	67.1332	82.3802	83.1882	59.9887
ASB1	ankyrin repeat and SOCS box containing 1	-1.09734	0.378972	0.999967	40.0421	44.6101	45.6589	44.6742	52.5218	37.4011	44.3095	49.4133	46.8923	46.5195	57.5952	45.958
ASB11	ankyrin repeat and SOCS box containing 11, E3 ubiquitin protein ligase	1.42188	0.252093	0.999967	2.04848	1.92374	1.51691	0.914706	2.30475	0.720792	0.503517	0.506804	0.858094	1.62593	1.79985	1.33626
ASB13	ankyrin repeat and SOCS box containing 13	-1.13773	0.427992	0.999967	13.605	11.3345	10.8206	13.9035	20.7871	11.4125	13.0915	11.5044	14.5876	17.298	19.096	17.6101
ASB14	ankyrin repeat and SOCS box containing 14	1.30578	0.233618	0.999967	4.52213	7.01907	5.66313	3.98812	3.989	8.08888	5.96271	4.81463	6.71332	2.25823	2.76562	2.91115
ASB16	ankyrin repeat and SOCS box containing 16	-1.00428	0.98726	0.999967	1.62333	2.59965	1.82029	2.81729	1.46263	3.08339	1.77556	1.31769	1.66571	2.8002	2.10714	3.8179
ASB16-AS1	ASB16 antisense RNA 1	-1.05035	0.833856	0.999967	6.30005	5.35529	6.01707	3.95153	2.7923	6.88756	4.66416	7.70341	6.81428	8.76193	2.10714	2.86342
ASB2	ankyrin repeat and SOCS box containing 2	1.89562	0.0515791	0.999967	1.08222	1.45581	1.06184	0.731765	1.15238	3.72409	0.821528	0.760205	0.90857	0.903292	0.877975	0.572685
ASB3	ankyrin repeat and SOCS box containing 3	1.16304	0.420878	0.999967	13.721	11.8024	8.24187	14.0865	7.84503	5.6462	10.8919	6.89253	12.4676	9.57489	7.55059	5.34506
ASB6	ankyrin repeat and SOCS box containing 6	-1.08972	0.471285	0.999967	21.4898	21.3172	17.6973	19.9772	20.3882	22.3045	20.3792	19.5626	19.2819	27.8666	23.3102	23.8619
ASB7	ankyrin repeat and SOCS box containing 7	1.14618	0.24906	0.999967	24.1567	22.461	22.8042	22.5018	27.0809	19.9419	22.5788	20.5762	24.4304	20.5951	18.9643	14.0308
ASB8	ankyrin repeat and SOCS box containing 8	-1.01822	0.865983	0.999967	30.6886	35.4073	33.3214	36.2224	35.1475	34.0774	29.893	30.763	32.5571	34.1896	35.7775	45.4807
ASB9	ankyrin repeat and SOCS box containing 9	1.05544	0.818681	0.999967	3.32396	2.18371	2.02254	3.40271	1.81721	1.40154	2.30558	2.48334	2.82666	2.1679	2.41443	1.24082
ASB9P1	ankyrin repeat and SOCS box containing 9 pseudogene 1	1.50454	0.241635	0.999967	1.46872	1.09185	1.76973	0.329294	0.576188	0.680748	0.715525	0.709525	0.807618	0.316152	0.263393	1.09765
ASCC1	activating signal cointegrator 1 complex subunit 1	-1.01231	0.910905	0.999967	25.0843	23.3449	26.7987	26.0142	25.7512	32.796	28.8065	28.533	26.6514	26.3761	28.622	22.7642
ASCC2	activating signal cointegrator 1 complex subunit 2	-1.04163	0.73268	0.999967	52.8741	48.8215	52.3839	54.7726	37.4079	59.8257	48.9737	68.2158	60.1171	63.9079	41.7477	35.9837
ASCC3	activating signal cointegrator 1 complex subunit 3	1.04083	0.667822	0.999967	75.6007	80.3293	83.9862	73.2862	77.2092	75.7632	81.4108	71.2566	89.9989	67.2049	71.2477	66.6701
ASF1A	anti-silencing function 1A histone chaperone	1.03524	0.772439	0.999967	18.0885	23.0329	23.2593	17.5989	20.5212	19.7817	21.9428	21.083	22.9666	15.8528	18.1741	17.9918
ASF1B	anti-silencing function 1B histone chaperone	-1.30028	0.581369	0.999967	0.309205	0.571924	0.303382	1.50012	2.03882	1.40154	3.55112	0.608164	0.807618	0.858127	2.10714	0
ASH1L	ash1 (absent, small, or homeotic)-like (Drosophila)	1.02951	0.820479	0.999967	590.273	617.158	627.242	437.12	441.227	485.413	530.548	613.638	577.649	437.69	440.348	506.826
ASH1L-AS1	ASH1L antisense RNA 1	-1.27682	0.460372	0.999967	1.58468	0.883882	0.404509	0.987882	1.86153	0.520572	0.662523	0.506804	0.858094	2.1679	1.58036	2.24302
ASH2L	ash2 (absent, small, or homeotic)-like (Drosophila)	1.06358	0.527247	0.999967	53.1446	47.6777	48.3894	47.1622	46.1837	50.5755	41.3679	45.663	45.1761	49.1842	44.8645	49.4418
ASIC1	acid sensing (proton gated) ion channel 1	-1.4945	0.0348542	0.999967	6.22275	4.10745	7.07891	4.13447	4.52086	10.3313	6.89024	13.7851	9.9438	6.36821	8.64806	8.87662
ASL	argininosuccinate lyase	-1.1548	0.327693	0.999967	13.1412	12.7383	13.7533	19.7211	14.0058	11.0922	13.436	14.1398	12.3162	19.7369	15.9353	22.0484
ASMTL	acetylserotonin O-methyltransferase-like	-1.03213	0.788346	0.999967	31.3843	22.773	25.3324	32.2708	26.0614	33.8372	31.9336	28.3303	27.9133	33.7831	27.7879	27.4889
ASMTL-AS1	ASMTL antisense RNA 1	-1.26458	0.26637	0.999967	4.13562	7.07106	4.04509	3.51247	5.23002	5.2858	3.39212	7.14593	3.83618	12.3299	5.70684	4.6292
ASNA1	arsA arsenite transporter, ATP-binding, homolog 1 (bacterial)	-1.04948	0.718013	0.999967	25.5481	18.7175	20.8828	32.0879	24.0669	39.4433	25.5999	26.7592	23.0676	32.383	30.1146	30.925
ASNS	asparagine synthetase (glutamine-hydrolyzing)	-1.00583	0.973297	0.999967	9.54671	9.72271	9.35427	9.98859	8.46554	3.48383	6.81074	8.71702	9.0857	7.9038	9.43823	8.92434
ASNSD1	asparagine synthetase domain containing 1	1.0431	0.715677	0.999967	43.7912	49.6534	39.6924	37.0273	39.9786	46.2508	51.4383	39.4293	41.239	33.8734	31.4315	48.2487
ASPA	aspartoacylase	-1.02251	0.903733	0.999967	17.1995	17.4177	23.9672	16.3184	10.0168	10.2913	13.1975	13.3796	18.3228	16.8012	17.6473	17.9918
ASPH	aspartate beta-hydroxylase	1.08398	0.606043	0.999967	534.306	547.695	591.19	673.516	451.687	616.958	647.126	702.328	538.176	504.669	371.91	386.515
ASPHD2	aspartate beta-hydroxylase domain containing 2	-1.25732	0.351322	0.999967	1.62333	1.5078	1.51691	1.13424	1.10805	1.68185	1.27204	1.92585	2.22095	1.71625	2.72172	0.954475
ASPM	abnormal spindle microtubule assembly	-1.56798	0.3163	0.999967	1.27547	1.66378	1.1124	6.98835	0.443222	1.76193	13.0385	2.8381	1.76666	0.858127	1.14137	1.09765
ASPN	asporin	-1.06145	0.835282	0.999967	3.63316	5.9792	4.95523	5.37847	6.64833	9.73069	10.1764	3.49694	13.3762	1.44527	4.21428	5.8223
ASPRV1	aspartic peptidase, retroviral-like 1	1.08965	0.751367	0.999967	2.20309	3.11959	2.32593	2.59777	5.1857	1.20132	1.19254	2.5847	1.51428	2.43889	5.44345	2.09984
ASPSCR1	alveolar soft part sarcoma chromosome region, candidate 1	-1.1346	0.488638	0.999967	8.81235	6.39515	6.57327	11.7814	9.35198	8.20902	6.73123	7.75409	5.80475	11.8783	13.3891	12.5513
ASRGL1	asparaginase like 1	1.30516	0.34396	0.999967	2.28039	2.02773	2.2248	6.58588	1.50695	3.56391	3.20661	1.36837	2.06952	2.1679	3.81919	1.28854
ASS1	argininosuccinate synthase 1	1.28997	0.0546714	0.999967	111.816	84.4368	113.161	164.94	133.232	132.425	93.2302	94.6709	65.3161	79.7155	118.614	122.173
ASTE1	asteroid homolog 1 (Drosophila)	-1.11138	0.547288	0.999967	11.6725	13.3622	15.0174	9.14706	13.8728	4.84532	12.0314	12.5687	15.9505	12.3751	14.1354	8.35165
ASTN1	astrotactin 1	-2.18812	0.0298494	0.999967	1.04357	0.623917	0.353945	1.71965	2.26043	1.08119	2.12007	2.17926	2.12	6.00689	1.97544	1.19309
ASTN2	astrotactin 2	1.25541	0.163012	0.999967	264.138	366.239	355.412	179.538	190.851	274.822	259.444	288.827	290.843	179.529	149.87	130.572
ASUN	asunder spermatogenesis regulator	1.02451	0.902468	0.999967	19.9051	31.8718	29.0235	22.5749	12.3659	23.6259	37.7108	25.999	32.5066	17.5239	8.51636	13.649
ASXL1	additional sex combs like transcriptional regulator 1	-1.01599	0.861434	0.999967	107.835	112.877	106.487	100.874	116.833	96.7062	99.6965	102.83	102.265	100.762	126.472	119.834
ASXL2	additional sex combs like transcriptional regulator 2	1.04544	0.694984	0.999967	122.445	121.56	119.482	99.9957	77.1649	135.269	130.703	124.978	130.986	91.5938	85.6904	82.5143
ASXL3	additional sex combs like transcriptional regulator 3	-1.12392	0.502494	0.999967	21.6057	22.825	25.6358	18.2575	15.2468	15.7773	16.5366	41.4058	22.6638	17.4787	13.2135	22.9074
ATAD1	ATPase family, AAA domain containing 1	1.02644	0.80021	0.999967	64.1987	65.0953	62.9011	58.6509	87.0931	54.66	62.6217	64.5161	64.458	52.1651	63.7849	74.9263
ATAD2	ATPase family, AAA domain containing 2	-1.07572	0.56954	0.999967	34.2445	39.3588	37.0126	33.2953	27.4798	39.0829	52.2068	41.2538	46.3371	27.7762	25.7247	32.9771
ATAD2B	ATPase family, AAA domain containing 2B	1.08354	0.506016	0.999967	51.0188	72.7903	62.0921	46.9061	49.4636	47.8526	58.6465	56.6606	66.578	37.1705	47.6741	37.7972
ATAD3A	ATPase family, AAA domain containing 3A	-1.04869	0.756474	0.999967	8.73505	7.59099	7.83736	10.574	7.71206	8.16897	8.6923	8.10886	7.01618	8.8071	10.7552	9.73564
ATAD3B	ATPase family, AAA domain containing 3B	-1.06545	0.734142	0.999967	6.64791	6.34316	4.75298	7.61035	5.27434	6.2869	4.61116	5.47348	5.7038	4.92294	8.77975	9.92654
ATAD3C	ATPase family, AAA domain containing 3C	1.27866	0.177386	0.999967	5.7203	6.29116	5.81482	4.68329	4.47654	7.88866	4.16064	5.27076	5.29999	3.88416	3.86309	4.8201
ATAD5	ATPase family, AAA domain containing 5	1.06341	0.74337	0.999967	7.61418	7.59099	9.00032	7.86647	9.70656	7.60836	12.1374	9.17314	9.84284	4.87778	5.39955	4.91555
ATAT1	alpha tubulin acetyltransferase 1	1.07567	0.686284	0.999967	6.84116	6.91508	7.48342	7.53718	3.63442	4.56501	6.73123	7.04457	5.40094	4.74228	4.12648	6.29953
ATCAY	ataxia, cerebellar, Cayman type	1.0394	0.855297	0.999967	5.75895	6.7591	4.4496	2.23188	3.32416	6.68734	2.70309	5.77756	4.34095	4.69712	5.13616	5.48823
ATE1	arginyltransferase 1	-1.00897	0.925519	0.999967	66.4791	64.7314	71.6486	62.2	74.5056	57.5832	52.7368	66.0872	69.0513	67.4307	72.3013	73.2082
ATE1-AS1	ATE1 antisense RNA 1	-1.2029	0.721316	0.999967	3.36261	0.259965	0.151691	0.585412	0.354577	0.80088	1.27204	1.97653	1.16095	2.07757	0.0438988	0.143171
ATF1	activating transcription factor 1	1.14825	0.338323	0.999967	32.3119	37.331	31.5011	23.1604	32.0006	30.7538	32.0396	32.1313	37.8066	21.5887	15.7597	23.5278
ATF2	activating transcription factor 2	1.02737	0.781941	0.999967	132.301	131.594	129.443	102.557	121.221	99.4292	111.383	135.012	109.836	90.3292	114.62	136.251
ATF3	activating transcription factor 3	-1.5087	0.153848	0.999967	2.8215	3.89948	3.43833	4.46377	3.81171	8.40924	4.37265	3.5983	2.42285	4.87778	20.6763	4.58148
ATF4	activating transcription factor 4	-1.1414	0.161406	0.999967	189.62	181.144	176.568	208.846	155.792	189.488	197.803	210.526	186.408	198.273	241.18	223.108
ATF5	activating transcription factor 5	1.02154	0.899438	0.999967	24.5045	31.2478	14.4612	27.0021	18.8369	36.6402	17.8616	26.2524	13.2247	30.6668	26.9977	34.552
ATF6	activating transcription factor 6	1.03501	0.690934	0.999967	142.582	148.856	155.23	130.4	148.568	147.001	139.633	143.577	153.548	124.203	135.34	146.798
ATF6B	activating transcription factor 6 beta	-1.12021	0.339981	0.999967	78.2676	67.1751	66.1372	60.2974	46.7156	102.673	74.1761	86.6634	71.3732	104.285	72.828	62.6613
ATF7	activating transcription factor 7	1.0349	0.756729	0.999967	266.226	249.671	275.268	208.333	195.771	282.03	222.608	317.715	230.676	216.248	191.179	249.118
ATF7IP	activating transcription factor 7 interacting protein	1.04956	0.678044	0.999967	419.128	398.995	441.117	312.72	322.754	399.399	409.572	409.599	387.455	331.598	305.535	341.941
ATF7IP2	activating transcription factor 7 interacting protein 2	1.15562	0.36293	0.999967	11.1314	14.766	11.2757	6.91518	14.9366	9.97095	10.8389	9.47723	10.3981	8.53611	7.1555	13.2195
ATG10	autophagy related 10	1.0163	0.934023	0.999967	5.02458	4.00347	3.69114	5.89071	4.60951	2.72299	3.33912	3.75035	3.53333	3.92932	4.78497	6.25181
ATG101	autophagy related 101	1.0412	0.795245	0.999967	7.73013	9.30676	10.2644	14.8548	8.90876	11.6528	10.5209	7.80477	8.68189	11.8331	11.3259	10.0697
ATG12	autophagy related 12	1.17473	0.129616	0.999967	49.3182	46.3258	44.6982	57.5533	49.4192	46.5311	44.8926	49.7681	46.5895	42.3192	31.212	35.411
ATG13	autophagy related 13	-1.03835	0.711889	0.999967	85.2633	66.3432	70.4351	80.0917	82.129	79.1269	67.7894	73.1317	66.2751	76.012	98.5966	99.504
ATG14	autophagy related 14	1.018	0.867889	0.999967	43.6366	53.3969	60.373	44.7108	40.1559	45.3298	48.9472	49.5147	47.9018	44.171	49.43	42.4264
ATG16L1	autophagy related 16-like 1	1.07337	0.546822	0.999967	20.2143	19.7574	17.495	22.8677	21.0974	14.0554	18.8687	16.8766	17.6162	16.0334	19.096	19.0895
ATG16L2	autophagy related 16-like 2	-1.35132	0.162668	0.999967	5.56569	7.487	6.01707	8.85435	11.8783	10.6517	7.18175	8.5143	6.41047	17.7948	18.8765	9.4493
ATG2A	autophagy related 2A	-1.34054	0.0354605	0.999967	36.8727	23.7608	25.7874	31.5391	30.8482	29.9529	26.6334	35.2735	27.2571	47.9196	51.0982	51.6371
ATG2B	autophagy related 2B	1.03148	0.736143	0.999967	108.686	127.279	125.499	99.3737	133.321	140.634	121.401	129.843	128.966	100.536	118.746	112.819
ATG3	autophagy related 3	1.09926	0.443253	0.999967	44.1777	44.4021	47.1759	58.4314	36.3442	59.185	56.394	46.1191	50.1733	34.2799	38.3675	38.179
ATG4A	autophagy related 4A, cysteine peptidase	-1.02715	0.86271	0.999967	11.0154	9.46274	10.2644	12.4766	10.5044	15.7773	11.7399	9.32518	14.0828	9.34907	10.9747	15.9875
ATG4B	autophagy related 4B, cysteine peptidase	-1.06714	0.653727	0.999967	19.0548	14.974	16.0792	22.8311	23.5351	24.0264	16.3776	17.8395	16.4552	27.4149	25.2857	25.3413
ATG4C	autophagy related 4C, cysteine peptidase	1.07564	0.557751	0.999967	17.4701	21.3692	22.1974	20.8919	19.1029	22.2645	24.3808	17.4847	22.7647	12.9622	16.7254	20.1871
ATG4D	autophagy related 4D, cysteine peptidase	-1.16114	0.484459	0.999967	5.25649	2.91161	3.3372	7.1713	5.09705	3.92431	3.71013	3.44626	4.03809	7.2715	7.0677	6.72905
ATG5	autophagy related 5	-1.00124	0.992303	0.999967	28.1763	28.6482	32.4113	28.0998	40.2889	18.9808	30.9531	33.9558	31.2952	21.4532	26.866	32.2612
ATG7	autophagy related 7	-1.24914	0.0645541	0.999967	27.2487	27.1924	31.1978	34.3929	38.9149	23.7861	32.1721	30.1548	36.1409	40.5578	44.9962	44.2876
ATG9A	autophagy related 9A	-1.11597	0.344731	0.999967	48.6998	34.8354	39.8441	51.4065	51.0148	55.8613	48.2317	58.2317	42.7533	49.9069	57.8586	57.5071
ATG9B	autophagy related 9B	1.42138	0.201968	0.999967	1.85523	2.80763	1.87085	1.75624	0.886444	1.16128	1.56355	0.861566	1.21143	0.722633	1.79985	1.04992
ATHL1	ATH1, acid trehalase-like 1 (yeast)	-1.67823	0.0139209	0.814889	10.1651	8.68285	9.91047	9.84224	15.2025	14.4559	9.54033	13.633	9.0857	27.5956	37.9285	16.8465
ATIC	5-aminoimidazole-4-carboxamide ribonucleotide formyltransferase/IMP cyclohydrolase	-1.02366	0.844956	0.999967	21.4511	28.4402	31.3494	42.2228	37.009	25.7483	33.7092	34.9694	28.7714	34.2348	31.8705	27.0594
ATL1	atlastin GTPase 1	-1.02919	0.83702	0.999967	14.1461	15.8059	15.068	14.2328	16.8424	9.2902	17.0931	13.7344	15.4457	10.2975	17.6912	13.5058
ATL2	atlastin GTPase 2	1.12675	0.268695	0.999967	47.8495	58.1803	54.3053	52.9066	56.5994	38.0418	38.4793	49.9708	42.0466	41.8224	49.0788	51.8757
ATL3	atlastin GTPase 3	1.13709	0.241458	0.999967	398.295	383.137	400.211	444.693	433.338	379.297	400.217	332.97	385.587	312.087	357.863	356.162
ATM	ATM serine/threonine kinase	-1.02951	0.766997	0.999967	193.678	213.588	200.788	205.37	246.077	166.983	209.357	195.018	241.276	199.853	196.666	220.484
ATMIN	ATM interactor	1.0105	0.920787	0.999967	103.12	100.191	100.369	87.5191	111.204	97.1867	96.0393	109.216	94.6932	77.3669	104.567	111.483
ATN1	atrophin 1	-1.05992	0.640067	0.999967	414.528	310.503	329.017	315.354	212.746	356.431	339.053	414.464	303.715	435.251	283.806	278.516
ATOH8	atonal bHLH transcription factor 8	1.09549	0.616085	0.999967	48.2747	34.7314	25.3829	28.612	33.8621	23.6259	21.8368	12.4167	21.8562	43.8097	36.7872	40.8515
ATOX1	antioxidant 1 copper chaperone	-1.0154	0.9407	0.999967	4.71538	7.79896	9.91047	11.7814	4.65383	15.9775	10.3354	9.98403	10.1962	11.8783	6.71651	6.58588
ATP10A	ATPase, class V, type 10A	1.23859	0.360781	0.999967	9.1602	6.96707	5.66313	2.92706	12.5875	9.97095	4.39915	4.86531	6.46094	8.94259	8.07737	5.44051
ATP10B	ATPase, class V, type 10B	1.38161	0.539286	0.999967	0.309205	0.519931	1.92142	1.53671	1.9945	1.48163	0.0265009	0.861566	3.48285	0.180658	0.570684	0.524961
ATP10D	ATPase, class V, type 10D	-1.00642	0.951639	0.999967	38.6506	39.4108	42.524	40.3568	42.1061	41.5256	43.8855	42.0647	45.0247	43.629	27.4806	44.049
ATP11A	ATPase, class VI, type 11A	-1.08864	0.438439	0.999967	76.2577	65.3553	62.1932	66.737	82.5722	86.1346	102.744	63.7559	97.217	71.8569	73.7499	68.7699
ATP11A-AS1	ATP11A antisense RNA 1	-1.04664	0.883742	0.999967	0.695712	1.61179	2.12367	1.17082	2.21611	0.240264	1.13954	1.46973	1.51428	0.677469	1.88765	1.71805
ATP11B	ATPase, class VI, type 11B	-1.02409	0.803035	0.999967	147.53	144.801	143.348	135.669	138.507	103.514	149.545	140.993	151.479	131.7	122.39	136.776
ATP11C	ATPase, class VI, type 11C	1.06785	0.489964	0.999967	79.6203	83.4489	76.2499	70.9812	87.2704	77.6453	82.6829	71.9154	84.3456	60.2947	66.331	79.3646
ATP13A1	ATPase type 13A1	-1.05002	0.717014	0.999967	27.9831	22.1491	22.2986	33.588	25.7955	32.1153	23.1883	25.999	24.6323	38.7512	28.9732	30.7341
ATP13A2	ATPase type 13A2	-1.29843	0.110167	0.999967	22.4174	16.9497	14.3601	28.9047	22.5157	26.5892	20.7767	20.8296	20.4428	40.1965	31.1242	37.8449
ATP13A3	ATPase type 13A3	-1.04413	0.695312	0.999967	149.076	148.648	164.736	183.417	170.374	126.259	154.898	160.099	155.87	141.726	166.771	204.783
ATP1A1	ATPase, Na+/K+ transporting, alpha 1 polypeptide	1.20698	0.149762	0.999967	183.359	180.052	156.747	268.485	253.833	218.96	196.531	132.276	191.052	167.741	212.47	145.032
ATP1A1-AS1	ATP1A1 antisense RNA 1	-1.02721	0.88864	0.999967	6.2614	5.66725	5.91594	4.71988	6.11646	3.20352	4.50516	6.63913	4.79523	6.91018	3.33631	6.58588
ATP1A2	ATPase, Na+/K+ transporting, alpha 2 polypeptide	-1.14802	0.552304	0.999967	326.791	183.276	179.299	160.586	291.241	85.3738	179.438	360.084	161.322	169.819	164.225	373.295
ATP1B1	ATPase, Na+/K+ transporting, beta 1 polypeptide	-1.28174	0.100105	0.999967	23.6542	28.0763	30.6416	44.0888	20.4325	30.2732	43.064	43.5851	46.6399	36.9446	30.5535	26.3435
ATP1B2	ATPase, Na+/K+ transporting, beta 2 polypeptide	1.13031	0.522229	0.999967	40.8151	39.3068	42.2206	14.4158	15.2468	59.4253	33.6827	42.5208	27.0047	32.9702	30.5096	20.3303
ATP1B3	ATPase, Na+/K+ transporting, beta 3 polypeptide	1.22143	0.235562	0.999967	24.5045	20.6932	25.4335	66.737	41.3526	37.1608	36.1473	23.5157	31.6485	35.3639	26.4271	23.671
ATP2A2	ATPase, Ca++ transporting, cardiac muscle, slow twitch 2	-1.03118	0.760948	0.999967	236.542	221.127	208.12	233.835	246.697	265.011	251.812	214.023	248.242	212.274	261.373	267.635
ATP2A3	ATPase, Ca++ transporting, ubiquitous	-1.12496	0.629767	0.999967	16.0787	10.2426	8.49469	11.3789	26.0171	25.5881	12.5614	12.518	13.1743	23.2598	28.183	20.378
ATP2B1	ATPase, Ca++ transporting, plasma membrane 1	-1.07756	0.510916	0.999967	65.938	61.1959	72.761	76.8353	77.0763	66.2327	101.843	69.4321	90.9075	68.5599	76.3838	45.3376
ATP2B2	ATPase, Ca++ transporting, plasma membrane 2	1.48486	0.280727	0.999967	1.43007	0.727903	0.5562	0.914706	1.10805	1.08119	0.58302	0.456123	1.36286	0.316152	0.219494	1.0022
ATP2B4	ATPase, Ca++ transporting, plasma membrane 4	1.05439	0.7126	0.999967	968.778	883.726	995.244	702.604	939.276	1122.03	834.832	1065	810.596	732.615	902.076	977.096
ATP2C1	ATPase, Ca++ transporting, type 2C, member 1	1.05854	0.532165	0.999967	83.2148	83.1889	96.6271	101.203	101.276	88.297	100.306	86.258	91.2608	71.4956	87.0073	86.7618
ATP5A1	ATP synthase, H+ transporting, mitochondrial F1 complex, alpha subunit 1, cardiac muscle	1.07065	0.597554	0.999967	150.969	124.991	151.792	246.458	232.071	151.446	139.633	148.139	137.144	170.316	181.697	211.13
ATP5B	ATP synthase, H+ transporting, mitochondrial F1 complex, beta polypeptide	-1.02966	0.79621	0.999967	179.068	133.206	156.242	184.405	209.688	147.882	144.695	190.254	150.621	179.439	177.702	197.91
ATP5C1	ATP synthase, H+ transporting, mitochondrial F1 complex, gamma polypeptide 1	-1.06938	0.544482	0.999967	49.8593	39.5147	48.8445	58.1387	66.2617	49.7346	49.0532	57.3195	53.1514	50.223	56.2343	68.1972
ATP5D	ATP synthase, H+ transporting, mitochondrial F1 complex, delta subunit	-1.12921	0.485783	0.999967	19.0934	12.5303	12.1353	27.1119	17.7732	24.5069	16.8016	19.1065	11.4076	31.1184	22.6079	26.8685
ATP5E	ATP synthase, H+ transporting, mitochondrial F1 complex, epsilon subunit	1.19108	0.35149	0.999967	21.3738	18.2496	28.9224	78.9574	31.6017	33.677	24.4603	24.1238	25.7933	44.5775	29.5878	30.2091
ATP5F1	ATP synthase, H+ transporting, mitochondrial Fo complex, subunit B1	1.061	0.591	0.999967	46.9219	44.2981	49.5018	72.6277	69.7631	48.253	55.3339	47.5889	55.1704	41.2804	55.5319	57.4594
ATP5G1	ATP synthase, H+ transporting, mitochondrial Fo complex, subunit C1 (subunit 9)	-1.0999	0.645159	0.999967	3.98102	3.37955	5.66313	8.34212	8.50986	4.92541	4.58466	5.11872	5.40094	9.57489	7.50669	6.15636
ATP5G2	ATP synthase, H+ transporting, mitochondrial Fo complex, subunit C2 (subunit 9)	-1.08617	0.448397	0.999967	48.6225	47.6777	55.0132	75.1522	45.4302	53.5788	53.6644	60.0055	52.4447	75.3797	54.0833	58.0798
ATP5G3	ATP synthase, H+ transporting, mitochondrial Fo complex, subunit C3 (subunit 9)	-1.03301	0.793454	0.999967	40.6991	40.0867	50.3108	53.2359	58.9485	47.4521	44.018	47.5382	39.7752	48.8681	46.7522	73.4468
ATP5H	ATP synthase, H+ transporting, mitochondrial Fo complex, subunit d	1.09086	0.478141	0.999967	35.2494	38.4229	40.7037	68.7127	52.0786	57.2629	39.0889	43.0783	42.0466	48.7326	43.0208	52.2575
ATP5I	ATP synthase, H+ transporting, mitochondrial Fo complex, subunit E	1.25174	0.565162	0.999967	5.06323	5.87522	9.35427	20.3065	1.15238	9.69064	6.51923	8.66634	7.06666	16.2141	1.40476	1.24082
ATP5J	ATP synthase, H+ transporting, mitochondrial Fo complex, subunit F6	1.09633	0.690112	0.999967	46.2648	54.2288	63.6596	51.8089	16.1776	71.6387	63.6287	62.3368	52.899	62.9594	15.2768	19.9485
ATP5J2	ATP synthase, H+ transporting, mitochondrial Fo complex, subunit F2	-1.05252	0.816666	0.999967	36.7568	34.6274	44.9005	36.1126	14.449	51.8169	45.2636	60.1576	42.3495	46.8357	15.4085	20.1394
ATP5L	ATP synthase, H+ transporting, mitochondrial Fo complex, subunit G	1.27678	0.312716	0.999967	54.4201	54.1248	55.4177	66.2247	21.2746	85.8142	66.8618	54.7348	57.6437	51.849	20.1056	12.9331
ATP5O	ATP synthase, H+ transporting, mitochondrial F1 complex, O subunit	1.11571	0.322803	0.999967	42.3998	39.5667	46.6702	59.9681	40.5105	33.4768	39.0359	41.4058	38.9171	43.2225	40.6064	32.2135
ATP5S	ATP synthase, H+ transporting, mitochondrial Fo complex, subunit s (factor B)	1.24485	0.217928	0.999967	6.2614	4.88735	4.90467	6.22	7.44613	5.32585	3.73663	4.15579	4.39142	3.7035	6.01413	6.20409
ATP5SL	ATP5S-like	-1.16777	0.31546	0.999967	13.9529	14.2981	12.1858	16.794	18.2607	15.2968	14.761	13.7851	12.7705	17.2529	21.6421	25.8663
ATP6AP1	ATPase, H+ transporting, lysosomal accessory protein 1	-1.13229	0.417594	0.999967	31.5003	27.0884	30.237	46.2841	59.9679	45.9705	38.4528	38.5677	34.2733	55.9138	54.0394	51.7803
ATP6AP1L	ATPase, H+ transporting, lysosomal accessory protein 1-like	-1.10792	0.721356	0.999967	1.15952	1.81976	1.87085	1.71965	2.03882	1.40154	1.27204	2.48334	1.36286	2.75504	1.22917	2.0044
ATP6AP2	ATPase, H+ transporting, lysosomal accessory protein 2	1.05142	0.617905	0.999967	72.354	82.1491	87.2222	102.886	116.922	105.356	99.4314	78.9093	89.2418	86.8967	100.44	84.1847
ATP6V0A1	ATPase, H+ transporting, lysosomal V0 subunit a1	-1.02288	0.794176	0.999967	97.3996	93.9515	88.9414	87.2995	87.359	84.4928	93.7072	110.027	86.0618	86.9418	87.6658	87.3822
ATP6V0A2	ATPase, H+ transporting, lysosomal V0 subunit a2	1.0286	0.804274	0.999967	27.6739	28.5962	35.799	24.1848	38.0284	30.6737	25.4939	28.4317	29.1752	29.7635	32.968	33.9793
ATP6V0B	ATPase, H+ transporting, lysosomal 21kDa, V0 subunit b	-1.05647	0.845306	0.999967	5.7203	4.62738	4.19678	19.3186	16.3992	6.08668	6.59873	4.66259	4.84571	15.6721	13.8281	13.9831
ATP6V0C	ATPase, H+ transporting, lysosomal 16kDa, V0 subunit c	-1.02014	0.90412	0.999967	100.917	59.6361	52.7379	76.6158	46.9372	112.604	76.5877	89.6535	43.4095	120.318	73.0036	55.5982
ATP6V0D1	ATPase, H+ transporting, lysosomal 38kDa, V0 subunit d1	-1.06332	0.629591	0.999967	37.2592	25.8926	33.6754	50.4186	32.0893	47.4922	38.0553	40.8484	38.5133	46.4744	44.9523	32.4999
ATP6V0E1	ATPase, H+ transporting, lysosomal 9kDa, V0 subunit e1	-1.07527	0.554736	0.999967	67.6386	70.2947	72.2554	77.3475	46.6713	61.1071	77.8597	91.8835	78.9951	73.3021	48.1569	54.8823
ATP6V0E2	ATPase, H+ transporting V0 subunit e2	-1.11938	0.580359	0.999967	10.6289	7.07106	7.43285	9.91541	17.064	14.2557	8.50679	10.8963	8.73237	14.4075	17.6034	14.2217
ATP6V0E2-AS1	ATP6V0E2 antisense RNA 1	1.09553	0.740109	0.999967	3.2853	3.06759	2.02254	2.23188	4.43222	1.44158	1.37805	2.73674	2.77619	0.722633	2.98512	4.48603
ATP6V1A	ATPase, H+ transporting, lysosomal 70kDa, V1 subunit A	-1.05183	0.60888	0.999967	63.8509	65.3033	72.8116	82.3601	85.6748	66.2327	77.7007	72.4222	75.4618	59.6624	84.988	88.623
ATP6V1B2	ATPase, H+ transporting, lysosomal 56/58kDa, V1 subunit B2	-1.0756	0.451194	0.999967	61.4932	58.5962	56.4796	66.9565	75.7023	58.8246	80.1123	58.9412	58.9561	68.334	77.9203	62.2318
ATP6V1C1	ATPase, H+ transporting, lysosomal 42kDa, V1 subunit C1	1.076	0.431961	0.999967	77.1853	79.8094	81.5086	69.9201	85.8521	67.9947	84.6174	72.1181	77.178	63.3659	66.1993	65.9542
ATP6V1C2	ATPase, H+ transporting, lysosomal 42kDa, V1 subunit C2	1.11448	0.690782	0.999967	1.08222	1.55979	2.02254	1.82941	1.37399	2.72299	2.14657	0.810886	1.06	1.5356	3.02901	0.859027
ATP6V1D	ATPase, H+ transporting, lysosomal 34kDa, V1 subunit D	1.11138	0.418729	0.999967	31.9254	22.305	31.4	43.1009	31.1585	23.7861	30.4496	33.9558	28.7714	25.7438	19.3594	27.0594
ATP6V1E1	ATPase, H+ transporting, lysosomal 31kDa, V1 subunit E1	-1.02701	0.766287	0.999967	63.3871	57.9203	56.8335	66.2979	56.7324	60.5865	63.6287	64.0093	66.477	61.3335	59.834	56.314
ATP6V1E2	ATPase, H+ transporting, lysosomal 31kDa, V1 subunit E2	1.01201	0.96559	0.999967	1.00492	1.09185	1.6686	1.28059	2.21611	2.40264	1.40455	1.92585	1.46381	0.541975	1.79985	2.43391
ATP6V1F	ATPase, H+ transporting, lysosomal 14kDa, V1 subunit F	-1.12867	0.396235	0.999967	26.2438	19.8094	18.658	30.2585	24.1556	39.2431	22.2078	28.7864	24.4809	30.2603	37.8407	35.3633
ATP6V1G1	ATPase, H+ transporting, lysosomal 13kDa, V1 subunit G1	1.12807	0.401332	0.999967	35.0561	30.7799	33.2203	43.54	22.6486	39.6836	39.2479	29.9014	42.0466	28.815	23.8809	17.7532
ATP6V1G2	ATPase, H+ transporting, lysosomal 13kDa, V1 subunit G2	-1.09973	0.813755	0.999967	1.43007	1.19584	0.960709	0.402471	0.886444	1.60176	0.848029	1.31769	2.62476	0.948456	1.40476	0
ATP6V1H	ATPase, H+ transporting, lysosomal 50/57kDa, V1 subunit H	-1.05348	0.696316	0.999967	17.1222	20.1213	18.9108	21.3675	26.7263	11.1322	18.1531	17.434	19.3324	20.1886	23.6175	22.8119
ATP7A	ATPase, Cu++ transporting, alpha polypeptide	-1.10288	0.309564	0.999967	40.1967	46.0659	48.4399	43.5766	48.5771	42.8471	51.8093	43.9905	57.4418	48.4616	45.6986	49.9668
ATP7B	ATPase, Cu++ transporting, beta polypeptide	-1.20735	0.187558	0.999967	19.5959	15.026	12.4892	14.3426	15.1582	15.6572	15.291	16.5725	16.0514	14.8592	19.0082	29.7319
ATP8A1	ATPase, aminophospholipid transporter (APLT), class I, type 8A, member 1	-1.03684	0.805933	0.999967	45.6078	65.0953	51.676	48.7721	74.9045	44.2486	44.7071	49.5654	73.3418	52.2103	68.9211	53.7369
ATP8A2	ATPase, aminophospholipid transporter, class I, type 8A, member 2	-1.59116	0.135647	0.999967	2.04848	1.35182	2.83156	0.84153	0.753477	3.36369	2.41158	3.64899	1.51428	2.30339	4.08259	3.86562
ATP8B1	ATPase, aminophospholipid transporter, class I, type 8B, member 1	1.08199	0.531972	0.999967	48.9317	51.3692	38.125	46.9061	54.7379	52.1373	52.8958	27.4181	50.6275	31.7055	51.8883	55.455
ATP8B2	ATPase, aminophospholipid transporter, class I, type 8B, member 2	-1.12842	0.35143	0.999967	71.6583	73.3622	64.9237	88.9094	117.986	79.1269	100.756	77.7437	92.4722	93.7617	107.771	87.1435
ATP8B3	ATPase, aminophospholipid transporter, class I, type 8B, member 3	-1.00003	0.999902	0.999985	1.08222	0.779896	1.76973	1.20741	1.06373	0.320352	1.03354	1.06429	0.65619	1.71625	0.263393	1.47944
ATP8B4	ATPase, class I, type 8B, member 4	-1.25571	0.0880131	0.999967	20.91	18.7175	25.1301	31.4293	30.3607	28.5113	33.3382	31.7766	35.939	36.9446	21.1592	35.6496
ATP9A	ATPase, class II, type 9A	-1.16554	0.367083	0.999967	358.987	319.082	370.985	423.655	377.27	264.691	281.519	422.522	287.411	429.018	384.29	660.067
ATP9B	ATPase, class II, type 9B	1.02639	0.819707	0.999967	36.1384	36.1352	31.2989	29.1242	33.1087	31.0741	31.6951	28.5837	27.8628	27.4149	32.1339	44.0967
ATPAF1	ATP synthase mitochondrial F1 complex assembly factor 1	1.02192	0.855404	0.999967	32.08	29.5321	33.7259	34.0271	38.4273	36.7203	28.9125	41.4565	26.1971	35.4542	30.5974	37.6063
ATPAF2	ATP synthase mitochondrial F1 complex assembly factor 2	-1.01391	0.936787	0.999967	9.04425	5.92721	9.35427	8.01282	9.17469	4.84532	8.82481	8.5143	7.57142	7.09084	4.82886	10.1652
ATPIF1	ATPase inhibitory factor 1	1.16575	0.363971	0.999967	16.3879	19.1335	20.1243	24.8068	8.33257	23.3857	18.3916	17.434	15.9505	21.2725	12.4672	10.6901
ATR	ATR serine/threonine kinase	1.01447	0.895927	0.999967	41.704	48.3536	53.5974	39.2592	51.2364	40.2042	45.8201	40.4936	58.0475	35.68	44.0305	46.292
ATRAID	all-trans retinoic acid-induced differentiation factor	-1.0423	0.703675	0.999967	49.2409	41.8544	47.0747	59.0168	35.0588	48.4532	46.5886	52.0487	50.5266	56.6816	51.0982	35.7451
ATRIP	ATR interacting protein	-1.14787	0.446607	0.999967	7.45957	6.29116	6.1182	5.81753	7.26884	4.24466	5.6712	6.03096	6.30951	8.49094	5.35565	10.881
ATRN	attractin	1.07367	0.472297	0.999967	109.845	117.608	119.987	131.937	132.568	170.267	144.669	118.592	136.235	105.73	119.405	103.847
ATRNL1	attractin-like 1	-1.07197	0.805291	0.999967	2.47364	2.85962	6.72496	2.15871	4.56518	5.44598	3.25961	2.73674	4.4419	2.1679	10.6674	2.67253
ATRX	alpha thalassemia/mental retardation syndrome X-linked	1.10682	0.459571	0.999967	419.669	502.877	485.208	320.111	294.211	460.466	464.535	444.416	454.033	307.39	268.66	303.809
ATXN1	ataxin 1	-1.0377	0.712759	0.999967	119.624	102.582	111.644	102.703	81.9074	115.447	102.055	111.953	115.237	125.241	96.8846	106.519
ATXN10	ataxin 10	1.02002	0.839653	0.999967	49.2796	53.6049	56.7324	50.0527	59.0815	48.8537	53.1078	54.2787	58.8552	47.468	45.6547	51.9712
ATXN1L	ataxin 1-like	-1.05458	0.636355	0.999967	162.139	142.877	158.416	154.622	147.017	155.09	124.236	157.869	130.733	177.858	179.985	199.819
ATXN2	ataxin 2	1.099	0.512803	0.999967	112.048	119.48	118.117	99.3737	53.3196	128.982	114.616	120.315	108.019	105.234	69.2283	56.9821
ATXN2L	ataxin 2-like	-1.08453	0.536356	0.999967	108.492	86.5685	80.3962	89.0192	57.087	94.0233	89.4671	101.006	89.2923	142.043	69.1845	68.2449
ATXN3	ataxin 3	1.01749	0.872559	0.999967	60.9907	59.948	57.1875	48.8453	58.328	46.7313	49.1592	52.4542	67.9913	42.3192	47.5424	66.9087
ATXN7	ataxin 7	1.09566	0.366571	0.999967	79.1565	75.494	83.885	65.4198	66.6606	76.6041	76.6937	75.311	82.0742	60.656	60.0535	53.3074
ATXN7L1	ataxin 7-like 1	1.10772	0.426963	0.999967	31.0751	30.156	30.591	18.8795	26.5047	31.2743	27.667	28.8878	29.3266	26.9633	17.8668	21.3325
ATXN7L2	ataxin 7-like 2	1.03023	0.898612	0.999967	2.55094	2.2877	3.28664	3.732	2.12746	2.28251	1.85506	1.72313	2.06952	2.21307	3.95089	4.00879
ATXN7L3	ataxin 7-like 3	-1.19663	0.22639	0.999967	37.6457	29.792	29.8325	41.2715	45.7405	38.5223	32.1721	32.5875	35.6361	60.5206	52.4151	53.4029
ATXN7L3B	NA	-1.10319	0.330361	0.999967	122.175	111.525	108.863	84.5554	122.639	74.642	99.5905	116.413	106.404	107.447	121.248	137.731
AUH	AU RNA binding protein/enoyl-CoA hydratase	1.19652	0.195786	0.999967	12.6774	12.3224	11.3768	14.6719	9.57359	10.4915	11.0509	11.251	8.12665	9.93621	8.64806	10.4038
AUP1	ancient ubiquitous protein 1	-1.10653	0.405462	0.999967	49.5115	48.3536	45.4567	47.3452	33.5962	47.0116	52.4718	56.3566	54.3628	61.6045	34.0215	41.3765
AURKA	aurora kinase A	-1.2248	0.379466	0.999967	2.35769	3.06759	2.32593	4.90282	1.81721	1.92211	5.14118	3.75035	3.63428	3.29702	2.37053	1.86123
AURKAIP1	aurora kinase A interacting protein 1	-1.11184	0.460512	0.999967	19.1321	14.3501	15.9275	24.4044	11.5681	15.6972	17.1461	17.7888	13.3257	25.1567	18.8326	20.2349
AURKAPS1	aurora kinase A pseudogene 1	1.16242	0.587195	0.999967	1.70063	3.7955	3.28664	1.06106	3.50145	2.08229	1.53705	2.63538	2.01904	2.52922	1.66815	2.86342
AURKC	aurora kinase C	-1.01969	0.952706	0.999967	0.425157	0.987869	0.707891	1.06106	1.50695	1.40154	1.56355	1.67245	1.00952	0.903292	0.658481	0.38179
AUTS2	autism susceptibility candidate 2	1.23442	0.235479	0.999967	67.3294	92.7037	71.4464	64.1026	53.7185	96.6662	67.6303	73.6386	67.9913	71.1794	41.5282	39.2766
AVEN	apoptosis, caspase activation inhibitor	-1.13331	0.473149	0.999967	5.48839	4.93934	6.06763	6.36635	5.89485	5.72629	6.06871	6.89253	3.93714	6.05206	7.41889	8.73344
AVIL	advillin	-1.26286	0.290446	0.999967	3.36261	2.91161	4.85411	4.06129	5.14137	2.04224	4.82317	3.5983	5.09809	4.60679	3.24851	6.87222
AVL9	AVL9 homolog (S. cerevisiase)	1.01522	0.895909	0.999967	21.1033	22.669	21.4895	24.6971	21.9838	22.1844	19.9287	20.2721	19.2314	19.7821	23.2224	29.7319
AVPI1	arginine vasopressin-induced 1	1.12883	0.452408	0.999967	13.1412	9.93068	11.4779	18.7698	12.7205	8.48932	9.59333	13.8864	8.47999	12.9622	13.3013	7.87442
AVPR1A	arginine vasopressin receptor 1A	1.13284	0.458726	0.999967	44.912	47.2097	52.5862	23.0506	70.295	65.9524	38.8238	37.098	45.0752	35.0929	58.561	53.6892
AVPR2	arginine vasopressin receptor 2	1.05693	0.824635	0.999967	6.64791	6.08319	3.64058	6.80541	8.9974	7.08778	4.34615	3.04082	4.94666	8.12963	6.36532	10.3561
AXIN1	axin 1	-1.19635	0.184878	0.999967	23.4223	21.3172	18.9614	24.9166	17.9505	19.7417	21.1742	18.9038	17.1619	27.9569	29.1927	36.795
AXIN2	axin 2	1.17335	0.197811	0.999967	30.9978	17.8336	24.0683	20.1601	28.3662	19.9819	21.2537	19.6133	19.2819	19.4659	21.9933	18.8986
AXL	AXL receptor tyrosine kinase	-1.08554	0.544323	0.999967	174.74	159.307	158.011	290.401	178.663	205.626	270.071	226.136	247.03	218.235	195.92	109.192
AZGP1	alpha-2-glycoprotein 1, zinc-binding	1.28416	0.311391	0.999967	59.8698	47.3137	38.5295	22.0627	59.1701	19.6616	13.4625	52.961	20.5943	23.7566	20.2373	61.0864
AZGP1P1	alpha-2-glycoprotein 1, zinc-binding pseudogene 1	1.06375	0.885968	0.999967	2.93745	1.76776	1.87085	1.90259	3.27984	1.08119	0.58302	3.64899	0.959046	0.812963	0.614583	5.48823
AZI2	5-azacytidine induced 2	-1.03309	0.748952	0.999967	55.5023	45.286	53.0918	58.5046	59.0371	52.3775	57.56	56.2045	59.4609	59.3463	50.2202	51.7803
AZIN1	antizyme inhibitor 1	1.08266	0.441746	0.999967	152.902	166.274	186.782	179.612	209.068	122.735	169.5	136.432	180.755	126.461	169.054	157.393
B2M	beta-2-microglobulin	-1.17189	0.322457	0.999967	971.948	1196.57	1077.71	1247.04	1356.3	1501.37	1348.37	954.058	1240.85	1978.07	1600.72	1492.42
B3GALNT1	beta-1,3-N-acetylgalactosaminyltransferase 1 (globoside blood group)	1.01593	0.911202	0.999967	20.9486	26.1525	22.7536	25.4654	20.3882	12.4136	19.9817	19.3092	20.4933	14.1817	30.2462	21.8575
B3GALNT2	beta-1,3-N-acetylgalactosaminyltransferase 2	-1.27181	0.0261739	0.984822	39.8102	38.0069	47.3275	36.698	31.1142	37.8416	53.1078	44.548	45.9333	50.8553	47.718	51.2553
B3GALT2	UDP-Gal:betaGlcNAc beta 1,3-galactosyltransferase, polypeptide 2	1.1671	0.544224	0.999967	8.96695	23.4489	10.5678	11.196	21.5849	9.93091	10.4414	9.07178	15.5971	12.0589	17.8229	8.39938
B3GALT4	UDP-Gal:betaGlcNAc beta 1,3-galactosyltransferase, polypeptide 4	-1.10043	0.690434	0.999967	4.01967	3.48354	2.83156	6.95177	9.66224	2.88317	3.86913	3.14218	4.23999	7.13601	8.47246	6.01319
B3GALT6	UDP-Gal:betaGal beta 1,3-galactosyltransferase polypeptide 6	-1.139	0.40244	0.999967	11.5952	11.7504	9.91047	12.7693	10.5044	14.7762	10.4149	9.12246	12.6695	13.459	14.2671	21.3802
B3GALTL	NA	1.0063	0.967144	0.999967	12.6001	10.3466	8.49469	8.15918	15.1582	11.7729	11.6074	8.21022	12.8714	12.2396	9.96502	11.2151
B3GAT3	beta-1,3-glucuronyltransferase 3	-1.15469	0.464689	0.999967	9.12155	8.21491	6.32045	10.1715	11.7454	10.5316	6.65173	7.90613	5.95618	17.3432	14.3549	12.6468
B3GNT1	NA	-1.13048	0.335423	0.999967	23.9634	18.0936	21.0345	20.0869	28.5878	25.9885	18.6831	23.1609	21.5028	32.6088	29.9829	29.9228
B3GNT2	UDP-GlcNAc:betaGal beta-1,3-N-acetylglucosaminyltransferase 2	1.04165	0.758535	0.999967	21.1419	20.2253	19.7704	27.99	32.2665	25.1476	27.667	18.4476	26.9038	20.4596	24.276	22.9074
B3GNT3	UDP-GlcNAc:betaGal beta-1,3-N-acetylglucosaminyltransferase 3	7.51315	0.00257813	0.41997	0.502458	0.363952	0.303382	2.52459	1.32967	1.20132	0.29151	0.0506804	0.403809	0	0.0438988	0
B3GNT5	UDP-GlcNAc:betaGal beta-1,3-N-acetylglucosaminyltransferase 5	1.22004	0.228129	0.999967	13.9915	17.5217	15.3713	16.2086	14.8479	10.0911	10.7594	13.9371	12.5686	6.45854	12.555	15.892
B3GNT6	UDP-GlcNAc:betaGal beta-1,3-N-acetylglucosaminyltransferase 6	-1.94177	0.0323968	0.999967	3.0534	2.02773	1.76973	1.42694	2.26043	0.60066	1.13954	2.07789	1.66571	4.56162	6.36532	5.87002
B3GNT7	UDP-GlcNAc:betaGal beta-1,3-N-acetylglucosaminyltransferase 7	-1.67971	0.0372227	0.999967	2.66689	2.18371	2.17424	3.43929	3.1912	2.40264	4.87617	3.24354	4.08857	6.72952	5.44345	2.62481
B3GNT8	UDP-GlcNAc:betaGal beta-1,3-N-acetylglucosaminyltransferase 8	-1.15355	0.588796	0.999967	2.58959	2.02773	2.37649	1.39035	2.96959	1.56172	2.30558	2.43266	4.4419	2.52922	2.19494	1.0022
B3GNT9	UDP-GlcNAc:betaGal beta-1,3-N-acetylglucosaminyltransferase 9	1.10298	0.597399	0.999967	13.4891	15.13	14.4612	13.5011	22.6486	28.7516	15.7945	15.1534	14.0324	17.3432	23.9248	11.6446
B3GNTL1	UDP-GlcNAc:betaGal beta-1,3-N-acetylglucosaminyltransferase-like 1	-1.25399	0.314651	0.999967	1.89388	1.5078	1.71916	1.50012	1.72857	1.0011	1.82856	1.87517	1.76666	1.5356	2.15104	2.57708
B4GALNT1	beta-1,4-N-acetyl-galactosaminyl transferase 1	1.11465	0.689221	0.999967	2.70554	2.18371	2.52818	1.71965	1.28534	2.6429	1.88157	2.22994	2.47333	1.49043	1.88765	1.76578
B4GALT1	UDP-Gal:betaGlcNAc beta 1,4- galactosyltransferase, polypeptide 1	1.08643	0.483123	0.999967	154.68	115.113	117.409	163.915	163.283	199.419	160.728	101.31	145.926	129.848	158.431	144.889
B4GALT1-AS1	B4GALT1 antisense RNA 1	1.2203	0.532701	0.999967	1.70063	0.831889	1.56747	0.987882	1.68424	1.52167	0.450516	1.21633	0.90857	1.03879	0.746279	2.48163
B4GALT2	UDP-Gal:betaGlcNAc beta 1,4- galactosyltransferase, polypeptide 2	-1.35096	0.0803659	0.999967	27.5193	19.0295	21.439	37.9054	29.1197	32.5558	27.667	31.0164	20.7457	52.2554	42.5379	52.3052
B4GALT3	UDP-Gal:betaGlcNAc beta 1,4- galactosyltransferase, polypeptide 3	-1.25025	0.10835	0.999967	17.3155	12.8423	14.3601	17.0135	18.0835	17.3791	18.1796	19.7147	14.6885	23.7114	19.4911	25.5799
B4GALT4	UDP-Gal:betaGlcNAc beta 1,4- galactosyltransferase, polypeptide 4	1.05347	0.681201	0.999967	17.3541	23.2409	23.8155	26.0142	21.319	22.7049	28.833	20.2721	25.339	15.9883	21.8616	15.1761
B4GALT5	UDP-Gal:betaGlcNAc beta 1,4- galactosyltransferase, polypeptide 5	1.04238	0.682743	0.999967	66.5178	66.6031	68.9182	83.2382	70.4279	76.3639	83.5839	58.3331	73.897	54.1072	83.0565	61.4205
B4GALT6	UDP-Gal:betaGlcNAc beta 1,4- galactosyltransferase, polypeptide 6	1.16118	0.352051	0.999967	10.7835	16.3258	17.7984	14.3426	12.1	16.1778	12.4024	13.0755	12.9724	7.00051	15.6719	14.2217
B4GALT7	xylosylprotein beta 1,4-galactosyltransferase, polypeptide 7	-1.38169	0.0872938	0.999967	9.04425	6.13518	8.03962	8.34212	9.66224	9.13003	6.54573	10.0854	6.05713	13.2332	15.1012	18.66
B9D1	B9 protein domain 1	1.13212	0.545086	0.999967	4.83133	2.70364	3.3372	4.42718	2.96959	3.68405	2.30558	3.85171	3.73523	3.74866	3.02901	2.8157
B9D2	B9 protein domain 2	-1.39868	0.308036	0.999967	0.888965	0.415945	0.859581	1.97576	1.06373	0.80088	0.980534	1.16565	1.21143	2.25823	1.75595	1.09765
BAALC	brain and acute leukemia, cytoplasmic	1.00144	0.994196	0.999967	3.74911	5.66725	4.75298	6.29318	5.45163	6.96765	6.14821	4.35851	4.03809	6.09722	5.53124	6.6336
BABAM1	BRISC and BRCA1 A complex member 1	-1.04008	0.718102	0.999967	30.8432	28.8562	34.2316	38.7835	30.0061	45.53	33.9477	38.2637	33.4657	39.9255	32.7046	38.4176
BACE1	beta-site APP-cleaving enzyme 1	-1.07108	0.426518	0.999967	115.14	118.856	116.954	111.594	111.914	134.227	110.244	137.141	119.982	118.286	139.993	133.531
BACE1-AS	BACE1 antisense RNA	1.06957	0.788768	0.999967	3.74911	3.22357	2.2248	3.07341	3.01391	1.24136	1.16604	2.02721	2.17047	2.1679	4.43378	3.53156
BACE2	beta-site APP-cleaving enzyme 2	-1.00746	0.949663	0.999967	48.5452	44.1941	39.1362	49.3575	58.328	62.2283	53.3994	43.8385	48.7095	47.8293	58.0781	52.2098
BACH1	BTB and CNC homology 1, basic leucine zipper transcription factor 1	-1.04073	0.703671	0.999967	65.2809	66.3952	70.0306	77.8232	97.5088	58.1839	74.5206	60.1069	70.6161	72.4892	102.196	72.9696
BACH2	BTB and CNC homology 1, basic leucine zipper transcription factor 2	-1.12116	0.529918	0.999967	16.3106	16.8978	11.0734	15.5134	19.2358	10.6917	22.1283	10.8963	27.3581	16.8012	14.5305	8.82889
BAD	BCL2-associated agonist of cell death	-1.10743	0.509675	0.999967	14.8805	10.8666	11.1746	13.2449	11.4794	11.5327	12.9589	14.1398	9.64094	19.5111	11.8527	12.9809
BAG1	BCL2-associated athanogene	1.01806	0.880335	0.999967	27.7898	27.6083	28.0628	37.942	34.1281	28.0308	26.6069	28.229	30.2352	40.3771	28.2708	26.6776
BAG2	BCL2-associated athanogene 2	-1.04417	0.787576	0.999967	13.0253	14.87	12.6409	12.5864	17.9505	14.2156	18.1796	16.2177	17.8685	9.57489	10.7113	16.4647
BAG3	BCL2-associated athanogene 3	1.12413	0.482853	0.999967	38.8439	36.4991	37.3665	42.5521	18.2607	49.0539	49.2652	37.3007	36.5447	35.4542	22.6518	16.7033
BAG4	BCL2-associated athanogene 4	1.00853	0.934674	0.999967	58.7876	62.8076	65.581	61.1755	63.3807	53.9793	58.196	69.28	66.2247	60.7012	47.0156	61.2296
BAG5	BCL2-associated athanogene 5	1.02914	0.754237	0.999967	81.5529	74.818	82.0142	73.0667	84.2565	83.3315	80.5628	73.5372	78.6923	71.2246	81.3883	80.0327
BAG6	BCL2-associated athanogene 6	-1.13862	0.203	0.999967	146.061	124.731	139.556	168.16	160.136	152.528	139.024	158.731	132.601	190.504	195.481	198.531
BAHCC1	BAH domain and coiled-coil containing 1	-1.15482	0.274601	0.999967	59.4447	52.0451	44.6982	39.8446	46.361	50.2952	37.7108	53.2144	36.0399	70.4568	74.2328	66.4314
BAHD1	bromo adjacent homology domain containing 1	-1.23468	0.0790628	0.999967	31.9254	22.0971	21.9446	24.88	28.2776	24.587	25.0964	26.4551	28.6704	38.3447	36.436	34.9338
BAI1	NA	1.1391	0.707953	0.999967	1.93253	1.5078	0.404509	3.40271	0.753477	3.08339	1.08654	1.06429	1.06	2.75504	1.75595	2.05212
BAI2	NA	1.11762	0.588026	0.999967	11.6338	5.04333	7.7868	6.95177	7.8007	9.6506	4.58466	7.95682	3.93714	6.23271	13.3013	7.77897
BAI3	NA	1.03868	0.790368	0.999967	14.9964	15.7019	17.5961	15.0378	12.1	14.0154	8.6128	13.3289	14.84	17.298	13.3891	18.7554
BAIAP2	BAI1-associated protein 2	-1.03192	0.843467	0.999967	15.383	11.5945	9.20258	14.0133	9.88385	9.45038	11.8194	8.15954	10.9533	17.2529	14.1793	9.40158
BAIAP2-AS1	BAIAP2 antisense RNA 1 (head to head)	-1.01985	0.871178	0.999967	19.0548	17.4177	21.9446	23.5262	15.6457	23.1454	16.5631	21.6912	20.039	21.9952	20.4129	22.5733
BAIAP2L1	BAI1-associated protein 2-like 1	1.02026	0.898629	0.999967	13.1026	12.9983	10.3655	9.952	7.75638	15.6172	12.6939	10.3388	8.8838	11.5621	10.0089	14.8898
BAIAP2L2	BAI1-associated protein 2-like 2	1.07362	0.830971	0.999967	0.966266	0.987869	0.809018	1.35376	0.576188	1.80198	0.477017	0.912246	0.757142	1.80658	1.22917	0.906751
BAIAP3	BAI1-associated protein 3	-1.03195	0.911122	0.999967	2.8215	2.96361	3.48889	0.951294	1.50695	3.32365	1.32505	2.02721	1.76666	3.38734	3.6436	3.38839
BAK1	BCL2-antagonist/killer 1	1.00453	0.978523	0.999967	8.07798	9.09879	7.18003	7.06153	9.26334	11.813	6.73123	7.60205	7.62189	9.21358	11.6771	9.4493
BAMBI	BMP and activin membrane-bound inhibitor	-1.34875	0.246662	0.999967	2.78285	8.73484	7.53398	9.29341	6.73697	9.49042	10.1499	11.3524	9.84284	10.2072	13.7842	4.77237
BANF1	barrier to autointegration factor 1	-1.01819	0.869263	0.999967	32.2346	26.8284	26.3436	34.1368	28.7651	39.8838	30.158	35.0201	28.519	31.2991	31.1242	35.6496
BANK1	B-cell scaffold protein with ankyrin repeats 1	1.4927	0.0108599	0.751401	23.4996	18.6655	22.3491	16.2818	16.0446	22.1443	12.6674	18.5997	12.1143	8.12963	12.2917	15.9397
BANP	BTG3 associated nuclear protein	1.03474	0.831084	0.999967	15.9241	11.5425	11.3768	12.0741	14.2274	7.0077	10.9449	13.0249	9.59046	12.6009	10.1845	13.4104
BAP1	BRCA1 associated protein-1 (ubiquitin carboxy-terminal hydrolase)	-1.14877	0.347959	0.999967	55.1545	40.8146	46.3668	50.1991	65.5968	46.8114	36.7833	51.8967	38.3618	66.9791	67.0773	89.3388
BARD1	BRCA1 associated RING domain 1	1.10426	0.543569	0.999967	13.721	13.3102	14.6634	11.0496	21.5406	8.72959	13.6215	10.6429	11.7105	8.98775	15.0134	15.1284
BASP1	brain abundant, membrane attached signal protein 1	-1.37881	0.158586	0.999967	7.18902	7.38302	6.87665	14.0133	7.88935	11.9731	18.9217	9.57859	11.4076	21.408	9.56993	5.39278
BATF2	basic leucine zipper transcription factor, ATF-like 2	-1.52539	0.0753851	0.999967	2.7442	1.92374	1.56747	1.79282	4.34357	2.88317	3.07411	2.43266	3.63428	7.09084	2.94122	4.15197
BAX	BCL2-associated X protein	-1.18439	0.405757	0.999967	2.86015	3.17158	4.04509	4.46377	5.54027	3.80418	4.90267	3.80103	5.45142	7.45216	3.86309	2.8157
BAZ1A	bromodomain adjacent to zinc finger domain, 1A	1.02528	0.835755	0.999967	65.7061	81.7851	64.3169	59.09	49.4636	65.592	86.446	57.5222	72.3828	59.7076	58.2976	41.8537
BAZ1B	bromodomain adjacent to zinc finger domain, 1B	1.07372	0.514111	0.999967	236.581	269.48	264.65	222.164	189.61	230.453	260.054	248.841	257.731	187.027	170.02	192.136
BAZ2A	bromodomain adjacent to zinc finger domain, 2A	-1.06394	0.497332	0.999967	210.607	224.61	221.216	190.954	211.683	203.223	214.445	209.918	205.034	243.347	258.476	211.703
BAZ2B	bromodomain adjacent to zinc finger domain, 2B	1.11894	0.379277	0.999967	216.83	243.588	237.7	165.928	146.396	205.746	217.917	213.77	225.073	150.127	139.466	140.451
BBC3	BCL2 binding component 3	-1.42592	0.289647	0.999967	1.93253	1.66378	1.01127	3.65882	2.12746	0.80088	1.35155	0.861566	1.16095	4.38097	5.97023	2.29074
BBIP1	BBSome interacting protein 1	1.14155	0.337736	0.999967	12.1363	14.6101	16.2309	14.1962	18.7926	12.6139	14.602	14.3425	16.96	9.25874	11.5015	10.881
BBS1	Bardet-Biedl syndrome 1	-1.15941	0.164645	0.999967	46.8832	38.6309	45.6084	41.9667	41.0423	37.6013	35.7497	53.6705	42.0466	57.8107	49.869	52.8779
BBS10	Bardet-Biedl syndrome 10	1.0267	0.818839	0.999967	44.2163	44.2981	39.743	28.612	36.2999	39.4834	40.6789	39.6827	39.7247	30.2603	36.5677	39.6107
BBS12	Bardet-Biedl syndrome 12	1.07098	0.689387	0.999967	8.9283	5.82323	8.343	8.56165	7.84503	6.32695	7.10225	7.04457	9.59046	8.31029	4.91666	5.87002
BBS2	Bardet-Biedl syndrome 2	1.00158	0.987859	0.999967	50.3618	58.5962	52.3839	44.0888	53.6298	51.0561	50.3782	54.9882	61.1771	45.3453	50.1324	47.5806
BBS4	Bardet-Biedl syndrome 4	-1.04141	0.743423	0.999967	16.4265	18.2496	19.1636	19.1356	18.0391	18.3001	17.4906	19.7653	22.159	15.2656	15.9353	23.2892
BBS5	Bardet-Biedl syndrome 5	-1.16827	0.371819	0.999967	73.6295	73.1023	59.4628	71.3471	103.049	89.1379	47.4366	61.7793	52.0914	147.824	110.537	129.188
BBS7	Bardet-Biedl syndrome 7	1.15064	0.302345	0.999967	26.5916	32.8076	27.7089	29.8194	27.923	18.8207	28.409	23.0089	34.0209	16.8916	19.8422	19.9962
BBS9	Bardet-Biedl syndrome 9	1.02123	0.852902	0.999967	38.4187	39.3588	36.9114	32.5269	34.527	28.0308	37.8168	41.1018	36.7971	29.899	29.2805	30.4477
BBX	bobby sox homolog (Drosophila)	1.03759	0.694482	0.999967	210.685	236.569	234.565	185.905	206.364	229.732	210.921	227.504	239.307	181.246	192.979	204.592
BCAM	basal cell adhesion molecule (Lutheran blood group)	-1.02767	0.869303	0.999967	164.768	110.069	86.5649	99.2639	132.213	192.331	110.191	95.8365	108.675	164.806	165.718	161.783
BCAP29	B-cell receptor-associated protein 29	1.10536	0.372905	0.999967	81.6688	90.9359	90.8628	70.1397	107.393	114.366	94.1048	89.6029	99.5894	61.0625	83.8905	74.115
BCAP31	B-cell receptor-associated protein 31	-1.22182	0.152394	0.999967	66.7497	59.6881	56.3279	77.6768	83.0154	59.9859	67.5243	79.7202	61.6313	87.258	85.427	111.483
BCAR1	breast cancer anti-estrogen resistance 1	-1.10857	0.535042	0.999967	35.6745	22.617	21.085	29.0145	25.308	39.7236	25.5734	28.8371	18.4238	39.5642	43.1086	36.8427
BCAR3	breast cancer anti-estrogen resistance 3	-1.18932	0.14376	0.999967	26.5143	27.2444	25.7874	29.6731	21.7622	27.4702	30.8206	28.381	26.9038	34.2348	33.0997	35.0292
BCAS1	breast carcinoma amplified sequence 1	1.43727	0.285003	0.999967	1.39142	1.55979	3.23607	2.81729	1.77289	0.720792	1.16604	1.26701	2.92761	0.722633	1.53646	0.38179
BCAS2	breast carcinoma amplified sequence 2	1.17299	0.181625	0.999967	25.5867	29.5841	28.3662	28.4657	31.0255	31.7549	26.8984	29.0905	24.5314	19.5111	20.3251	28.6342
BCAS3	breast carcinoma amplified sequence 3	-1.04137	0.699654	0.999967	33.8193	30.9359	37.8216	35.1613	33.8621	35.8794	30.2375	40.7977	32.1533	33.0153	41.2648	38.704
BCAT1	branched chain amino-acid transaminase 1, cytosolic	-1.19973	0.300689	0.999967	172.768	197.054	207.311	255.313	193.466	259.485	316.58	202.721	294.326	315.159	303.823	109.478
BCAT2	branched chain amino-acid transaminase 2, mitochondrial	-1.19986	0.247367	0.999967	12.7547	8.68285	10.1127	12.9156	14.0945	10.1311	10.7064	13.0755	9.33808	17.6594	16.4181	15.3193
BCCIP	BRCA2 and CDKN1A interacting protein	1.16079	0.222004	0.999967	27.7125	26.1525	29.6303	22.8677	24.9091	23.5859	24.0098	23.1102	27.7619	22.221	20.5007	15.7488
BCDIN3D	BCDIN3 domain containing	-1.16267	0.375107	0.999967	7.26632	7.17505	5.86538	7.86647	5.93917	4.04444	5.59169	5.6762	6.86475	8.98775	9.13094	8.16076
BCDIN3D-AS1	BCDIN3D antisense RNA 1	-1.29308	0.243979	0.999967	2.24174	2.02773	2.62931	2.56118	2.03882	2.08229	2.33208	2.93946	3.68476	2.48405	2.50223	3.67473
BCHE	butyrylcholinesterase	2.11653	0.00285863	0.437795	7.42092	7.539	8.69694	6.58588	8.50986	20.5025	5.14118	2.88878	2.67523	6.59403	8.77975	1.86123
BCKDHA	branched chain keto acid dehydrogenase E1, alpha polypeptide	-1.00874	0.951124	0.999967	29.2199	17.7816	17.1411	24.0019	19.4131	30.4735	19.4252	24.0732	16.0514	33.3315	22.3006	24.1959
BCKDHB	branched chain keto acid dehydrogenase E1, beta polypeptide	1.099	0.471552	0.999967	24.1567	24.5407	27.6583	23.7458	28.1889	18.5404	16.8281	26.5565	22.7647	24.7502	18.3497	24.4346
BCKDK	branched chain ketoacid dehydrogenase kinase	-1.05737	0.67466	0.999967	28.8334	20.2253	23.057	24.1117	21.2303	34.8383	27.773	29.8507	21.4523	32.5637	23.9248	25.5322
BCL10	B-cell CLL/lymphoma 10	1.0355	0.767887	0.999967	18.6683	16.3778	17.6973	18.1844	23.1362	18.8607	16.1126	15.6095	19.08	18.4272	22.125	17.7532
BCL11A	B-cell CLL/lymphoma 11A (zinc finger protein)	1.25616	0.558291	0.999967	1.00492	0.363952	0.910145	1.09765	1.55128	0.560616	0.980534	0.709525	1.31238	0.903292	0.219494	0.238619
BCL11B	B-cell CLL/lymphoma 11B (zinc finger protein)	-1.79852	0.01495	0.814889	2.51229	2.70364	1.97198	1.68306	2.96959	4.0044	3.84263	2.48334	6.15809	7.99413	5.57514	2.48163
BCL2	B-cell CLL/lymphoma 2	-1.03575	0.778297	0.999967	119.894	97.799	105.476	89.9339	106.949	72.9601	88.2481	96.3433	86.617	95.0263	108.079	139.926
BCL2A1	BCL2-related protein A1	-1.70405	0.138561	0.999967	1.62333	1.76776	1.01127	1.75624	2.3934	1.0011	3.49812	1.97653	1.41333	5.51008	3.16071	0.715856
BCL2L1	BCL2-like 1	-1.1585	0.191352	0.999967	80.8185	65.8232	56.9852	77.6768	59.2144	70.5174	72.056	87.2209	77.7332	103.833	81.0371	54.4528
BCL2L11	BCL2-like 11 (apoptosis facilitator)	-1.06912	0.537998	0.999967	23.1904	23.3969	24.5739	19.6845	26.9922	25.7082	23.5328	22.046	26.0962	30.3054	26.5149	24.9595
BCL2L12	BCL2-like 12 (proline rich)	-1.33729	0.194659	0.999967	4.29022	2.96361	3.64058	2.59777	2.7923	4.24466	2.9681	2.28062	2.52381	7.18117	7.37499	5.15416
BCL2L13	BCL2-like 13 (apoptosis facilitator)	-1.03884	0.735377	0.999967	95.7376	89.4281	93.5933	100.215	105.044	97.5471	87.082	99.0801	88.4342	109.479	96.1383	124.034
BCL2L15	BCL2-like 15	1.36485	0.295518	0.999967	2.35769	1.55979	1.26409	1.64647	3.1912	3.48383	1.80206	1.87517	1.36286	0.541975	1.97544	2.33846
BCL2L2	BCL2-like 2	-1.01235	0.903286	0.999967	85.9977	78.5096	87.0705	82.909	64.7547	83.5317	79.3703	92.2889	74.4523	77.2766	75.7254	89.6729
BCL2L2-PABPN1	BCL2L2-PABPN1 readthrough	-1.04245	0.69311	0.999967	53.2219	62.7037	57.4908	42.4058	52.2559	66.1526	53.0018	56.0018	51.6875	54.0169	60.7559	72.9219
BCL3	B-cell CLL/lymphoma 3	1.20806	0.330027	0.999967	16.0014	10.9705	10.7701	15.8427	14.449	22.2244	19.9817	8.71702	9.0857	18.3368	11.721	6.77677
BCL6	B-cell CLL/lymphoma 6	1.27319	0.0892726	0.999967	148.418	155.511	123.072	115.619	124.235	205.866	111.542	144.388	116.095	120.906	121.248	71.2993
BCL6B	B-cell CLL/lymphoma 6, member B	1.08638	0.557041	0.999967	54.768	61.1439	38.2261	41.4545	42.3277	52.4576	40.2019	25.1375	40.4818	45.0291	45.6108	70.822
BCL7A	B-cell CLL/lymphoma 7A	-1.18258	0.328977	0.999967	14.8805	12.7383	11.5791	10.6472	13.6956	8.40924	8.45379	14.4946	11.2562	10.6588	19.4911	20.8076
BCL7B	B-cell CLL/lymphoma 7B	-1.09229	0.462268	0.999967	32.6984	24.1248	27.1527	33.3319	22.8259	36.3599	32.3311	36.5405	24.4809	38.0738	28.5342	32.9294
BCL7C	B-cell CLL/lymphoma 7C	-1.18066	0.344094	0.999967	25.5094	16.5338	20.63	19.9772	10.8146	11.4526	20.7767	21.9953	17.6162	35.1381	14.0915	14.2694
BCL9	B-cell CLL/lymphoma 9	1.01018	0.927799	0.999967	54.8066	47.9896	51.3221	38.2713	41.3969	53.7791	40.8114	55.9511	47.6999	52.6619	50.0007	37.6063
BCL9L	B-cell CLL/lymphoma 9-like	1.0186	0.880252	0.999967	265.414	206.465	225.969	194.247	125.565	239.863	205.303	228.264	165.259	242.579	198.598	194.57
BCLAF1	BCL2-associated transcription factor 1	1.02035	0.86355	0.999967	287.483	303.068	320.978	216.676	256.182	246.23	308.762	286.293	325.722	214.261	228.186	234.753
BCO2	beta-carotene oxygenase 2	-1.34364	0.226591	0.999967	2.39634	3.7955	3.03382	1.28059	2.3934	2.88317	3.71013	4.15579	6.71332	2.48405	2.06324	2.05212
BCOR	BCL6 corepressor	1.05205	0.689712	0.999967	48.8158	56.2045	52.5862	45.1499	32.0893	45.8904	51.2793	48.3997	51.6371	37.7124	41.2209	36.5087
BCORL1	BCL6 corepressor-like 1	-1.00213	0.987223	0.999967	51.8692	54.3848	42.3217	42.8448	36.5215	39.2031	61.5351	48.9065	45.9333	49.2746	34.9434	26.9639
BCR	breakpoint cluster region	-1.11442	0.418244	0.999967	86.0363	67.695	53.2941	69.9567	90.1513	78.1658	70.5189	67.6583	59.9152	91.0518	108.869	98.3109
BCRP2	breakpoint cluster region pseudogene 2	-1.39733	0.397889	0.999967	2.20309	1.45581	0.353945	1.28059	0.576188	1.44158	1.32505	1.11497	0.0504761	1.5356	1.88765	4.34286
BCS1L	BC1 (ubiquinol-cytochrome c reductase) synthesis-like	-1.16661	0.29256	0.999967	10.7062	10.5026	10.4161	12.0375	13.6956	15.8174	10.4679	13.2783	12.1143	16.9367	13.6525	19.0418
BDH1	3-hydroxybutyrate dehydrogenase, type 1	-1.33119	0.368969	0.999967	2.58959	1.5078	1.16296	3.65882	1.68424	1.68185	1.19254	5.87892	1.21143	3.47767	0.746279	3.96107
BDH2	3-hydroxybutyrate dehydrogenase, type 2	1.19887	0.119511	0.999967	33.8966	41.0745	42.3217	40.3568	35.1032	44.4889	39.7249	28.1783	41.7942	32.6992	32.1778	23.1937
BDKRB2	bradykinin receptor B2	-1.41941	0.040963	0.999967	24.4272	26.5165	22.2986	27.368	19.9893	27.35	37.3133	33.2463	34.0209	60.8367	27.7879	16.7988
BDNF	brain-derived neurotrophic factor	1.05853	0.81266	0.999967	2.31904	2.02773	3.03382	2.96365	2.3934	2.56281	1.64306	2.93946	1.36286	1.98724	3.02901	3.53156
BDNF-AS	BDNF antisense RNA	1.12313	0.642301	0.999967	3.74911	5.40728	3.43833	5.01259	3.10255	2.72299	4.21365	3.64899	3.12952	2.25823	1.58036	6.01319
BDP1	B double prime 1, subunit of RNA polymerase III transcription initiation factor IIIB	1.08934	0.578275	0.999967	245.432	317.366	268.088	179.831	146.795	217.879	280.936	245.901	274.085	194.117	138.281	129.14
BEAN1	brain expressed, associated with NEDD4, 1	1.04378	0.818366	0.999967	4.29022	5.19931	4.90467	4.24424	2.52636	3.60396	2.7826	4.10511	3.5838	3.74866	4.47767	5.05872
BECN1	beclin 1, autophagy related	1.06894	0.541249	0.999967	44.3709	45.9099	44.2432	62.2366	47.9566	39.6836	50.1397	41.7099	48.1542	41.9579	42.2745	41.806
BEGAIN	brain-enriched guanylate kinase-associated	-1.17057	0.518551	0.999967	4.56078	3.7435	2.98325	2.41482	3.01391	2.84312	2.17308	3.54762	3.93714	6.41337	3.90699	2.95887
BEND3	BEN domain containing 3	-1.13125	0.523745	0.999967	5.7203	4.83536	4.04509	3.732	2.30475	6.40704	4.18715	4.15579	5.24952	4.96811	7.68228	4.39058
BEND3P3	BEN domain containing 3 pseudogene 3	1.11478	0.497423	0.999967	11.3633	9.98267	11.6296	8.04941	15.0695	7.60836	8.95731	9.57859	9.38856	6.23271	10.1845	12.79
BEND5	BEN domain containing 5	-1.44144	0.0489411	0.999967	5.41109	6.60312	6.92722	4.42718	6.24943	4.16457	5.7242	8.66634	6.91523	4.92294	11.7649	10.6901
BEND6	BEN domain containing 6	1.45803	0.101037	0.999967	1.58468	2.2877	2.07311	2.89047	1.63992	2.84312	1.64306	1.97653	1.96857	1.49043	0.965773	1.09765
BEND7	BEN domain containing 7	1.23752	0.187418	0.999967	7.03442	7.487	7.33172	6.58588	8.15528	4.80528	4.92917	5.87892	7.06666	5.51008	4.12648	5.96547
BEST1	bestrophin 1	-1.0712	0.673608	0.999967	14.5713	9.7747	13.8544	14.4158	10.46	10.4114	13.0385	14.5959	10.8524	14.9946	15.1451	10.1174
BET1	Bet1 golgi vesicular membrane trafficking protein	1.0697	0.565389	0.999967	22.572	21.2652	23.7649	18.5868	26.0171	18.1399	18.8952	22.7555	18.7771	17.7948	20.7202	22.9074
BET1L	Bet1 golgi vesicular membrane trafficking protein-like	-1.20688	0.100303	0.999967	59.0582	45.7539	52.6367	46.9793	53.098	46.6112	45.3166	65.8338	47.9523	64.4499	74.1011	69.5335
BEX4	brain expressed, X-linked 4	1.03606	0.79387	0.999967	29.2585	37.591	41.4622	35.5272	32.4882	39.0829	34.5572	33.8545	40.2295	41.5514	24.0565	33.6452
BEX5	brain expressed, X-linked 5	-1.08271	0.801956	0.999967	1.23682	2.70364	2.52818	2.34165	0.753477	1.40154	2.72959	2.28062	2.47333	2.84537	0.834077	0.668132
BFAR	bifunctional apoptosis regulator	1.02879	0.79385	0.999967	39.4237	33.8475	34.181	43.2839	35.4134	38.5623	36.9688	34.2599	33.7685	37.4414	31.9583	44.0967
BFSP1	beaded filament structural protein 1, filensin	-1.31529	0.362702	0.999967	1.43007	1.45581	1.51691	1.244	0.221611	1.16128	1.13954	1.72313	1.36286	3.07119	0.965773	1.0022
BGN	biglycan	1.48758	0.262176	0.999967	106.598	157.435	119.077	204.967	47.7793	402.322	217.387	135.317	124.928	93.4455	82.398	44.3831
BHLHB9	basic helix-loop-helix domain containing, class B, 9	1.03271	0.806099	0.999967	17.0836	21.0052	21.6918	16.0988	16.1776	13.7351	18.6036	20.0694	22.0076	14.3623	13.433	13.8876
BHLHE22	basic helix-loop-helix family, member e22	3.25392	0.0065151	0.639799	2.04848	0.363952	1.16296	0.804941	0.620511	1.08119	0.636022	0.101361	0.302857	0	0.482886	0.286342
BHLHE40	basic helix-loop-helix family, member e40	1.20117	0.0979617	0.999967	59.0968	69.9827	64.7214	81.4454	65.6855	58.304	67.8159	43.129	59.9656	58.3978	64.4873	38.4176
BHLHE41	basic helix-loop-helix family, member e41	1.25502	0.122665	0.999967	77.881	105.234	112.504	86.3848	74.9931	59.5053	59.8921	62.945	57.5428	63.0498	85.6465	82.4189
BHMT	betaine--homocysteine S-methyltransferase	1.5499	0.329153	0.999967	0.309205	1.45581	0.809018	1.28059	0.930766	1.28141	0.636022	0.405443	0.353333	0	0.834077	1.67033
BHMT2	betaine--homocysteine S-methyltransferase 2	-1.00831	0.955954	0.999967	40.3899	54.5927	58.6538	61.3585	54.7379	50.4955	46.5091	52.1501	30.1342	68.1985	52.5907	73.3037
BICC1	BicC family RNA binding protein 1	1.1096	0.553572	0.999967	42.7863	72.1144	76.705	64.871	35.4577	64.0303	68.1339	53.9746	80.1056	43.5387	44.3816	30.5909
BICD1	bicaudal D homolog 1 (Drosophila)	-1.02915	0.847385	0.999967	11.7498	16.3778	13.3994	14.0133	12.4989	24.6671	18.7892	13.4303	20.3924	12.8719	13.9598	15.9397
BICD2	bicaudal D homolog 2 (Drosophila)	1.10312	0.338839	0.999967	59.4447	66.4472	60.5752	74.4571	57.1756	63.1093	70.89	55.3429	69.1018	49.952	54.654	45.5284
BID	BH3 interacting domain death agonist	1.00245	0.987567	0.999967	14.2621	9.41075	8.24187	14.0865	14.7593	14.6961	10.4944	10.3895	9.84284	15.6721	15.8475	13.124
BIN1	bridging integrator 1	-1.13038	0.224919	0.999967	48.2747	40.7626	48.6928	43.4668	54.206	57.9036	56.7385	57.2181	54.7666	53.4749	50.2641	59.1297
BIN2	bridging integrator 2	-1.67528	0.0120246	0.775614	8.07798	12.7383	10.8712	12.0741	8.33257	15.1767	25.1759	13.4303	20.8466	26.06	19.4472	7.68352
BIN3	bridging integrator 3	-1.0683	0.653333	0.999967	12.0977	14.0901	13.4499	14.5255	21.9838	9.08998	14.761	11.9099	12.9219	17.9303	17.1644	16.3215
BIN3-IT1	BIN3 intronic transcript 1	1.27259	0.356152	0.999967	1.39142	1.81976	1.97198	1.28059	1.06373	1.3615	0.689024	1.21633	1.21143	0.948456	1.36086	1.57488
BIRC2	baculoviral IAP repeat containing 2	-1.03525	0.720165	0.999967	72.5859	87.8683	82.6715	61.6878	87.625	62.7489	77.6477	73.6386	82.7808	72.8505	80.4664	83.7074
BIRC3	baculoviral IAP repeat containing 3	1.0093	0.94542	0.999967	33.3169	44.0901	32.7147	33.4051	30.3164	25.4279	29.999	30.2055	36.6457	31.841	39.0699	29.6364
BIRC6	baculoviral IAP repeat containing 6	1.01377	0.893456	0.999967	301.784	331.3	328.006	295.011	347.885	279.667	299.46	299.065	328.398	267.42	336.879	326.812
BIVM	basic, immunoglobulin-like variable motif containing	1.00895	0.941237	0.999967	23.7315	27.0884	30.591	21.77	27.4354	22.1443	27.508	30.0534	28.7209	24.8857	20.1495	19.9962
BIVM-ERCC5	BIVM-ERCC5 readthrough	1.15251	0.249928	0.999967	33.0463	51.7851	52.7884	57.7728	48.2669	65.8723	51.0673	54.1266	52.9494	36.7188	33.3192	40.3743
BLCAP	bladder cancer associated protein	-1.17138	0.298786	0.999967	56.2367	49.2375	58.6538	67.1394	85.5861	79.3672	49.3977	70.395	51.7885	77.1411	107.289	108.237
BLID	BH3-like motif containing, cell death inducer	1.2198	0.538805	0.999967	0.966266	1.29983	1.76973	0.256118	2.26043	1.88207	0.848029	1.31769	0.959046	0.767798	1.58036	1.43171
BLM	Bloom syndrome, RecQ helicase-like	1.06484	0.818811	0.999967	2.31904	1.45581	2.17424	6.62247	2.30475	2.88317	5.8832	1.87517	2.47333	1.76142	2.10714	2.52936
BLMH	bleomycin hydrolase	1.0151	0.89005	0.999967	22.5333	22.253	23.9166	24.88	21.1417	27.3901	26.7924	19.9681	25.2885	22.7178	20.9397	24.2437
BLNK	B-cell linker	1.03066	0.928473	0.999967	3.43991	5.04333	3.28664	5.30529	2.30475	8.20902	6.75773	5.47348	5.65333	5.69074	1.84375	1.33626
BLOC1S1	biogenesis of lysosomal organelles complex-1, subunit 1	-1.09891	0.540067	0.999967	17.2768	14.0381	14.4612	26.4533	10.4157	18.9408	14.284	18.0929	15.1428	27.7762	15.9353	20.5689
BLOC1S1-RDH5	NA	1.48287	0.328355	0.999967	9.12155	9.46274	13.096	16.3184	0	16.1778	9.56683	9.67995	2.42285	4.47129	11.1503	5.96547
BLOC1S2	biogenesis of lysosomal organelles complex-1, subunit 2	1.07222	0.539803	0.999967	19.5572	19.3934	20.9839	19.3918	20.9644	20.1822	19.9817	17.8395	19.5343	16.6657	19.5349	18.7554
BLOC1S3	biogenesis of lysosomal organelles complex-1, subunit 3	-1.07392	0.645342	0.999967	12.059	9.7747	11.2251	11.196	8.37689	13.0944	11.5014	11.9099	10.2467	14.7237	12.7306	9.49702
BLOC1S4	biogenesis of lysosomal organelles complex-1, subunit 4, cappuccino	-1.3832	0.231843	0.999967	1.66198	1.45581	1.87085	2.92706	3.63442	2.40264	1.61656	1.72313	1.66571	6.05206	4.38988	3.91335
BLOC1S5	biogenesis of lysosomal organelles complex-1, subunit 5, muted	1.21931	0.173931	0.999967	24.118	28.4922	25.2312	18.4405	22.6486	28.271	27.3224	22.8568	21.9571	12.2396	15.2768	20.9507
BLOC1S5-TXNDC5	BLOC1S5-TXNDC5 readthrough (NMD candidate)	1.05534	0.845508	0.999967	31.2297	19.9653	22.8548	39.186	17.7732	17.1789	29.5485	21.1844	13.679	22.6275	17.8229	35.5542
BLOC1S6	biogenesis of lysosomal organelles complex-1, subunit 6, pallidin	1.05444	0.569318	0.999967	77.997	73.1023	77.059	86.3482	86.6055	64.7111	84.4584	72.2195	81.5189	64.4499	64.619	74.449
BLVRA	biliverdin reductase A	1.09002	0.482204	0.999967	27.326	27.3484	28.3662	43.8693	29.6072	38.6825	34.4777	25.5429	37.5038	31.3894	22.4323	27.7752
BLVRB	biliverdin reductase B	-1.14983	0.275587	0.999967	37.9549	30.8839	34.9395	52.9432	33.8178	39.3632	47.5957	40.5443	32.4561	61.8755	36.1726	45.7671
BLZF1	basic leucine zipper nuclear factor 1	1.04794	0.709005	0.999967	24.234	24.1768	26.7482	27.0021	24.1999	27.7104	23.7713	26.1511	25.3895	21.5435	21.247	28.9683
BMF	Bcl2 modifying factor	-1.13855	0.357952	0.999967	20.4462	18.3016	23.0064	23.0872	25.8842	28.7516	21.5187	26.4551	27.3076	29.7183	34.9873	18.8986
BMI1	BMI1 proto-oncogene, polycomb ring finger	1.05187	0.649362	0.999967	89.94	80.1213	72.761	47.3452	62.0954	86.7753	77.1972	71.8141	68.8999	69.2825	57.2879	72.8264
BMP1	bone morphogenetic protein 1	1.20531	0.224202	0.999967	36.9114	39.6707	34.2316	58.2485	55.5357	68.1548	46.9861	36.0337	39.1695	39.8352	40.8697	39.9925
BMP2	bone morphogenetic protein 2	1.28281	0.194833	0.999967	18.591	9.35876	11.4779	9.0373	9.08605	13.8953	8.26829	7.24729	8.07618	9.75555	10.4918	11.8832
BMP2K	BMP2 inducible kinase	-1.03279	0.790472	0.999967	40.3899	49.5494	59.3617	60.5901	48.7987	59.225	73.7256	59.8535	61.6818	38.3899	47.9374	46.6261
BMP3	bone morphogenetic protein 3	3.02389	0.00814589	0.656783	104.821	45.39	45.2039	95.6051	137.709	15.7773	11.1569	39.48	3.5838	1.80658	49.1666	41.806
BMP4	bone morphogenetic protein 4	-1.22095	0.262735	0.999967	10.8608	13.8302	11.4779	6.25659	14.582	15.6972	11.5014	17.13	16.6066	19.195	16.4181	7.92214
BMP5	bone morphogenetic protein 5	1.22214	0.511484	0.999967	5.8749	4.47141	7.02834	1.31718	2.17179	3.04334	4.39915	3.80103	2.12	1.94208	1.71205	5.53595
BMP6	bone morphogenetic protein 6	1.55104	0.0242097	0.959209	9.43076	11.0225	7.7868	13.8669	7.66774	7.40814	5.45919	4.81463	6.41047	5.14876	10.9747	4.05652
BMP7	bone morphogenetic protein 7	-1.20184	0.224816	0.999967	17.1222	21.5771	16.8882	8.85435	22.9589	16.8986	16.7751	21.4378	20.4933	23.0339	24.1443	19.4236
BMP8A	bone morphogenetic protein 8a	1.04488	0.835486	0.999967	3.59451	5.82323	3.69114	3.76859	4.12196	4.44488	2.27908	4.15579	3.28095	4.20031	3.5119	6.96767
BMP8B	bone morphogenetic protein 8b	-1.7649	0.0217744	0.938069	2.31904	2.65165	3.23607	1.71965	4.52086	2.0022	7.73827	5.37212	4.34095	6.45854	2.59003	2.43391
BMPER	BMP binding endothelial regulator	1.04686	0.770015	0.999967	28.4855	23.2929	36.8103	20.4528	24.3329	45.57	20.9357	37.6048	25.44	28.6344	37.5773	20.8076
BMPR1A	bone morphogenetic protein receptor, type IA	1.07256	0.521597	0.999967	89.0897	101.387	98.0429	84.5554	115.903	76.0836	90.5271	95.2284	97.7218	62.0562	87.2268	94.0158
BMPR1B	bone morphogenetic protein receptor, type IB	2.16611	0.0344317	0.999967	15.6922	91.1959	32.1079	79.5062	29.031	17.7395	12.9589	22.046	30.1342	15.2205	19.0082	23.0983
BMPR2	bone morphogenetic protein receptor, type II (serine/threonine kinase)	1.00603	0.959275	0.999967	515.445	519.827	476.208	377.591	458.779	451.015	517.828	497.732	549.382	358.788	397.679	460.63
BMS1	BMS1 ribosome biogenesis factor	1.02306	0.83368	0.999967	81.978	96.8111	93.0371	82.2138	56.4665	86.495	93.0977	89.5015	94.1884	70.2761	62.9069	75.7376
BMS1P20	BMS1 ribosome biogenesis factor pseudogene 20	1.1776	0.325777	0.999967	9.27615	10.7106	8.84863	10.3545	8.15528	9.53047	7.81777	9.07178	9.59046	9.80072	6.49702	5.53595
BMS1P4	BMS1 ribosome biogenesis factor pseudogene 4	1.0521	0.787796	0.999967	7.49822	8.68285	7.2306	3.87835	11.3022	8.16897	7.02274	8.21022	7.77332	7.04568	5.31175	9.06751
BMS1P5	BMS1 ribosome biogenesis factor pseudogene 5	1.09915	0.443747	0.999967	54.4201	62.0278	59.1089	32.7831	54.8265	43.8882	38.6383	59.0426	53.5552	40.1965	41.3526	46.5784
BMS1P6	BMS1 ribosome biogenesis factor pseudogene 6	1.04194	0.794974	0.999967	40.2353	40.8666	44.0915	28.0266	36.0339	28.9918	27.879	45.1055	44.419	21.8145	29.7195	40.5652
BMX	BMX non-receptor tyrosine kinase	1.13659	0.5329	0.999967	8.88965	7.487	6.97778	9.62271	9.88385	14.4158	9.83184	8.0075	7.92475	8.12963	10.6235	5.87002
BNC2	basonuclin 2	1.02234	0.846994	0.999967	154.293	163.83	160.539	109.984	96.8883	113.405	136.824	172.769	140.879	115.26	107.201	108.476
BNIP1	BCL2/adenovirus E1B 19kDa interacting protein 1	1.03911	0.843809	0.999967	3.47856	3.69151	3.94396	6.22	3.01391	2.96325	4.79667	3.80103	4.29047	3.61317	2.72172	3.19749
BNIP2	BCL2/adenovirus E1B 19kDa interacting protein 2	1.05521	0.611842	0.999967	95.2352	99.5148	104.717	93.483	75.658	85.7342	99.3519	87.1702	110.795	75.741	73.8377	78.3624
BNIP3	BCL2/adenovirus E1B 19kDa interacting protein 3	1.13467	0.408779	0.999967	43.7912	32.3917	35.0912	44.1254	40.5548	22.4246	28.4885	34.0572	22.26	33.0605	31.7388	42.9036
BNIP3L	BCL2/adenovirus E1B 19kDa interacting protein 3-like	-1.15117	0.333277	0.999967	362.272	390.988	409.363	368.151	382.013	373.891	473.836	575.577	467.611	423.237	322.568	369.525
BOC	BOC cell adhesion associated, oncogene regulated	-1.19408	0.320551	0.999967	64.7785	91.4038	70.7385	98.5321	64.0899	79.7676	89.9971	97.7624	91.8161	123.028	80.6859	77.1216
BOD1	biorientation of chromosomes in cell division 1	1.16365	0.176972	0.999967	29.8383	34.2634	34.6866	34.21	31.7347	37.5212	29.0715	29.3946	29.4781	30.5764	22.0811	33.2157
BOD1L1	biorientation of chromosomes in cell division 1-like 1	1.1444	0.401933	0.999967	315.544	363.484	355.816	242.726	178.973	320.352	369.264	302.308	333.799	216.203	174.41	156.582
BOK	BCL2-related ovarian killer	1.04177	0.848945	0.999967	85.8817	38.6309	51.2209	53.0895	118.828	52.4576	38.7443	63.9586	31.8	59.0301	66.8139	123.795
BOLA1	bolA family member 1	1.11336	0.57521	0.999967	4.05832	3.17158	3.08438	4.06129	4.07764	5.68624	2.67659	3.19286	2.97809	5.51008	3.90699	3.48383
BOLA2	bolA family member 2	1.20063	0.480516	0.999967	1.73928	2.18371	2.73044	6.14682	1.72857	4.44488	3.36562	2.68606	2.3219	3.38734	2.32663	1.71805
BOLA2B	bolA family member 2B	1.20063	0.480515	0.999967	1.73928	2.18371	2.73044	6.14682	1.72857	4.44488	3.36562	2.68606	2.3219	3.38734	2.32663	1.71805
BOLA3	bolA family member 3	-1.0253	0.91094	0.999967	3.09205	2.54766	2.52818	5.37847	2.08314	1.6418	2.41158	3.0915	2.62476	3.25185	2.63393	3.77018
BOLA3-AS1	BOLA3 antisense RNA 1 (head to head)	-1.06153	0.704636	0.999967	10.8222	9.56673	8.39356	7.24447	8.77579	5.40594	8.08278	10.2881	9.28761	11.6525	6.9799	7.01539
BOP1	block of proliferation 1	-1.02468	0.904955	0.999967	5.37244	3.84749	3.99453	8.34212	9.08605	8.12893	6.54573	5.06804	6.41047	8.17479	6.76041	6.82449
BORA	bora, aurora kinase A activator	1.05309	0.753824	0.999967	3.98102	6.65511	5.51143	6.18341	4.65383	6.52717	5.40619	4.71327	6.05713	5.51008	4.96056	5.15416
BPGM	2,3-bisphosphoglycerate mutase	-1.0353	0.817118	0.999967	16.1173	15.6499	13.096	22.6847	18.704	15.2167	18.0471	21.8432	18.5752	23.5759	11.721	11.3582
BPHL	biphenyl hydrolase-like (serine hydrolase)	-1.27128	0.16483	0.999967	15.6535	10.8146	9.55652	6.65906	9.61791	12.4537	8.48029	12.9742	10.3981	12.8719	15.3646	22.3347
BPI	bactericidal/permeability-increasing protein	-3.75975	0.0125727	0.787184	0.115952	0.311959	0.707891	0.109765	0.975088	0	0.450516	1.26701	1.41333	2.34856	2.41443	0.477237
BPIFB4	BPI fold containing family B, member 4	1.37269	0.682036	0.999967	0	0	0.0505636	1.57329	0.0443222	2.48273	1.90807	0.304082	0.454285	0	0.0438988	0.286342
BPNT1	3'(2'), 5'-bisphosphate nucleotidase 1	1.04871	0.766033	0.999967	8.11663	9.41075	11.4274	13.1718	8.68715	7.68844	11.9254	7.34865	10.8524	11.4266	7.37499	6.77677
BPTF	bromodomain PHD finger transcription factor	1.10401	0.453709	0.999967	423.379	466.482	448.449	332.77	247.273	365.802	406.312	439.095	408.604	281.782	269.802	263.292
BRAF	B-Raf proto-oncogene, serine/threonine kinase	1.01789	0.87324	0.999967	68.8754	80.6413	64.8226	48.9551	58.5939	63.9102	61.4821	75.463	66.1742	46.1582	63.6971	66.0019
BRAP	BRCA1 associated protein	1.0244	0.811134	0.999967	41.5494	45.4939	44.7994	39.7714	46.5383	43.9683	39.7514	45.2576	40.179	45.2549	38.1041	47.3419
BRAT1	BRCA1-associated ATM activator 1	-1.36061	0.140358	0.999967	25.5867	14.818	13.8544	20.1601	28.5878	17.0187	16.0331	17.3327	13.679	41.0095	39.5967	35.7451
BRCA1	breast cancer 1, early onset	-1.10301	0.460312	0.999967	21.0646	22.253	22.7031	18.1112	13.4296	17.4992	25.5999	18.6504	21.099	22.2661	18.3058	20.8553
BRCA2	breast cancer 2, early onset	1.02027	0.937609	0.999967	8.46449	8.63085	8.59581	17.3062	6.29375	8.08888	22.8703	6.63913	7.52094	12.1041	3.11681	3.86562
BRCC3	BRCA1/BRCA2-containing complex, subunit 3	1.18671	0.17565	0.999967	29.2199	27.9203	24.5739	29.7828	19.2358	23.5859	26.5539	26.8099	23.32	17.6142	16.901	18.8032
BRD1	bromodomain containing 1	1.03737	0.695795	0.999967	61.3772	65.6673	60.9797	54.0408	47.3804	55.7012	54.3534	50.8831	52.899	53.2942	59.1755	62.0409
BRD2	bromodomain containing 2	-1.02004	0.861086	0.999967	286.633	339.515	309.55	248.91	183.272	308.899	314.725	316.245	316.738	272.072	250.838	239.669
BRD3	bromodomain containing 3	1.05075	0.620946	0.999967	79.9682	75.234	79.9411	64.4685	59.1701	65.1516	68.7964	76.1219	76.4713	67.9727	61.2827	52.7825
BRD4	bromodomain containing 4	1.08799	0.533319	0.999967	227.459	188.839	190.574	167.684	97.3758	236.58	189.005	211.236	176.414	186.214	125.814	130.19
BRD7	bromodomain containing 7	1.06947	0.712418	0.999967	76.6056	99.3588	92.6831	65.6393	26.8592	88.6574	97.4704	83.2678	95.2484	59.1656	44.7767	40.5652
BRD7P3	bromodomain containing 7 pseudogene 3	1.09189	0.708414	0.999967	1.70063	1.71577	1.56747	1.64647	1.55128	2.12233	1.82856	1.52041	1.36286	1.71625	1.93155	1.04992
BRD8	bromodomain containing 8	-1.01962	0.872112	0.999967	55.425	75.9099	71.5475	65.7125	40.7764	53.6189	67.9219	72.1181	73.0389	48.0551	48.2008	60.7046
BRD9	bromodomain containing 9	1.10974	0.314776	0.999967	27.3647	24.2288	28.2651	24.9898	25.6182	30.8739	24.4603	24.3266	25.0362	25.518	23.5297	22.5256
BRE	brain and reproductive organ-expressed (TNFRSF1A modulator)	-1.12671	0.283098	0.999967	22.9198	22.565	25.6358	21.6968	29.1197	33.0763	29.0715	31.1684	30.2352	25.9245	27.1294	31.1636
BRE-AS1	BRE antisense RNA 1	-2.05635	0.0621515	0.999967	0.657061	0.207972	0.657327	0.731765	1.10805	1.04114	1.08654	1.16565	0.252381	1.62593	4.17038	0.811304
BRF1	BRF1, RNA polymerase III transcription initiation factor 90 kDa subunit	-1.17483	0.201969	0.999967	28.5242	23.8128	24.675	27.1119	20.2109	25.3078	20.3792	26.9619	24.1781	38.7964	32.09	33.5498
BRF2	BRF2, RNA polymerase III transcription initiation factor 50 kDa subunit	-1.00415	0.9771	0.999967	11.8657	13.4142	11.6802	12.7327	17.2857	8.04884	10.7594	12.214	11.7609	13.6849	13.5647	13.3626
BRI3	brain protein I3	-1.04675	0.763331	0.999967	23.6542	21.2132	25.4841	52.9066	32.7541	21.4235	26.3949	30.2562	23.219	34.9122	35.997	35.0769
BRI3BP	BRI3 binding protein	-1.29726	0.479446	0.999967	1.50738	1.24783	1.36522	1.64647	1.1967	1.48163	2.25258	1.82449	1.2619	4.38097	0	1.24082
BRINP3	bone morphogenetic protein/retinoic acid inducible neural-specific 3	-1.93157	0.0876086	0.999967	6.53196	13.7262	13.905	11.8912	5.14137	6.40704	16.7486	26.0497	26.4495	18.0207	14.7939	9.21068
BRIP1	BRCA1 interacting protein C-terminal helicase 1	-1.15565	0.307688	0.999967	31.5389	39.6187	36.7597	19.6113	21.3633	19.101	30.1315	31.6245	25.0866	32.9702	33.0997	41.0901
BRIX1	BRX1, biogenesis of ribosomes	1.06564	0.604303	0.999967	17.8566	19.6534	20.6805	16.5745	17.9062	17.339	18.3386	14.1398	18.7771	16.6206	16.3742	18.8986
BRK1	BRICK1, SCAR/WAVE actin-nucleating complex subunit	-1.02347	0.815398	0.999967	71.6969	64.4714	71.0419	95.7514	63.5137	71.5986	73.434	80.1763	71.878	86.716	67.0334	69.2471
BRMS1	breast cancer metastasis suppressor 1	-1.27407	0.0879517	0.999967	8.88965	9.0468	7.98905	12.0375	7.71206	8.44928	12.9855	10.6936	9.74189	10.3427	14.8378	10.3561
BRMS1L	breast cancer metastasis-suppressor 1-like	1.21784	0.17084	0.999967	11.6338	15.182	15.0174	14.8182	13.8285	13.8552	15.9536	11.9606	13.7295	10.7943	7.90178	8.78117
BROX	BRO1 domain and CAAX motif containing	1.14154	0.151591	0.999967	70.692	68.2669	72.3565	90.5193	83.0598	69.4763	72.8775	64.1106	69.0009	59.4366	71.6867	60.8955
BRPF1	bromodomain and PHD finger containing, 1	1.03447	0.766811	0.999967	36.95	28.5962	30.1359	24.9898	24.2886	40.4044	29.098	30.6109	31.699	30.3054	28.0952	29.4455
BRPF3	bromodomain and PHD finger containing, 3	-1.07976	0.449286	0.999967	67.7159	61.4558	62.6483	55.1019	43.7017	65.3117	64.3972	69.5334	57.8456	56.9526	59.3511	76.2625
BRSK2	BR serine/threonine kinase 2	-1.0925	0.739027	0.999967	3.67181	3.84749	2.27536	1.75624	1.41831	1.28141	1.98757	2.12857	2.67523	3.79383	1.40476	3.57928
BRWD1	bromodomain and WD repeat domain containing 1	1.16578	0.122875	0.999967	199.437	252.218	225.665	187.99	201.223	167.824	187.6	189.392	199.078	153.74	159.045	169.849
BRWD3	bromodomain and WD repeat domain containing 3	1.03958	0.726618	0.999967	82.8283	101.439	91.2168	78.4452	76.4558	74.682	95.7213	84.1294	104.788	59.3463	65.892	75.833
BSCL2	Berardinelli-Seip congenital lipodystrophy 2 (seipin)	-1.74557	0.0110281	0.754448	5.48839	4.41941	5.86538	5.30529	3.5901	9.33025	5.00867	9.2745	6.30951	16.3044	13.8281	8.73344
BSDC1	BSD domain containing 1	-1.19544	0.125118	0.999967	85.2247	70.3466	72.5588	69.8835	81.1982	56.6222	65.8283	78.4532	69.0513	109.705	93.5483	104.515
BSG	basigin (Ok blood group)	-1.02148	0.865913	0.999967	225.256	148.908	161.45	271.704	189.921	224.767	171.858	201.657	146.482	260.78	226.562	241.1
BSN	bassoon presynaptic cytomatrix protein	-1.15338	0.458784	0.999967	7.96203	6.34316	5.25862	7.13471	3.63442	8.24906	6.49273	6.63913	5.35047	5.8714	9.61383	10.5947
BST1	bone marrow stromal cell antigen 1	-1.08035	0.679884	0.999967	11.1314	11.3865	13.5005	13.8304	13.2967	7.6484	16.3776	10.6429	14.5371	15.2656	15.7597	3.8179
BST2	bone marrow stromal cell antigen 2	-1.12919	0.53337	0.999967	64.6239	42.7903	53.3952	29.9658	30.2277	42.3265	42.269	27.2153	40.7847	113.318	38.1919	35.5542
BTAF1	BTAF1 RNA polymerase II, B-TFIID transcription factor-associated, 170kDa	1.05687	0.592405	0.999967	109.42	135.182	109.672	89.4582	116.257	96.7062	101.949	115.754	106.505	77.0056	109.352	110.719
BTBD1	BTB (POZ) domain containing 1	1.02288	0.817945	0.999967	71.5423	69.5148	71.9015	73.2497	75.8796	60.987	72.2945	74.1454	75.8656	68.2437	61.1071	61.9454
BTBD10	BTB (POZ) domain containing 10	-1.02278	0.84415	0.999967	27.9444	30.6759	30.7932	26.3435	30.3164	20.4224	30.9266	26.1004	28.5695	29.4022	33.7581	21.3802
BTBD11	BTB (POZ) domain containing 11	1.59864	0.0521818	0.999967	2.55094	3.89948	4.04509	2.63435	4.83112	3.44378	1.98757	2.99014	1.76666	2.43889	2.32663	1.86123
BTBD18	BTB (POZ) domain containing 18	1.24832	0.245965	0.999967	3.94237	4.26343	4.04509	3.69541	6.60401	4.12453	2.9681	3.24354	4.08857	2.52922	3.5997	4.96327
BTBD19	BTB (POZ) domain containing 19	-1.41421	0.196754	0.999967	2.58959	1.5078	3.74171	3.29294	5.67324	1.6418	3.31261	4.25715	2.01904	6.41337	7.90178	2.19529
BTBD2	BTB (POZ) domain containing 2	-1.13935	0.325419	0.999967	75.6007	44.0381	49.9063	61.5414	75.9682	70.998	54.8039	65.5297	48.659	87.8	89.773	84.3278
BTBD3	BTB (POZ) domain containing 3	1.04439	0.727738	0.999967	31.5776	28.1803	26.5459	19.9406	34.4383	32.796	25.9974	25.0361	25.1876	29.2667	28.9732	31.6408
BTBD6	BTB (POZ) domain containing 6	-1.22454	0.185917	0.999967	54.1109	33.6395	41.6644	50.2357	45.4302	45.2097	35.8027	43.1797	39.3209	62.1916	64.3117	86.3322
BTBD7	BTB (POZ) domain containing 7	1.04297	0.617073	0.999967	107.99	103.882	109.622	88.7631	116.878	104.755	99.564	101.006	105.546	97.5104	103.689	98.5018
BTBD8	BTB (POZ) domain containing 8	1.07831	0.763217	0.999967	3.78776	3.7435	3.3372	2.63435	2.52636	1.68185	2.27908	2.8381	3.78571	2.61955	1.05357	3.86562
BTBD9	BTB (POZ) domain containing 9	-1.08721	0.45229	0.999967	35.7132	29.6881	35.344	26.8558	39.0478	34.8383	29.2305	36.6926	35.1314	41.5966	33.3192	43.19
BTC	betacellulin	1.02194	0.944364	0.999967	2.31904	3.17158	3.43833	5.23212	1.68424	1.3615	2.17308	1.62177	1.96857	1.98724	2.89732	6.20409
BTD	biotinidase	-1.05859	0.715338	0.999967	51.8692	45.5459	55.3166	64.4685	60.3225	47.7324	38.7178	49.0586	43.258	65.1725	60.5364	87.6685
BTF3	basic transcription factor 3	1.06079	0.552105	0.999967	209.1	195.962	201.344	235.262	169.488	209.31	202.812	226.389	212.504	181.2	162.996	164.695
BTF3L4	basic transcription factor 3-like 4	1.02541	0.799133	0.999967	52.4489	50.2773	55.7717	46.1744	55.5357	48.2129	52.5778	49.8188	49.1133	43.358	58.9999	46.817
BTG1	B-cell translocation gene 1, anti-proliferative	-1.15281	0.285902	0.999967	116.725	98.7869	104.515	137.755	172.945	133.427	99.4049	147.074	98.0751	167.515	182.751	186.266
BTG2	BTG family, member 2	-1.40246	0.0153189	0.814889	221.159	131.335	166.506	132.998	121.177	150.365	196.001	190.305	139.264	225.687	368.179	175.814
BTG3	BTG family, member 3	1.21912	0.180763	0.999967	14.6099	13.2062	11.2251	14.5255	17.7732	9.69064	10.7859	11.5044	11.1047	10.5685	12.7306	9.78337
BTK	Bruton agammaglobulinemia tyrosine kinase	1.03135	0.901169	0.999967	3.43991	7.95494	6.77552	12.2205	6.82562	9.97095	12.1904	5.47348	9.84284	5.78107	8.16517	4.24741
BTLA	B and T lymphocyte associated	-1.1278	0.661037	0.999967	0.850314	1.81976	0.758454	0.951294	1.10805	1.72189	1.45755	1.06429	1.71619	1.71625	1.58036	0.572685
BTN2A1	butyrophilin, subfamily 2, member A1	-1.08872	0.509767	0.999967	28.4469	44.6101	36.6081	27.0387	26.3274	39.6435	46.4296	38.7198	44.6714	29.628	31.8705	29.1592
BTN2A2	butyrophilin, subfamily 2, member A2	-1.0014	0.993802	0.999967	14.0302	13.8822	14.4612	10.0984	16.3992	7.72849	15.2645	14.1398	14.1333	10.7492	14.1793	8.16076
BTN2A3P	butyrophilin, subfamily 2, member A3, pseudogene	1.02516	0.915484	0.999967	4.44482	5.35529	4.55073	4.71988	5.80621	3.12343	4.87617	3.64899	4.94666	9.48456	2.41443	1.90895
BTN3A1	butyrophilin, subfamily 3, member A1	-1.11029	0.304174	0.999967	75.6007	89.0642	87.5256	56.3093	59.2144	70.117	73.01	78.6052	71.6256	99.3169	73.4865	89.9592
BTN3A2	butyrophilin, subfamily 3, member A2	-1.1512	0.288746	0.999967	78.3835	49.0295	78.2219	61.6146	70.162	82.851	79.6088	85.9032	90.0999	100.627	41.6599	85.9982
BTN3A3	butyrophilin, subfamily 3, member A3	-1.00756	0.952845	0.999967	56.7005	59.0122	52.9907	40.7959	43.879	36.7604	52.6573	49.8188	47.6999	65.7596	31.9144	44.3831
BTNL9	butyrophilin-like 9	1.64263	0.00727619	0.639799	69.4552	72.8423	105.122	62.7854	41.3083	97.7473	50.0602	38.6691	30.0333	48.01	37.709	68.9608
BTRC	beta-transducin repeat containing E3 ubiquitin protein ligase	-1.012	0.91033	0.999967	43.0955	44.2981	44.5465	36.3321	43.2141	31.4746	39.4069	46.9807	41.7437	32.6992	39.6845	45.3376
BUB1	BUB1 mitotic checkpoint serine/threonine kinase	-1.57057	0.266656	0.999967	0.966266	0.519931	0.758454	3.29294	0.664833	0.240264	4.61116	1.31769	1.41333	0.993621	0.877975	0.906751
BUB3	BUB3 mitotic checkpoint protein	-1.02637	0.820967	0.999967	43.366	38.1109	39.2374	46.9793	59.5247	39.2431	39.2479	38.1116	47.0942	44.9839	47.4107	56.7435
BUD13	BUD13 homolog	-1.08411	0.540708	0.999967	23.6542	26.2045	28.8718	20.8919	14.3161	17.0988	29.7075	26.2017	23.6733	24.7954	18.657	18.8509
BUD31	BUD31 homolog	-1.02786	0.806336	0.999967	21.9536	21.6811	23.1581	31.2098	19.812	23.0253	27.8525	24.0732	23.32	22.5823	22.7835	24.1482
BVES	blood vessel epicardial substance	1.17218	0.356257	0.999967	12.4069	9.09879	9.75878	10.6838	10.5044	13.9353	9.24882	10.9976	8.32856	4.56162	10.7552	12.79
BYSL	bystin-like	-1.07126	0.737673	0.999967	4.05832	4.10745	3.48889	4.53694	7.75638	2.72299	4.00164	3.39558	4.79523	7.40699	3.02901	5.96547
BZRAP1	benzodiazepine receptor (peripheral) associated protein 1	-1.63871	0.00530092	0.569867	18.3977	22.357	18.2029	10.6838	18.5267	11.0121	13.171	27.4688	16.5562	32.5185	30.8608	41.9492
BZRAP1-AS1	BZRAP1 antisense RNA 1	-1.48785	0.0848501	0.999967	2.47364	2.70364	2.07311	2.08553	3.27984	2.96325	2.65009	5.4228	3.63428	5.32942	3.29241	2.91115
BZW1	basic leucine zipper and W2 domains 1	1.05764	0.594156	0.999967	147.916	156.707	150.781	228.677	196.879	186.925	207.953	147.024	192.163	146.424	171.951	144.126
BZW2	basic leucine zipper and W2 domains 2	-1.05728	0.751351	0.999967	10.7449	12.6343	12.3375	24.0019	15.1582	12.4937	16.1921	10.9976	16.5057	14.2268	16.5937	17.8964
C10orf10	chromosome 10 open reading frame 10	-1.24974	0.293358	0.999967	145.558	67.695	86.0087	61.1755	84.0792	103.354	116.498	100.55	84.598	107.989	138.501	136.585
C10orf105	chromosome 10 open reading frame 105	-1.01193	0.956553	0.999967	2.8988	4.00347	3.03382	6.76882	4.25493	2.44268	5.35319	2.3313	4.4419	3.02603	5.53124	2.95887
C10orf107	chromosome 10 open reading frame 107	1.10231	0.798449	0.999967	0.850314	1.29983	2.07311	1.17082	0.531866	1.44158	3.28611	0.557484	0.807618	0.496811	0.614583	0.811304
C10orf11	chromosome 10 open reading frame 11	1.14624	0.521132	0.999967	4.59943	5.77123	3.69114	7.1713	5.09705	6.0066	5.11468	5.72688	6.71332	2.21307	3.468	5.01099
C10orf118	NA	1.1538	0.327787	0.999967	80.0841	97.0711	89.3459	56.1264	66.0401	92.1011	94.8733	80.0243	93.6332	61.2884	48.0252	38.704
C10orf12	chromosome 10 open reading frame 12	1.00062	0.995463	0.999967	34.1672	32.9116	35.5968	26.2704	26.9922	30.5536	36.0147	33.3477	33.6171	29.4473	25.1979	28.6342
C10orf128	chromosome 10 open reading frame 128	-1.19696	0.170106	0.999967	28.2923	31.5598	27.81	31.3927	40.4662	29.2321	35.2462	23.8704	40.2799	46.6099	45.2596	34.6474
C10orf2	chromosome 10 open reading frame 2	1.01792	0.914361	0.999967	6.57061	5.61525	5.30918	9.0373	8.9974	7.6484	6.81074	6.4364	7.11713	8.08446	5.92633	8.11304
C10orf25	chromosome 10 open reading frame 25	1.06585	0.772937	0.999967	5.06323	5.40728	5.91594	3.95153	2.03882	11.0922	5.51219	4.20647	6.46094	5.05843	6.10193	4.05652
C10orf32	NA	1.07662	0.561554	0.999967	32.08	40.5026	39.7936	41.1618	49.9511	27.7905	35.0872	28.6851	38.9676	33.3766	43.8549	34.7906
C10orf54	chromosome 10 open reading frame 54	-1.38833	0.0289669	0.999967	79.2338	56.6205	53.1929	91.8365	109.343	74.4818	102.612	65.2763	87.1218	145.882	149.958	94.3976
C10orf71	chromosome 10 open reading frame 71	-1.51405	0.280645	0.999967	2.8988	2.18371	3.38776	1.60988	0.576188	0.240264	1.03354	3.5983	1.56476	2.9357	1.18527	6.20409
C10orf76	chromosome 10 open reading frame 76	1.04099	0.7025	0.999967	32.853	33.8475	30.1359	34.8686	37.3193	34.7982	28.5945	34.1586	32.658	34.8219	34.5922	31.0682
C10orf88	chromosome 10 open reading frame 88	1.168	0.421613	0.999967	8.27124	8.94281	8.03962	7.64694	8.68715	5.60616	7.68527	6.89253	8.58094	8.26512	7.0238	1.90895
C11orf1	chromosome 11 open reading frame 1	1.03666	0.864214	0.999967	8.46449	5.9792	7.63511	6.98835	3.05823	7.84862	5.96271	8.91974	7.26856	5.60041	3.468	7.39718
C11orf21	chromosome 11 open reading frame 21	-1.92947	0.0452345	0.999967	0.734362	0.67591	0.758454	1.42694	2.08314	0.320352	1.06004	1.41905	1.76666	2.39372	3.4241	1.57488
C11orf24	chromosome 11 open reading frame 24	1.03349	0.818594	0.999967	19.8664	16.9497	20.0738	22.9408	17.3743	32.756	23.9568	25.0361	23.6228	19.9176	19.2716	13.9831
C11orf30	chromosome 11 open reading frame 30	1.14553	0.346358	0.999967	53.0673	56.4645	54.1031	46.2109	28.4105	64.3507	54.7774	56.8127	54.6152	40.3771	27.0416	30.4955
C11orf31	chromosome 11 open reading frame 31	-1.09199	0.565963	0.999967	8.30989	10.5546	10.8206	14.5255	12.3659	11.6528	12.2434	10.3388	9.23713	14.9043	11.8527	15.9397
C11orf45	chromosome 11 open reading frame 45	1.0405	0.880734	0.999967	2.62824	3.11959	2.781	2.37824	2.83662	6.36699	3.55112	3.04082	3.07904	5.32942	2.45833	1.86123
C11orf48	NA	-1.20189	0.643214	0.999967	0.347856	1.55979	1.76973	3.32953	0.310255	1.32145	1.13954	2.12857	2.3219	4.01965	0.614583	0.190895
C11orf49	chromosome 11 open reading frame 49	-1.2513	0.141529	0.999967	12.1363	9.51473	11.124	16.7208	13.3853	14.3758	10.1764	14.9507	13.4266	21.9048	17.6473	18.7554
C11orf52	chromosome 11 open reading frame 52	1.241	0.640488	0.999967	1.62333	0	0.859581	1.97576	2.26043	4.56501	1.24554	2.12857	0.555237	2.21307	1.53646	1.43171
C11orf54	chromosome 11 open reading frame 54	1.11134	0.465186	0.999967	22.3787	32.2357	33.5237	17.1599	44.5881	22.6649	24.6989	25.9483	23.0676	20.2337	29.1488	32.0704
C11orf57	chromosome 11 open reading frame 57	1.10967	0.463007	0.999967	39.1918	55.3726	53.8503	43.2839	35.7237	55.1005	62.4362	49.0079	52.9494	32.7443	27.6123	29.6842
C11orf58	chromosome 11 open reading frame 58	1.07413	0.486569	0.999967	134.659	160.711	160.287	158.061	132.036	121.574	145.755	141.854	160.514	128.719	118.834	111.721
C11orf63	chromosome 11 open reading frame 63	1.07458	0.639689	0.999967	18.0885	21.2132	20.2254	18.7698	10.9476	22.8651	20.1937	25.1375	18.5752	14.7237	10.843	14.8421
C11orf68	chromosome 11 open reading frame 68	-1.29327	0.0781169	0.999967	26.1278	24.3328	23.3604	23.9653	34.9259	20.022	23.4268	30.5603	19.2819	40.7836	43.1964	40.3266
C11orf70	chromosome 11 open reading frame 70	-1.00933	0.965006	0.999967	4.01967	4.10745	4.55073	3.54906	4.47654	1.52167	3.0211	3.69967	3.3819	3.29702	3.11681	5.91774
C11orf71	chromosome 11 open reading frame 71	-1.03108	0.849005	0.999967	9.12155	8.31889	8.14074	7.39082	6.82562	9.6506	6.25422	9.37587	6.9657	9.07808	8.03347	11.3582
C11orf73	chromosome 11 open reading frame 73	-1.19165	0.338322	0.999967	9.35346	9.56673	10.4667	17.8551	16.089	8.20902	10.1499	9.88267	10.9533	14.4978	15.8036	24.0528
C11orf74	chromosome 11 open reading frame 74	1.10453	0.661876	0.999967	14.8418	14.1941	13.2477	9.73247	5.36298	12.8541	15.1585	14.6466	14.7895	8.26512	7.2433	3.43611
C11orf80	chromosome 11 open reading frame 80	1.17477	0.54585	0.999967	3.32396	3.89948	3.59002	3.03682	3.76739	2.28251	2.9681	3.29422	4.4419	0.541975	2.63393	3.05432
C11orf82	NA	1.59386	0.258364	0.999967	1.58468	1.66378	1.51691	2.96365	1.63992	2.76303	2.9416	0.912246	1.76666	0.0903292	1.84375	0
C11orf83	NA	1.10925	0.570439	0.999967	5.41109	4.36742	3.59002	6.69565	5.31866	5.56611	3.71013	4.96667	4.39142	5.46492	5.44345	4.00879
C11orf84	chromosome 11 open reading frame 84	-1.00274	0.988876	0.999967	7.57553	4.93934	4.85411	6.73224	6.82562	6.2869	5.40619	6.28436	5.35047	9.80072	6.27752	4.24741
C11orf95	chromosome 11 open reading frame 95	1.07324	0.608061	0.999967	27.0554	24.6967	22.6019	39.9909	30.0504	23.0253	20.3792	21.6405	20.6952	29.9893	33.1436	30.2569
C11orf96	chromosome 11 open reading frame 96	-1.87813	0.0341472	0.999967	3.16935	2.80763	3.64058	7.1713	10.8146	6.76743	8.05628	3.54762	4.54285	7.45216	19.3594	21.6666
C12orf10	chromosome 12 open reading frame 10	-1.11771	0.44518	0.999967	16.1173	13.0503	12.5398	14.7816	14.2274	8.88976	13.8335	12.4674	12.72	12.6461	22.4762	14.8421
C12orf29	chromosome 12 open reading frame 29	1.38188	0.0117249	0.768685	25.5867	24.8007	19.9221	23.2335	28.5435	19.141	14.2575	18.5997	19.3324	13.6397	18.7448	17.7055
C12orf4	chromosome 12 open reading frame 4	1.09279	0.465407	0.999967	20.6008	19.8614	22.1974	24.1848	27.2138	22.2645	23.8243	17.9408	24.5819	21.679	16.5937	20.0917
C12orf43	chromosome 12 open reading frame 43	-1.03363	0.806455	0.999967	15.383	15.7019	13.551	15.9159	10.9033	13.1344	11.9784	14.0891	14.0828	12.7364	17.2961	17.3237
C12orf45	chromosome 12 open reading frame 45	1.19018	0.415898	0.999967	2.55094	5.04333	4.14622	5.89071	3.01391	4.12453	4.13414	3.44626	3.07904	4.69712	3.6875	1.71805
C12orf49	chromosome 12 open reading frame 49	-1.01508	0.912061	0.999967	13.4891	14.2461	18.1018	20.4162	18.704	18.8207	17.9941	14.748	21.4523	12.4654	23.0907	15.6057
C12orf5	NA	-1.03961	0.809493	0.999967	7.84608	6.70711	9.65765	16.5013	10.4157	14.6961	11.9254	10.2881	12.9724	12.2848	12.0722	8.97206
C12orf57	chromosome 12 open reading frame 57	1.07506	0.609475	0.999967	50.2845	31.8198	30.0348	37.7591	23.0475	39.3632	23.3473	36.2871	32.2038	38.977	34.1532	32.6908
C12orf60	chromosome 12 open reading frame 60	-1.41196	0.411464	0.999967	0.541109	1.14385	0.707891	0.658588	0.576188	0	0.636022	0.405443	1.56476	1.12911	0.570684	0.811304
C12orf61	NA	1.12132	0.739937	0.999967	0.888965	1.66378	1.51691	2.04894	2.03882	0.20022	0.477017	0.962927	1.11047	2.21307	0.658481	2.05212
C12orf65	chromosome 12 open reading frame 65	-1.03505	0.777088	0.999967	22.3787	27.4523	25.0796	19.7211	14.9366	23.0253	22.5788	23.4143	23.7238	22.8984	23.7492	20.8076
C12orf66	chromosome 12 open reading frame 66	1.12333	0.521434	0.999967	5.91355	5.51127	5.46087	4.79306	8.50986	8.20902	4.21365	6.89253	4.6438	5.8714	7.55059	5.05872
C12orf73	chromosome 12 open reading frame 73	1.18859	0.477284	0.999967	1.89388	2.2877	3.13494	3.87835	2.03882	4.0044	1.80206	2.8381	2.72571	2.70988	2.94122	1.52716
C12orf75	chromosome 12 open reading frame 75	-1.43065	0.103888	0.999967	3.24665	4.10745	3.53945	2.30506	5.09705	4.68515	4.08114	2.78742	6.20856	4.56162	5.66294	9.59247
C12orf76	chromosome 12 open reading frame 76	-1.10756	0.654212	0.999967	3.43991	4.31543	3.28664	1.79282	2.7923	3.24356	2.7826	3.0915	2.77619	3.7035	4.60937	3.91335
C14orf1	chromosome 14 open reading frame 1	-1.0399	0.756945	0.999967	20.8713	14.766	17.9501	20.9651	16.089	20.2222	18.4181	24.732	17.9695	21.2274	13.6525	19.4236
C14orf119	chromosome 14 open reading frame 119	-1.03556	0.758937	0.999967	21.9149	22.409	29.6808	28.5754	28.8981	26.8695	30.0785	28.4824	28.9733	23.0339	24.276	29.1115
C14orf132	chromosome 14 open reading frame 132	-1.11618	0.507111	0.999967	78.77	102.634	81.1546	121.436	147.105	118.41	124.289	99.0294	147.643	137.662	164.708	51.6371
C14orf142	chromosome 14 open reading frame 142	1.14023	0.544338	0.999967	3.67181	4.57539	3.18551	3.87835	5.89485	4.28471	4.10764	2.02721	5.75428	5.46492	2.54613	2.43391
C14orf159	chromosome 14 open reading frame 159	-1.09395	0.513261	0.999967	35.404	31.2998	34.8889	33.1124	35.8566	40.4444	35.2197	20.5255	30.8914	49.5456	45.9181	48.7259
C14orf164	NA	1.08681	0.751043	0.999967	2.7442	4.31543	4.65185	3.95153	2.43772	4.0044	2.43808	3.69967	3.07904	4.87778	1.53646	4.72465
C14orf166	chromosome 14 open reading frame 166	1.19566	0.265698	0.999967	49.5501	65.8752	68.5137	67.176	33.4632	76.444	74.1496	60.1576	62.338	44.7581	28.2269	32.2135
C14orf169	chromosome 14 open reading frame 169	-1.12353	0.44696	0.999967	8.42584	9.15078	7.48342	10.2813	11.0805	7.36809	8.26829	10.5922	7.8238	11.7428	12.5111	9.54475
C14orf180	chromosome 14 open reading frame 180	-1.23231	0.336687	0.999967	59.4447	38.2669	42.3723	35.4174	53.9844	33.9172	26.3949	53.7719	26.4495	63.0498	61.9412	93.0613
C14orf2	chromosome 14 open reading frame 2	1.06545	0.677275	0.999967	12.6001	15.5979	19.113	30.9902	18.0835	24.1065	19.6902	17.8395	18.2724	24.2534	14.0915	18.994
C14orf23	NA	1.11351	0.67959	0.999967	13.605	18.3016	11.0229	5.63459	7.93367	1.16128	8.5598	9.78131	8.98475	10.2072	6.32142	7.87442
C14orf28	chromosome 14 open reading frame 28	1.09148	0.537092	0.999967	15.9241	10.6586	15.1691	11.3424	12.9864	12.9342	12.6409	12.8728	11.9628	7.99413	13.0818	13.8399
C14orf37	chromosome 14 open reading frame 37	-1.0715	0.619285	0.999967	23.3836	26.7244	14.9668	18.1112	19.7677	19.5014	25.6264	23.0596	22.9162	17.0271	16.8571	25.6754
C14orf39	chromosome 14 open reading frame 39	1.20256	0.456877	0.999967	22.3014	30.8319	25.3829	14.9646	24.1556	12.8541	17.6761	25.6949	22.7647	17.3432	12.0283	12.9809
C14orf64	NA	1.04093	0.88744	0.999967	3.208	3.43154	4.4496	1.13424	2.08314	2.80308	1.59006	4.96667	3.3819	2.30339	1.44866	2.76798
C14orf79	chromosome 14 open reading frame 79	-1.07681	0.699271	0.999967	4.05832	4.10745	4.34847	3.43929	6.51536	3.72409	3.63063	4.86531	4.23999	3.7035	6.05803	5.72685
C14orf80	chromosome 14 open reading frame 80	1.01026	0.970809	0.999967	1.35277	1.55979	1.21353	2.34165	2.7923	1.48163	2.41158	1.62177	1.51428	1.08395	1.36086	2.62481
C14orf93	chromosome 14 open reading frame 93	-1.29309	0.086754	0.999967	7.65283	6.44714	8.84863	8.52506	9.04173	11.9331	9.56683	12.366	9.0857	13.4139	12.0283	11.4537
C15orf27	chromosome 15 open reading frame 27	1.52391	0.16351	0.999967	1.58468	0.987869	1.26409	1.28059	1.68424	2.12233	0.954033	0.456123	0.555237	1.08395	1.36086	1.43171
C15orf37	NA	-1.13288	0.689377	0.999967	1.23682	1.14385	1.61804	2.04894	0.842121	0.640704	1.35155	1.16565	1.41333	2.98086	1.05357	0.572685
C15orf38	NA	-1.1565	0.139384	0.999967	103.622	118.96	149.618	100.801	116.745	117.529	115.65	145.098	115.136	154.824	148.466	138.733
C15orf38-AP3S2	C15orf38-AP3S2 readthrough	-1.13485	0.297843	0.999967	66.5951	61.7678	62.4461	78.9208	60.5441	54.3797	59.9981	91.6301	62.7923	70.3664	64.7507	87.1435
C15orf39	chromosome 15 open reading frame 39	-1.10232	0.451045	0.999967	50.2072	39.0988	45.5578	46.1744	49.1976	46.8114	45.7141	49.464	35.3838	81.8382	47.9374	45.0989
C15orf40	chromosome 15 open reading frame 40	1.17794	0.324273	0.999967	8.30989	9.35876	10.2644	10.5374	8.46554	9.33025	9.67284	8.10886	10.8019	6.54887	8.95535	3.627
C15orf41	chromosome 15 open reading frame 41	-1.0866	0.661867	0.999967	5.52704	6.7591	5.30918	3.87835	3.50145	2.80308	6.17471	6.13232	5.29999	3.47767	4.47767	4.53376
C15orf52	chromosome 15 open reading frame 52	1.02192	0.885801	0.999967	12.3682	14.5581	14.4612	17.8185	9.57359	15.9775	15.238	15.2041	11.8619	13.6397	16.3303	10.6424
C15orf57	chromosome 15 open reading frame 57	-1.09026	0.506295	0.999967	14.9191	12.1664	13.8544	18.3307	17.33	17.1789	14.655	15.0521	14.8905	15.085	20.5885	22.0961
C15orf59	chromosome 15 open reading frame 59	1.04729	0.853357	0.999967	2.43499	3.17158	1.6686	5.48824	2.26043	6.60726	3.04761	2.3313	2.17047	4.3358	3.99479	4.8201
C15orf61	chromosome 15 open reading frame 61	1.15806	0.566036	0.999967	1.35277	1.76776	1.6686	1.64647	1.90585	2.32255	0.821528	1.31769	1.11047	2.61955	1.88765	1.47944
C15orf62	chromosome 15 open reading frame 62	1.041	0.838372	0.999967	4.01967	6.44714	4.90467	3.84177	4.07764	3.48383	3.0211	3.14218	4.84571	5.1036	4.30208	5.29734
C16orf13	chromosome 16 open reading frame 13	-1.04395	0.829781	0.999967	5.75895	6.08319	6.01707	9.98859	6.60401	11.0521	6.25422	8.71702	5.85523	15.356	5.57514	5.8223
C16orf45	chromosome 16 open reading frame 45	-1.2664	0.029357	0.999967	47.0765	40.7106	37.1643	44.5279	57.6632	55.541	55.0954	68.7732	53.8075	59.6173	60.6242	60.2274
C16orf46	chromosome 16 open reading frame 46	1.01895	0.944015	0.999967	2.28039	1.66378	1.41578	1.09765	0.930766	2.12233	1.51055	2.3313	1.86762	0.767798	1.40476	1.47944
C16orf52	chromosome 16 open reading frame 52	1.14406	0.289893	0.999967	33.3555	26.1525	29.1246	25.0995	28.8094	18.2601	24.1423	26.1511	29.0742	18.7885	18.7887	23.6233
C16orf54	chromosome 16 open reading frame 54	-2.68055	7.35374e-05	0.0430412	2.93745	1.5078	2.02254	3.87835	2.96959	2.56281	6.86374	4.35851	5.04761	14.0462	9.96502	2.43391
C16orf58	chromosome 16 open reading frame 58	-1.08543	0.433282	0.999967	61.068	61.0919	57.8448	57.8094	58.7712	75.6431	58.2225	66.2899	53.3533	72.6247	71.1599	82.4666
C16orf62	chromosome 16 open reading frame 62	1.04114	0.644641	0.999967	72.3927	64.2115	68.2609	73.3594	67.9902	70.0369	65.9343	71.8647	63.2971	71.5859	64.5751	62.6135
C16orf70	chromosome 16 open reading frame 70	1.04147	0.7356	0.999967	18.5137	18.5615	16.4332	18.0746	20.1666	19.141	15.9006	18.8531	17.8685	17.4787	21.7738	14.6512
C16orf71	chromosome 16 open reading frame 71	-1.01366	0.96599	0.999967	0.927615	1.19584	1.61804	0.658588	1.10805	1.56172	0.477017	1.26701	1.06	0.496811	1.31696	2.57708
C16orf72	chromosome 16 open reading frame 72	1.0464	0.622021	0.999967	63.4257	62.5997	64.4686	67.4687	74.8602	62.9491	61.0051	60.5123	63.7513	55.9138	72.3013	64.7611
C16orf80	NA	1.05866	0.68856	0.999967	19.6732	16.0139	18.1018	13.0986	12.4545	28.191	20.3527	17.5861	18.6257	16.8464	15.1012	13.0286
C16orf86	chromosome 16 open reading frame 86	-1.45008	0.290275	0.999967	1.31412	0.571924	0.707891	1.82941	1.41831	0.280308	1.37805	1.11497	1.11047	3.83899	1.09747	0.38179
C16orf87	chromosome 16 open reading frame 87	1.11337	0.578536	0.999967	3.74911	4.00347	4.80354	6.36635	3.45713	6.32695	4.95567	4.66259	4.54285	5.55525	3.16071	2.91115
C16orf89	chromosome 16 open reading frame 89	-1.58368	0.0548785	0.999967	13.4118	13.0503	18.0512	6.62247	7.75638	7.56831	11.6604	19.7653	14.4362	30.2603	13.2135	15.892
C16orf91	chromosome 16 open reading frame 91	-1.03256	0.879138	0.999967	3.59451	2.59965	2.37649	2.81729	1.9945	4.16457	2.57059	2.43266	2.52381	3.568	2.54613	4.53376
C16orf95	chromosome 16 open reading frame 95	1.67146	0.239498	0.999967	1.31412	0.467938	1.16296	1.02447	2.08314	0.40044	0.371013	0.912246	0.605713	1.5356	0.438988	0
C17orf103	NA	-1.14944	0.37543	0.999967	46.3808	34.5234	44.1926	44.8938	51.0148	40.8849	33.7092	41.5579	29.5285	58.0365	64.3556	73.9241
C17orf104	chromosome 17 open reading frame 104	1.57331	0.292162	0.999967	1.93253	1.55979	0.809018	0.256118	1.95018	2.52277	0.821528	1.06429	1.61524	0.180658	1.00967	1.04992
C17orf107	chromosome 17 open reading frame 107	-1.24031	0.513343	0.999967	2.16444	1.03986	1.71916	1.17082	2.43772	1.68185	1.27204	2.12857	1.2619	2.12274	3.90699	2.0044
C17orf49	chromosome 17 open reading frame 49	-1.06908	0.67643	0.999967	13.5664	12.0624	13.8544	19.2454	10.5487	21.4636	20.1407	17.7888	13.6286	17.84	18.9204	8.68572
C17orf51	chromosome 17 open reading frame 51	-1.00672	0.956032	0.999967	25.4708	27.5563	27.3044	29.2706	24.8647	18.7005	22.0753	27.2153	26.8533	20.7305	24.3638	33.0248
C17orf53	chromosome 17 open reading frame 53	-1.03409	0.897946	0.999967	4.79268	3.69151	2.52818	3.95153	3.67874	1.68185	3.41862	5.82824	2.17047	1.98724	1.49256	6.15636
C17orf58	chromosome 17 open reading frame 58	-1.1965	0.413798	0.999967	10.1265	5.82323	6.32045	10.9033	16.9754	10.3714	17.6761	13.8864	12.619	9.21358	14.0476	4.96327
C17orf59	NA	-1.02021	0.915032	0.999967	8.46449	7.07106	4.75298	7.1713	8.06664	6.88756	7.20825	4.76395	4.34095	7.67798	11.0625	8.20848
C17orf62	chromosome 17 open reading frame 62	-1.22479	0.264051	0.999967	23.1517	16.5338	16.8882	27.0021	32.7541	28.0708	21.7838	21.9953	22.1085	49.2746	36.2604	25.5322
C17orf67	chromosome 17 open reading frame 67	1.31486	0.303393	0.999967	3.59451	3.32756	2.93269	1.39035	1.1967	3.88427	1.77556	1.41905	2.77619	2.89053	2.59003	0.954475
C17orf70	NA	-1.01193	0.957369	0.999967	11.3246	8.9948	8.59581	11.1594	20.3439	19.2612	9.64633	9.42655	7.62189	16.2141	17.8668	19.9008
C17orf75	chromosome 17 open reading frame 75	-1.19853	0.236213	0.999967	13.721	18.3016	14.2084	9.07388	12.4989	9.53047	10.5739	14.2412	12.8209	15.5366	20.1934	19.2804
C17orf80	chromosome 17 open reading frame 80	1.05903	0.621058	0.999967	40.0421	47.7816	45.2039	34.5759	35.6794	35.1987	40.0429	44.0412	45.7314	30.1699	28.5342	36.6041
C17orf85	chromosome 17 open reading frame 85	1.04799	0.616043	0.999967	79.0019	82.461	88.2841	66.1881	72.6884	81.6096	77.4092	79.8722	72.3323	66.6629	71.7306	80.6054
C17orf89	chromosome 17 open reading frame 89	-1.12889	0.670983	0.999967	1.15952	3.53553	2.42705	6.51271	2.3934	3.88427	2.57059	2.88878	1.41333	7.31666	4.69717	3.627
C17orf97	chromosome 17 open reading frame 97	1.17834	0.684859	0.999967	2.28039	7.59099	5.35974	9.54953	1.10805	1.56172	2.57059	14.0891	2.01904	0.948456	1.97544	1.71805
C18orf21	chromosome 18 open reading frame 21	1.30082	0.121176	0.999967	8.34854	8.52687	10.0622	8.34212	12.1886	10.7718	8.7453	7.14593	8.73237	9.39424	5.88243	4.8201
C18orf25	chromosome 18 open reading frame 25	1.05199	0.61113	0.999967	38.3801	35.4073	34.6866	37.1737	37.009	32.7159	34.0272	32.3847	31.9009	35.9962	35.2946	35.1247
C18orf32	chromosome 18 open reading frame 32	1.08926	0.5241	0.999967	19.3253	23.8128	23.8155	24.0385	27.4798	23.8662	24.5929	18.2956	23.1181	18.2917	22.8713	23.4324
C18orf54	chromosome 18 open reading frame 54	1.08571	0.601624	0.999967	12.4069	13.7782	9.65765	9.69588	13.8285	8.36919	13.807	11.251	12.8714	8.35545	7.41889	8.59027
C18orf61	uncharacterized LOC497259	-1.41999	0.342224	0.999967	0.811663	1.61179	1.26409	0.0731765	1.32967	0.840924	1.06004	1.26701	0.959046	1.85175	2.15104	1.09765
C18orf8	chromosome 18 open reading frame 8	1.03935	0.785533	0.999967	13.4118	10.2946	11.9836	16.3915	12.8091	13.8953	9.88484	12.6194	10.4486	13.1881	14.6622	15.1284
C19orf10	NA	1.16577	0.459016	0.999967	10.8995	9.7747	10.1127	25.2825	8.24393	19.2612	12.3759	7.85545	9.13618	20.1886	11.1942	10.9765
C19orf12	chromosome 19 open reading frame 12	1.31734	0.0889784	0.999967	77.5332	45.5979	55.62	62.3829	77.7854	39.8037	33.6032	39.1252	28.8723	47.0163	59.7023	64.0453
C19orf18	chromosome 19 open reading frame 18	1.0255	0.929266	0.999967	1.39142	2.02773	1.82029	0.768353	1.10805	0.840924	1.11304	1.26701	0.858094	2.30339	1.36086	0.811304
C19orf24	chromosome 19 open reading frame 24	-1.01057	0.964049	0.999967	5.29514	3.63952	2.781	7.31765	2.70365	6.2869	4.39915	3.29422	3.18	7.31666	5.83854	4.34286
C19orf25	chromosome 19 open reading frame 25	-1.3533	0.115958	0.999967	7.15037	4.99134	6.42158	8.52506	9.04173	10.1311	8.29479	7.55137	5.95618	13.0526	14.7061	13.124
C19orf35	chromosome 19 open reading frame 35	-1.16389	0.589969	0.999967	2.04848	4.21144	2.27536	1.06106	1.5956	1.80198	3.92214	2.3313	2.37238	4.10998	1.79985	0.477237
C19orf38	chromosome 19 open reading frame 38	-1.75236	0.27775	0.999967	0.502458	0.623917	0.455073	1.866	0.443222	0	1.56355	0.304082	0.959046	2.48405	1.53646	0
C19orf43	chromosome 19 open reading frame 43	1.07232	0.676322	0.999967	83.2921	58.2842	63.5585	59.3461	24.4215	70.077	70.731	72.4222	45.8828	68.0179	38.9821	38.704
C19orf44	chromosome 19 open reading frame 44	-1.17665	0.344867	0.999967	14.4167	17.0017	12.1353	9.952	7.18019	15.7373	13.0915	20.4749	14.3857	18.924	12.4234	10.6424
C19orf47	chromosome 19 open reading frame 47	1.055	0.750293	0.999967	9.97187	5.92721	6.32045	9.98859	8.1996	11.0521	6.28072	8.46362	5.55237	11.4266	7.1555	10.022
C19orf48	chromosome 19 open reading frame 48	-1.43899	0.0683178	0.999967	4.32887	4.57539	5.46087	4.354	7.57909	6.36699	5.7507	5.72688	4.89618	11.1105	12.4672	7.06311
C19orf52	chromosome 19 open reading frame 52	1.08798	0.758837	0.999967	3.98102	2.07972	2.98325	6.22	5.31866	1.84202	2.17308	2.12857	1.66571	3.88416	4.69717	6.10864
C19orf53	chromosome 19 open reading frame 53	1.01539	0.964248	0.999967	16.8517	11.7504	12.5903	18.4039	1.68424	14.3758	13.542	17.5861	12.72	25.6083	1.49256	3.57928
C19orf54	chromosome 19 open reading frame 54	-1.05357	0.777617	0.999967	9.58536	5.45927	5.61256	9.14706	6.20511	16.4981	9.43433	12.0619	7.16761	10.2524	7.72618	8.78117
C19orf55	NA	-1.04764	0.835926	0.999967	6.99577	4.57539	5.71369	3.51247	2.65933	7.32805	7.34075	5.52416	6.35999	6.23271	2.85342	3.91335
C19orf57	chromosome 19 open reading frame 57	-1.15861	0.675402	0.999967	0.57976	0.623917	0.859581	1.79282	0.975088	0.560616	0.609521	0.506804	1.06	0.496811	1.14137	2.48163
C19orf60	chromosome 19 open reading frame 60	-1.35936	0.26867	0.999967	7.26632	3.84749	2.83156	9.07388	3.5901	5.84642	4.37265	3.75035	2.06952	17.7497	7.1555	9.11523
C19orf66	chromosome 19 open reading frame 66	-1.29714	0.0977556	0.999967	27.442	20.7452	19.1636	15.8427	18.5267	28.271	18.6036	22.9075	21.8057	49.9069	32.0022	23.4801
C19orf68	chromosome 19 open reading frame 68	-1.11468	0.542134	0.999967	7.26632	6.13518	7.02834	8.56165	6.60401	5.12563	4.87617	7.09525	5.5019	8.26512	10.7113	9.01979
C19orf70	chromosome 19 open reading frame 70	-1.32028	0.236035	0.999967	5.8749	5.61525	7.53398	12.8059	7.44613	8.08888	5.7772	6.58845	4.99714	15.6269	17.6912	11.9309
C19orf71	chromosome 19 open reading frame 71	-1.9274	0.117953	0.999967	0.695712	0.831889	0.960709	0.0365882	0.930766	1.52167	0.636022	0.506804	0.353333	2.70988	2.59003	2.8157
C19orf80	chromosome 19 open reading frame 80	1.04053	0.886668	0.999967	3.47856	7.487	6.01707	4.53694	9.13037	9.41033	5.00867	11.8085	2.57428	8.49094	1.75595	8.87662
C19orf82	NA	-1.13511	0.482898	0.999967	2.47364	5.92721	4.80354	4.20765	5.93917	3.44378	5.03517	4.76395	5.35047	4.01965	5.39955	5.77457
C1D	C1D nuclear receptor corepressor	1.13924	0.345576	0.999967	13.4118	11.0745	10.9723	11.5253	12.8978	14.7362	11.8724	10.6936	10.8524	11.0653	10.2284	10.7856
C1GALT1	core 1 synthase, glycoprotein-N-acetylgalactosamine 3-beta-galactosyltransferase 1	-1.15247	0.205192	0.999967	52.1011	68.8908	79.486	55.358	52.0786	63.75	70.0419	76.3246	72.3828	50.5843	79.1056	79.7941
C1GALT1C1	C1GALT1-specific chaperone 1	1.14698	0.274158	0.999967	17.9339	21.4212	20.1243	18.9161	21.319	31.3945	23.6653	20.0187	19.8371	16.7109	17.4278	16.5601
C1QA	complement component 1, q subcomponent, A chain	-1.62121	0.0581198	0.999967	50.7869	33.7955	46.2151	71.2373	81.7301	99.9898	61.0581	61.8807	79.197	268.955	100.616	50.5394
C1QB	complement component 1, q subcomponent, B chain	-1.25041	0.523065	0.999967	118.542	77.8336	93.3404	167.135	59.1258	356.031	262.28	143.476	178.231	417.998	63.9166	24.4823
C1QBP	complement component 1, q subcomponent binding protein	1.04211	0.761919	0.999967	16.5425	20.2773	20.6805	34.0637	25.9728	32.1553	27.4815	18.4983	24.1276	24.7502	26.1198	22.6688
C1QC	complement component 1, q subcomponent, C chain	-1.36589	0.209244	0.999967	89.0124	52.877	68.362	135.34	109.653	188.567	167.433	107.493	136.891	299.261	111.854	56.5049
C1QL3	complement component 1, q subcomponent-like 3	1.49558	0.395394	0.999967	0.270554	2.13172	3.94396	1.50012	4.12196	3.12343	0.556519	3.5983	2.92761	1.17428	1.84375	0
C1QTNF1	C1q and tumor necrosis factor related protein 1	1.01452	0.933089	0.999967	82.9056	37.435	72.9633	75.8474	78.7605	153.769	62.1712	95.2284	67.8904	63.6821	86.1294	119.548
C1QTNF2	C1q and tumor necrosis factor related protein 2	-1.07765	0.755546	0.999967	4.63808	3.0156	3.18551	3.43929	5.54027	5.76633	5.30018	4.56123	3.98761	6.72952	3.468	3.53156
C1QTNF3	C1q and tumor necrosis factor related protein 3	1.5244	0.162403	0.999967	7.42092	9.56673	13.0454	6.18341	27.7457	15.1366	5.7772	5.4228	11.8619	12.2848	11.1942	5.34506
C1QTNF3-AMACR	C1QTNF3-AMACR readthrough (NMD candidate)	1.08272	0.91568	0.999967	0	10.2946	9.35427	3.732	0.3989	8.40924	4.84967	10.6936	14.1838	0	0	0
C1QTNF5	C1q and tumor necrosis factor related protein 5	1.03971	0.875476	0.999967	12.948	8.9948	5.30918	11.2692	14.3604	21.3835	9.85834	7.04457	7.97523	14.272	20.2373	12.0741
C1QTNF6	C1q and tumor necrosis factor related protein 6	1.10695	0.605028	0.999967	5.68164	4.99134	5.10693	4.31741	5.98349	9.2902	4.87617	5.11872	4.89618	6.81985	3.6875	6.58588
C1QTNF7	C1q and tumor necrosis factor related protein 7	1.00726	0.969487	0.999967	80.0455	100.971	78.8792	53.7115	57.9734	68.5953	75.4481	103.945	75.0075	69.2373	51.6249	61.7068
C1QTNF9	C1q and tumor necrosis factor related protein 9	-1.05456	0.835095	0.999967	12.4455	10.9705	9.70821	4.53694	4.96408	8.24906	17.8086	8.46362	9.48951	6.6392	4.78497	6.34726
C1QTNF9B	C1q and tumor necrosis factor related protein 9B	-2.14515	0.354822	0.999967	0	1.71577	1.1124	0	0	0	0.0795028	0.709525	1.41333	2.57438	0	1.28854
C1QTNF9B-AS1	C1QTNF9B antisense RNA 1	1.7173	0.19599	0.999967	2.12579	4.99134	3.99453	0.731765	0.886444	1.76193	0.344512	1.31769	3.83618	1.67109	1.27306	0
C1R	complement component 1, r subcomponent	1.00528	0.979461	0.999967	247.519	322.565	312.584	605.755	591.48	716.827	677.019	368.193	429.148	488.365	574.591	244.68
C1RL	complement component 1, r subcomponent-like	1.13896	0.249097	0.999967	73.9773	64.8874	71.6486	97.654	95.337	125.458	87.453	65.9351	69.1018	86.8515	91.2216	63.8544
C1RL-AS1	C1RL antisense RNA 1	1.07764	0.653018	0.999967	10.4357	14.0901	11.2757	19.1356	11.7011	9.61055	15.3705	11.6058	9.99427	13.1429	10.3162	10.2606
C1S	complement component 1, s subcomponent	1.05505	0.769362	0.999967	465.547	658.752	669.311	932.89	1081.95	1283.09	1156.16	621.645	883.08	840.152	836.71	488.071
C1orf101	chromosome 1 open reading frame 101	-1.13813	0.635177	0.999967	2.62824	2.02773	3.08438	0.951294	1.15238	2.60286	1.88157	2.38198	2.72571	1.08395	4.03869	2.05212
C1orf106	chromosome 1 open reading frame 106	2.77378	0.0253124	0.978023	0.425157	0.987869	0.859581	4.64671	2.26043	1.16128	0.344512	0.912246	0.65619	0.541975	1.27306	0
C1orf109	chromosome 1 open reading frame 109	1.14071	0.341917	0.999967	11.7498	12.7383	12.287	12.2936	16.7538	12.5738	11.8989	10.9976	10.9028	9.89105	12.0722	12.9331
C1orf112	chromosome 1 open reading frame 112	1.25416	0.207038	0.999967	5.7976	7.01907	5.76425	7.02494	6.64833	6.16677	6.89024	5.22008	5.7038	2.89053	3.95089	5.91774
C1orf115	chromosome 1 open reading frame 115	-1.03066	0.815452	0.999967	123.296	106.17	94.4023	92.9707	105.132	94.5839	93.8398	104.452	78.1875	87.258	127.965	143.792
C1orf122	chromosome 1 open reading frame 122	-1.16368	0.547638	0.999967	5.68164	3.7435	4.55073	11.1594	7.31316	11.6528	4.34615	5.4228	4.6438	15.6269	12.0722	9.30613
C1orf123	chromosome 1 open reading frame 123	1.07033	0.55059	0.999967	34.9015	26.5685	32.5124	25.2459	30.4937	35.3188	24.6989	33.4997	27.1562	23.2598	30.7291	33.6452
C1orf131	chromosome 1 open reading frame 131	1.10734	0.622647	0.999967	5.68164	5.51127	5.71369	5.63459	3.54577	8.80967	6.09521	5.27076	7.62189	6.95535	2.85342	2.72025
C1orf140	uncharacterized LOC400804	1.21691	0.441332	0.999967	2.00983	1.5078	1.87085	1.244	1.55128	0.961055	1.19254	1.11497	1.06	1.80658	1.31696	1.0022
C1orf159	chromosome 1 open reading frame 159	-1.34413	0.187045	0.999967	3.82641	3.37955	1.97198	2.45141	2.43772	2.16237	2.46459	2.63538	3.68476	6.09722	4.30208	2.67253
C1orf162	chromosome 1 open reading frame 162	1.06839	0.830682	0.999967	7.26632	4.78336	6.37102	15.9159	3.23552	16.0977	18.0736	4.61191	6.20856	9.89105	7.1994	4.19969
C1orf174	chromosome 1 open reading frame 174	1.19661	0.179908	0.999967	15.6535	12.5303	14.6634	18.9527	12.0113	14.7762	13.8865	13.2276	14.9914	10.9298	11.7649	9.25841
C1orf186	chromosome 1 open reading frame 186	1.36011	0.213038	0.999967	2.47364	1.81976	2.88213	1.39035	2.34908	2.12233	2.46459	1.31769	2.22095	1.44527	0.965773	1.09765
C1orf192	NA	1.30916	0.318655	0.999967	1.85523	3.89948	3.64058	2.23188	2.30475	1.04114	1.59006	1.97653	2.37238	0.948456	2.94122	1.57488
C1orf198	chromosome 1 open reading frame 198	-1.19028	0.229131	0.999967	151.356	131.127	174.596	165.489	139.172	166.463	131.71	139.979	151.327	228.036	241.092	212.752
C1orf204	chromosome 1 open reading frame 204	-1.21878	0.571585	0.999967	1.19817	1.66378	3.23607	2.63435	2.96959	0	1.88157	2.5847	1.31238	2.98086	3.24851	2.24302
C1orf21	chromosome 1 open reading frame 21	1.03408	0.75429	0.999967	115.488	92.5477	94.6551	63.2245	124.058	98.2679	96.8609	104.503	92.7246	85.1804	106.455	83.087
C1orf213	NA	-1.1088	0.639761	0.999967	16.7744	7.90295	7.33172	6.842	11.1249	13.0543	10.1499	19.1572	5.80475	10.4782	15.1012	9.25841
C1orf216	chromosome 1 open reading frame 216	-1.03662	0.773578	0.999967	13.721	17.5217	13.6522	14.8182	15.2025	14.6561	15.821	12.9235	18.2219	13.0977	16.8571	15.892
C1orf220	chromosome 1 open reading frame 220	-1.39849	0.266069	0.999967	1.12087	2.49567	1.61804	1.02447	1.77289	1.28141	1.96107	1.57109	2.42285	1.5356	1.97544	3.53156
C1orf226	chromosome 1 open reading frame 226	1.4717	0.117684	0.999967	14.6872	10.9185	6.57327	5.41506	16.089	24.3067	4.39915	8.2609	5.95618	7.36183	12.5111	14.5557
C1orf229	chromosome 1 open reading frame 229	-1.1898	0.43704	0.999967	4.79268	3.7955	3.69114	1.42694	3.1912	3.32365	3.44512	5.27076	3.88666	5.46492	4.12648	1.86123
C1orf233	chromosome 1 open reading frame 233	-1.22586	0.722743	0.999967	0.463808	0.779896	0.404509	0.402471	0.531866	3.96435	1.06004	1.82449	1.71619	2.43889	1.00967	0
C1orf27	chromosome 1 open reading frame 27	1.16791	0.222415	0.999967	42.3225	45.7019	48.1871	40.2837	31.4687	55.6611	45.9791	39.8854	49.4161	33.0605	27.9196	29.3978
C1orf35	chromosome 1 open reading frame 35	1.19175	0.338026	0.999967	9.70131	6.70711	6.42158	6.73224	4.83112	5.52607	6.22772	6.58845	4.08857	7.85864	3.99479	4.72465
C1orf43	chromosome 1 open reading frame 43	-1.06702	0.553932	0.999967	71.465	60.6239	67.7552	92.8244	80.2675	79.7276	69.6444	69.6855	69.9094	80.7543	94.4701	98.6927
C1orf50	chromosome 1 open reading frame 50	-1.28964	0.184805	0.999967	6.80251	5.51127	4.70242	6.58588	2.74798	4.56501	4.13414	6.48709	5.5019	9.84588	5.66294	8.35165
C1orf52	chromosome 1 open reading frame 52	-1.06892	0.643937	0.999967	12.3682	12.4263	14.1578	10.0984	16.9311	11.853	11.7134	11.5044	11.3067	20.5951	12.0283	16.0352
C1orf54	chromosome 1 open reading frame 54	1.02757	0.888492	0.999967	4.48347	5.40728	6.26989	7.82988	3.94467	5.12563	4.50516	5.6762	6.35999	7.00051	5.66294	3.0066
C1orf56	chromosome 1 open reading frame 56	1.03066	0.872783	0.999967	8.07798	6.29116	7.98905	6.51271	10.6373	10.6517	5.98921	9.93335	6.7638	5.82623	12.3356	7.87442
C1orf74	chromosome 1 open reading frame 74	-1.29178	0.359007	0.999967	1.39142	1.76776	1.51691	0.622	2.43772	1.48163	1.93457	1.41905	1.51428	3.34218	1.79985	1.86123
C1orf85	NA	-1.1703	0.377157	0.999967	21.683	17.3137	19.9221	34.2832	26.7263	43.5278	40.9704	35.679	27.8628	38.8416	27.2172	20.7598
C1orf86	NA	-1.25255	0.134735	0.999967	17.6633	13.1023	14.9668	13.7206	14.7593	12.4136	11.8989	15.2041	12.619	25.3373	20.7202	22.8119
C1orf95	chromosome 1 open reading frame 95	1.19901	0.335634	0.999967	19.1707	14.0381	12.8432	10.8301	15.823	15.7773	6.65173	15.3055	7.36951	10.2524	19.4033	14.8898
C2	complement component 2	1.08967	0.790256	0.999967	11.2087	11.5425	14.9668	34.2466	28.4105	64.1104	36.5713	13.5823	27.459	52.0748	15.6719	5.58368
C20orf194	chromosome 20 open reading frame 194	-1.14845	0.124696	0.999967	83.3308	79.9654	81.4074	88.7265	76.1455	78.3661	87.8505	91.9848	85.1027	96.5167	93.7239	105.279
C20orf196	chromosome 20 open reading frame 196	-1.17632	0.611056	0.999967	1.81658	1.14385	1.61804	0.914706	3.41281	0.440484	1.13954	1.01361	1.71619	1.94208	1.09747	4.10424
C20orf203	chromosome 20 open reading frame 203	-1.77026	0.11271	0.999967	1.00492	0.415945	1.26409	0.878118	0.664833	0.840924	0.58302	0.456123	0.807618	3.568	1.27306	2.33846
C20orf24	chromosome 20 open reading frame 24	-1.04079	0.895554	0.999967	0.927615	4.00347	4.95523	13.062	7.04723	8.60946	6.12171	5.9296	1.91809	10.9298	11.1942	4.10424
C20orf27	chromosome 20 open reading frame 27	-1.45608	0.0596201	0.999967	27.5193	15.026	14.2084	18.038	26.7706	15.8975	16.9871	26.7085	15.0419	35.5897	39.6845	37.1291
C20orf96	chromosome 20 open reading frame 96	-1.13224	0.517094	0.999967	6.22275	5.19931	5.51143	3.84177	3.27984	4.08449	6.43972	4.86531	5.95618	4.96811	3.33631	6.25181
C21orf119	NA	-1.55499	0.140051	0.999967	1.89388	0.467938	1.51691	1.13424	1.41831	0.961055	1.00703	1.36837	1.36286	3.34218	1.62425	2.86342
C21orf140	chromosome 21 open reading frame 140	-1.12685	0.559734	0.999967	2.78285	3.58752	3.69114	2.52459	2.08314	3.28361	3.07411	3.95307	3.93714	3.52284	3.20461	2.52936
C21orf2	chromosome 21 open reading frame 2	-1.08661	0.61891	0.999967	10.397	11.1785	10.8712	17.2331	16.9754	10.7718	8.79831	11.099	11.2057	17.9755	14.8817	20.2826
C21orf33	chromosome 21 open reading frame 33	-1.09761	0.493817	0.999967	35.9451	35.2513	40.2992	44.2352	61.4305	36.3199	31.9866	42.5715	36.0399	56.3654	54.0394	57.3162
C21orf49	NA	1.48228	0.252244	0.999967	0.657061	1.81976	1.16296	0.695177	1.90585	0.60066	0.636022	0.709525	0.403809	1.08395	0.70238	1.04992
C21orf58	chromosome 21 open reading frame 58	-1.94851	0.00739985	0.639799	3.16935	3.0156	2.2248	3.25635	3.23552	0.560616	3.65713	4.30783	2.77619	5.91656	5.35565	8.16076
C21orf59	chromosome 21 open reading frame 59	1.09509	0.581209	0.999967	17.9339	18.1976	19.3153	15.7695	6.69265	16.1377	19.3987	16.167	16.2533	14.1365	10.0967	9.73564
C21orf62	chromosome 21 open reading frame 62	-1.0143	0.92384	0.999967	21.4125	29.74	21.9446	17.1599	17.5959	11.853	13.8335	23.5664	17.0105	21.5435	19.3594	26.1049
C21orf67	NA	-1.68366	0.131343	0.999967	1.93253	0.831889	1.36522	1.57329	1.37399	2.08229	1.06004	1.41905	0.504761	1.4001	4.43378	6.68132
C21orf91	chromosome 21 open reading frame 91	-1.04823	0.668646	0.999967	35.9451	34.5754	32.209	25.6484	40.8207	35.2387	40.2284	31.0164	39.9771	37.7124	34.8995	30.3523
C22orf23	chromosome 22 open reading frame 23	1.12986	0.541903	0.999967	5.56569	8.37089	6.16876	6.18341	8.37689	2.20242	4.16064	4.30783	5.95618	5.14876	5.22395	7.82669
C22orf29	chromosome 22 open reading frame 29	-1.03504	0.792685	0.999967	26.7849	24.2808	23.9672	29.0877	30.0948	39.123	25.0699	25.5936	27.56	30.7119	33.3192	37.2722
C22orf34	chromosome 22 open reading frame 34	1.08546	0.720616	0.999967	2.55094	1.55979	2.2248	3.14659	1.9945	2.68295	1.66956	1.57109	2.22095	3.38734	2.15104	2.09984
C22orf39	chromosome 22 open reading frame 39	-1.0543	0.693504	0.999967	24.5432	23.3969	27.1021	28.0266	31.2915	22.2244	20.9357	25.1375	24.4809	21.679	31.5193	41.4242
C22orf46	chromosome 22 open reading frame 46	1.08558	0.645407	0.999967	40.5059	50.9012	52.3839	50.7113	19.4131	44.1285	50.3517	50.9338	48.4571	38.7964	24.0126	25.1027
C2CD2	C2 calcium-dependent domain containing 2	1.24577	0.079798	0.999967	211.11	192.998	214.339	274.265	243.24	253.158	173.21	193.143	159.404	203.286	164.708	221.39
C2CD2L	C2CD2-like	-1.10253	0.635747	0.999967	10.9768	11.2825	8.09018	12.1107	7.62342	11.5327	13.012	11.1497	11.2562	14.6785	7.72618	10.1174
C2CD3	C2 calcium-dependent domain containing 3	-1.06368	0.542378	0.999967	48.0041	53.2409	49.6535	43.7595	44.0562	42.5267	43.912	50.6804	54.7161	38.977	54.4345	56.4572
C2CD4C	C2 calcium-dependent domain containing 4C	1.65076	0.316142	0.999967	1.73928	1.35182	1.16296	1.60988	0.797799	0	1.06004	0.304082	0.353333	0	1.75595	0.524961
C2CD5	C2 calcium-dependent domain containing 5	1.01914	0.8547	0.999967	66.0153	80.5893	75.9971	68.3834	65.9514	74.4017	95.0058	62.6409	81.4685	70.1858	55.3563	58.3184
C2orf15	chromosome 2 open reading frame 15	1.49262	0.252717	0.999967	0.773013	1.24783	1.06184	1.60988	1.1967	1.96215	0.901031	0.912246	1.21143	0.451646	0.263393	1.52716
C2orf16	chromosome 2 open reading frame 16	-1.44597	0.156628	0.999967	2.7442	1.76776	1.92142	2.70753	4.43222	1.28141	2.01407	2.53402	1.76666	3.79383	5.18005	6.25181
C2orf27A	chromosome 2 open reading frame 27A	-1.75943	0.122315	0.999967	0.541109	1.19584	1.16296	1.06106	0.886444	0.080088	0.636022	2.5847	1.46381	1.5356	1.79985	0.668132
C2orf40	chromosome 2 open reading frame 40	-1.41274	0.0715122	0.999967	12.7161	15.6499	13.2982	19.0625	10.2384	10.4515	11.2894	16.3191	21.1495	23.4404	29.061	13.8399
C2orf42	chromosome 2 open reading frame 42	1.02408	0.85243	0.999967	11.9817	11.3865	12.9443	12.9156	14.9366	12.774	13.277	12.8728	14.2847	10.704	12.2039	11.7878
C2orf43	NA	-1.08131	0.56842	0.999967	16.0787	16.7418	17.2422	21.0748	16.7095	14.8163	18.4181	22.9075	19.4838	12.5558	16.9449	20.7598
C2orf44	chromosome 2 open reading frame 44	1.04617	0.738261	0.999967	16.813	16.2738	16.9894	11.6716	17.197	16.0977	15.7415	16.3191	16.96	11.1105	15.9791	14.6989
C2orf47	chromosome 2 open reading frame 47	-1.05191	0.802933	0.999967	4.83133	4.83536	3.28664	3.732	5.1857	6.16677	5.24718	3.24354	4.99714	8.85226	2.89732	4.24741
C2orf49	chromosome 2 open reading frame 49	1.10434	0.346099	0.999967	49.4728	54.5407	52.03	36.6614	49.8625	41.0851	42.587	43.7878	45.7818	35.8155	42.933	45.8625
C2orf68	chromosome 2 open reading frame 68	-1.00369	0.970893	0.999967	46.574	50.1213	51.4738	39.2592	43.5687	45.0094	43.912	47.1834	44.1666	42.816	51.4494	47.4374
C2orf69	chromosome 2 open reading frame 69	1.09145	0.477384	0.999967	23.8088	30.5719	28.5179	26.9289	28.1446	23.2255	28.5945	25.6443	27.3076	18.6981	25.8564	21.4757
C2orf71	chromosome 2 open reading frame 71	-1.26162	0.496705	0.999967	1.39142	1.29983	1.21353	1.68306	1.5956	0.680748	0.742026	1.52041	1.21143	1.35494	0.658481	4.48603
C2orf74	chromosome 2 open reading frame 74	-1.1234	0.763539	0.999967	13.0639	30.7799	17.3433	21.5871	4.25493	26.2688	49.3977	16.4204	45.2266	9.07808	5.00446	2.09984
C2orf76	chromosome 2 open reading frame 76	-1.16668	0.55345	0.999967	2.70554	2.2357	4.19678	4.09788	1.10805	0.80088	2.41158	3.64899	2.92761	2.98086	2.76562	2.95887
C2orf81	chromosome 2 open reading frame 81	-1.06474	0.834536	0.999967	1.54603	2.54766	1.92142	0.402471	1.41831	3.12343	1.88157	2.93946	1.41333	2.1679	1.62425	1.62261
C2orf88	chromosome 2 open reading frame 88	-1.18902	0.268114	0.999967	34.8242	30.416	47.2264	22.2822	22.8702	20.3023	31.5891	49.9708	39.8761	26.4665	31.6949	31.9272
C2orf91	chromosome 2 open reading frame 91	1.40182	0.0933827	0.999967	23.5382	29.5321	27.2538	13.0254	11.3908	18.6204	20.4322	20.6269	19.2819	8.49094	10.5357	8.54255
C3	complement component 3	1.0423	0.875089	0.999967	1205.28	1541.39	1748.49	2160.35	1936.7	4141.35	4181.66	1943.9	1936.21	1535.55	1781.41	838.029
C3AR1	complement component 3a receptor 1	1.02787	0.926669	0.999967	11.0541	6.18718	10.315	24.8434	14.6706	30.4735	23.2943	12.4167	15.5971	28.5892	11.282	3.72245
C3orf14	chromosome 3 open reading frame 14	1.12962	0.581213	0.999967	3.90371	4.93934	4.04509	6.11024	5.58459	2.16237	5.8567	4.05443	4.54285	3.16152	4.69717	1.28854
C3orf17	chromosome 3 open reading frame 17	1.10901	0.349788	0.999967	45.6851	52.0971	48.5411	51.4431	59.0815	36.9205	46.0321	41.2538	49.0123	37.7124	46.4888	44.3354
C3orf18	chromosome 3 open reading frame 18	-1.32067	0.0414068	0.999967	11.5565	11.6984	12.742	9.36659	11.7897	9.6506	12.9855	13.6837	11.6095	14.6785	18.5692	16.6556
C3orf33	chromosome 3 open reading frame 33	1.01598	0.942464	0.999967	3.67181	4.73137	5.35974	2.12212	2.08314	3.36369	3.92214	2.68606	3.07904	3.97448	4.56547	2.67253
C3orf38	chromosome 3 open reading frame 38	-1.03381	0.790903	0.999967	33.0463	37.747	41.0577	31.7952	32.8871	26.7894	42.958	38.0103	42.198	31.1184	32.6607	23.0983
C3orf52	chromosome 3 open reading frame 52	-1.05617	0.866841	0.999967	1.19817	1.81976	1.01127	0.585412	0.487544	0.880967	0.954033	0.962927	0.959046	0.812963	1.93155	0.668132
C3orf55	NA	1.18601	0.403792	0.999967	19.1321	13.2582	15.7253	17.3062	16.2662	9.04994	7.18175	13.7851	8.78284	11.2008	15.5841	20.044
C3orf58	chromosome 3 open reading frame 58	1.1043	0.3553	0.999967	42.8636	48.7175	43.7375	41.3447	55.58	57.1027	50.0602	39.7841	45.7818	36.764	48.9032	40.6129
C3orf62	chromosome 3 open reading frame 62	-1.13664	0.39416	0.999967	12.6774	13.5702	12.7926	6.69565	12.6318	13.0543	11.8459	12.8221	14.1333	13.1881	19.3594	9.78337
C3orf67	chromosome 3 open reading frame 67	-1.08961	0.755727	0.999967	1.58468	1.45581	1.56747	1.28059	2.21611	1.68185	2.8621	1.31769	1.71619	0.858127	1.18527	2.67253
C3orf70	chromosome 3 open reading frame 70	-1.09253	0.534906	0.999967	18.6296	14.714	19.113	14.6719	23.0032	19.7817	18.3651	22.1473	20.4933	13.459	25.9442	19.7099
C3orf80	chromosome 3 open reading frame 80	-1.17516	0.594616	0.999967	1.39142	0.779896	1.06184	0.475647	1.77289	2.20242	1.03354	1.26701	1.16095	1.58076	1.44866	2.57708
C4A	complement component 4A (Rodgers blood group)	1.82234	0.0952385	0.999967	17.1222	20.0693	39.4902	23.3799	86.0294	210.872	81.7553	27.3167	20.4428	31.3894	21.7299	35.1247
C4B	complement component 4B (Chido blood group)	1.84861	0.0951088	0.999967	6.37736	6.39515	15.6242	9.76906	35.0588	78.4462	31.6686	10.6429	8.37904	11.517	7.0238	12.7422
C4BPB	complement component 4 binding protein, beta	-1.13579	0.851815	0.999967	0	0.103986	0.303382	0.292706	0.221611	3.76413	2.46459	0.253402	0.605713	1.98724	0	0
C4B_2	complement component 4B (Chido blood group), copy 2	1.84861	0.0951151	0.999967	6.37736	6.39515	15.6242	9.76906	35.0588	78.4462	31.6686	10.6429	8.37904	11.517	7.0238	12.7422
C4orf19	chromosome 4 open reading frame 19	1.46641	0.0472599	0.999967	5.56569	4.88735	6.1182	4.354	7.66774	7.68844	4.13414	5.01735	3.43238	3.83899	3.11681	5.20189
C4orf27	chromosome 4 open reading frame 27	1.12954	0.408313	0.999967	15.3057	20.2253	21.3884	21.8066	20.4325	28.7916	25.4144	18.2956	22.2095	14.1817	19.6666	13.4104
C4orf29	chromosome 4 open reading frame 29	-1.01355	0.931461	0.999967	9.04425	8.68285	11.0734	6.80541	8.95308	8.48932	8.05628	9.93335	9.84284	7.36183	6.89211	11.6923
C4orf3	chromosome 4 open reading frame 3	1.03319	0.781234	0.999967	156.999	201.473	202.457	159.781	158.54	161.537	200.002	166.738	200.794	166.522	135.647	137.492
C4orf32	chromosome 4 open reading frame 32	1.01184	0.935033	0.999967	47.9268	46.5858	65.2271	44.162	37.275	93.2224	65.0333	43.0783	62.439	54.6492	56.9806	48.2487
C4orf33	chromosome 4 open reading frame 33	1.0887	0.632207	0.999967	6.30005	7.27903	9.00032	10.4276	6.33807	9.89086	8.5863	7.70341	8.53046	9.84588	3.6875	6.87222
C4orf46	chromosome 4 open reading frame 46	-1.26244	0.151891	0.999967	9.3148	7.38302	7.68567	5.12235	9.52927	4.52497	10.7859	9.57859	9.48951	10.433	6.80431	7.82669
C5	complement component 5	-1.06417	0.681526	0.999967	26.5916	29.1161	28.2145	18.4405	29.8288	18.4603	22.7378	26.9619	30.1847	15.6721	25.7686	38.9903
C5AR1	complement component 5a receptor 1	-1.79012	0.0216745	0.938069	8.50314	6.49914	6.87665	21.1846	14.449	16.0576	30.8206	11.7578	13.1238	35.0929	33.802	7.15856
C5AR2	complement component 5a receptor 2	-1.29664	0.544444	0.999967	0.888965	0.623917	0.758454	2.74412	2.12746	0.560616	1.69606	1.16565	0.757142	2.39372	3.99479	0
C5orf15	chromosome 5 open reading frame 15	1.081	0.516418	0.999967	56.314	50.4333	54.9627	49.76	61.7851	74.3216	62.0387	64.7188	63.5999	50.3585	40.8697	39.9448
C5orf22	chromosome 5 open reading frame 22	1.13594	0.306364	0.999967	24.8524	23.0849	26.8998	21.2212	27.9673	32.2754	23.2148	29.1919	24.9857	21.9952	16.7693	21.4757
C5orf24	chromosome 5 open reading frame 24	1.09001	0.370202	0.999967	81.0504	80.4333	82.1153	76.5426	81.8187	92.8219	90.3681	79.2134	85.8094	62.1916	59.0877	77.1693
C5orf27	NA	1.05569	0.808748	0.999967	2.66689	2.2877	3.23607	3.11	2.61501	1.32145	2.27908	2.8381	3.33142	1.62593	2.37053	2.0044
C5orf28	chromosome 5 open reading frame 28	-1.10491	0.571409	0.999967	7.26632	8.94281	9.00032	12.8425	7.84503	4.6451	10.2559	7.85545	9.59046	6.05206	8.91145	13.1718
C5orf30	chromosome 5 open reading frame 30	1.03531	0.810346	0.999967	11.5952	13.2062	14.8151	16.2818	19.8563	13.7351	15.5825	15.0521	15.4457	13.5494	11.7649	15.033
C5orf34	chromosome 5 open reading frame 34	-1.26063	0.299592	0.999967	1.97118	4.62738	2.37649	1.64647	2.70365	2.6429	4.37265	2.88878	4.54285	3.38734	3.20461	1.62261
C5orf38	chromosome 5 open reading frame 38	-1.12736	0.756549	0.999967	0.386506	0.519931	0.404509	2.92706	1.32967	2.28251	0.662523	0.962927	0.403809	2.34856	3.3802	1.14537
C5orf42	chromosome 5 open reading frame 42	1.08312	0.493484	0.999967	118.967	160.295	139.556	110.423	109.299	98.8686	132.929	125.738	138.91	86.0386	100.309	96.736
C5orf45	chromosome 5 open reading frame 45	-1.42866	0.087804	0.999967	3.94237	4.5234	4.65185	5.19553	5.40731	1.72189	4.42565	3.64899	7.52094	8.0393	7.2433	5.48823
C5orf51	chromosome 5 open reading frame 51	-1.01558	0.872259	0.999967	88.5486	73.0503	72.761	63.4806	79.4697	67.5942	73.1425	90.7685	73.1399	65.8951	76.8228	72.1106
C5orf55	NA	-1.3125	0.170928	0.999967	6.45466	4.57539	4.60129	3.62224	3.90035	4.08449	3.41862	4.30783	4.54285	6.6392	6.89211	10.022
C5orf56	chromosome 5 open reading frame 56	-1.10422	0.643837	0.999967	3.74911	3.95147	3.03382	2.96365	2.30475	3.48383	2.7561	3.14218	3.78571	6.36821	2.10714	3.38839
C5orf63	chromosome 5 open reading frame 63	1.07845	0.642074	0.999967	8.27124	12.1664	12.6409	11.0862	10.1498	9.13003	9.56683	12.9742	13.679	7.22633	6.84821	8.54255
C5orf66	chromosome 5 open reading frame 66	-1.17236	0.332242	0.999967	5.06323	5.51127	5.25862	5.48824	5.1857	7.16787	5.8832	6.53777	5.35047	9.07808	6.40922	6.25181
C6	complement component 6	1.94896	0.0235485	0.956177	78.4608	35.8232	55.3166	31.9781	132.701	151.526	30.1845	39.9868	25.44	8.49094	89.9486	55.2164
C6orf1	chromosome 6 open reading frame 1	-1.18042	0.426046	0.999967	4.94728	2.75563	2.88213	6.11024	4.83112	4.44488	4.37265	5.37212	3.43238	7.72315	5.83854	4.00879
C6orf106	chromosome 6 open reading frame 106	-1.09499	0.413492	0.999967	124.223	104.142	110.886	152.353	131.637	97.6272	109.21	121.075	104.788	142.856	144.339	167.224
C6orf120	chromosome 6 open reading frame 120	1.01612	0.885442	0.999967	49.3569	45.39	54.2042	59.5657	76.766	47.8926	50.4047	52.0487	50.4761	43.3128	64.8385	66.861
C6orf132	chromosome 6 open reading frame 132	-1.02999	0.870485	0.999967	10.9768	13.3102	13.7533	13.7938	12.8978	14.9764	17.5966	15.0521	13.679	16.3496	13.3891	5.96547
C6orf136	chromosome 6 open reading frame 136	1.02467	0.894737	0.999967	5.17919	5.66725	7.18003	8.4153	3.94467	8.92981	5.08818	6.58845	6.66285	9.89105	3.81919	6.39498
C6orf141	chromosome 6 open reading frame 141	-1.25886	0.465537	0.999967	3.59451	1.35182	2.42705	1.02447	2.88094	3.52387	1.74906	1.77381	2.01904	7.58765	2.67782	2.86342
C6orf147	chromosome 6 open reading frame 147	1.19524	0.675533	0.999967	0.695712	1.19584	1.71916	0.731765	2.03882	0	0.901031	0.962927	0.504761	0.903292	1.88765	0.143171
C6orf163	chromosome 6 open reading frame 163	1.03609	0.872175	0.999967	3.59451	4.26343	3.59002	3.36612	3.10255	1.32145	3.04761	3.80103	4.4419	2.25823	2.15104	2.86342
C6orf164	NA	1.07663	0.825162	0.999967	1.70063	1.35182	2.12367	1.20741	3.1912	1.44158	1.00703	2.43266	1.71619	0.858127	4.08259	0.143171
C6orf201	chromosome 6 open reading frame 201	-1.04235	0.878941	0.999967	3.63316	3.06759	4.70242	2.41482	4.87544	0.680748	2.54409	2.48334	3.63428	2.48405	3.5997	5.44051
C6orf203	chromosome 6 open reading frame 203	-1.1266	0.432024	0.999967	10.7449	13.5182	15.3208	11.8912	10.3271	9.85082	16.2451	14.5453	13.4771	11.9686	11.0625	13.3149
C6orf211	NA	1.13806	0.333689	0.999967	15.5376	16.3778	15.7758	20.9651	18.7483	21.824	18.5241	13.5317	18.2219	20.0079	13.7842	11.8832
C6orf226	chromosome 6 open reading frame 226	1.00161	0.995836	0.999967	1.04357	1.40381	0.809018	1.50012	1.68424	1.84202	0.927532	1.01361	0.555237	3.25185	1.58036	0.954475
C6orf25	chromosome 6 open reading frame 25	-1.81019	0.0353164	0.999967	2.86015	4.93934	4.14622	1.57329	2.17179	6.12673	4.82317	8.86906	7.77332	12.3299	4.65327	1.04992
C6orf47	chromosome 6 open reading frame 47	-1.18113	0.192129	0.999967	18.8615	20.3813	20.9839	26.3435	20.8314	16.4981	18.1531	19.7653	22.5628	32.3378	28.7976	24.8163
C6orf48	chromosome 6 open reading frame 48	-1.22224	0.154075	0.999967	22.3787	28.4402	32.1585	37.3932	19.3688	27.31	28.3825	27.6208	31.8504	29.6731	47.9374	38.7517
C6orf57	NA	1.35781	0.262621	0.999967	2.31904	2.85962	2.42705	4.17106	0.620511	5.0055	1.66956	2.68606	2.27143	3.25185	1.44866	1.52716
C6orf62	chromosome 6 open reading frame 62	-1.02273	0.816576	0.999967	90.4812	106.742	115.032	129.303	142.895	99.8697	110.906	106.125	118.568	107.627	128.623	128.043
C6orf89	chromosome 6 open reading frame 89	-1.06391	0.533657	0.999967	191.089	201.005	211.508	221.286	243.861	193.492	189.084	213.415	227.597	214.893	252.857	245.157
C7	complement component 7	1.49381	0.222622	0.999967	107.024	140.589	201.698	310.854	491.045	979.636	445.454	108.101	255.561	105.64	404.966	173.619
C7orf13	chromosome 7 open reading frame 13	1.19388	0.447838	0.999967	2.70554	1.35182	2.17424	1.68306	3.01391	2.44268	1.56355	1.52041	1.91809	2.12274	2.28274	1.8135
C7orf25	chromosome 7 open reading frame 25	1.05798	0.672118	0.999967	12.5615	16.3778	15.8264	15.9891	12.4545	18.8207	16.2451	15.1534	14.9914	15.8528	12.3356	12.3604
C7orf26	chromosome 7 open reading frame 26	1.08415	0.56283	0.999967	21.5284	14.1941	15.5736	16.0988	14.0945	19.5014	13.5685	15.2548	13.1743	15.8979	14.9256	20.4258
C7orf31	chromosome 7 open reading frame 31	1.2002	0.388926	0.999967	11.1314	9.51473	18.0006	8.708	4.74247	9.81077	9.43433	11.5044	9.9438	9.75555	6.27752	4.6292
C7orf43	chromosome 7 open reading frame 43	-1.11945	0.558501	0.999967	4.75403	4.31543	4.39903	5.41506	4.7868	2.60286	5.14118	4.15579	3.93714	6.68436	5.18005	4.29514
C7orf49	chromosome 7 open reading frame 49	-1.1053	0.489457	0.999967	20.8713	15.7539	16.686	28.5388	21.8952	19.9819	16.6161	16.8259	19.08	28.9957	27.5245	27.8707
C7orf50	chromosome 7 open reading frame 50	-1.17753	0.369712	0.999967	14.6486	8.11092	11.933	20.8919	16.1776	18.0598	13.383	12.9742	8.42951	24.0727	27.305	19.7099
C7orf55	chromosome 7 open reading frame 55	1.01201	0.951312	0.999967	5.60434	7.22704	7.68567	6.32977	4.87544	3.72409	6.25422	4.96667	6.10761	6.59403	4.65327	6.39498
C7orf55-LUC7L2	C7orf55-LUC7L2 readthrough	-4.89295	0.0507891	0.999967	1.08222	0	2.52818	0	0	6.36699	0	12.3153	3.02857	12.0589	17.5595	4.00879
C7orf60	chromosome 7 open reading frame 60	1.04816	0.741746	0.999967	15.6535	16.4298	15.877	13.8304	22.9589	20.5826	16.7486	18.0929	19.5343	11.6525	22.4323	12.0264
C7orf63	NA	1.13693	0.462142	0.999967	7.22767	8.89082	10.8206	8.01282	11.1692	8.68954	9.85834	7.90613	8.07618	5.23909	5.75074	11.3105
C7orf73	chromosome 7 open reading frame 73	1.10734	0.451514	0.999967	20.2529	22.565	27.9617	27.1485	30.3164	23.3857	20.5912	29.0398	25.8942	28.7247	19.8861	12.8377
C8orf22	chromosome 8 open reading frame 22	-1.45921	0.205601	0.999967	5.68164	5.66725	4.50016	7.06153	4.87544	9.81077	9.48733	6.74049	18.4743	14.6333	3.90699	1.67033
C8orf31	chromosome 8 open reading frame 31	-1.42874	0.123041	0.999967	2.58959	1.71577	1.82029	1.79282	2.3934	3.84422	2.33208	3.49694	4.13904	5.01327	2.15104	3.19749
C8orf33	chromosome 8 open reading frame 33	1.00069	0.99478	0.999967	55.541	43.2063	48.9456	52.1748	40.4662	49.174	41.3944	51.7953	44.7218	55.0105	55.6197	40.8992
C8orf34	chromosome 8 open reading frame 34	1.22843	0.461823	0.999967	10.8608	13.6742	14.0567	8.89094	3.72306	9.00989	6.54573	8.21022	7.87427	8.85226	6.40922	11.1196
C8orf37	chromosome 8 open reading frame 37	-1.13218	0.519425	0.999967	6.1841	10.8666	8.44412	7.57377	5.31866	4.72519	8.7453	9.2745	10.8019	5.69074	8.60416	5.6314
C8orf4	chromosome 8 open reading frame 4	-1.12099	0.561764	0.999967	10.4743	20.1213	12.1353	9.98859	7.09155	12.3736	21.1477	12.9235	13.2752	12.1041	11.282	10.022
C8orf44	chromosome 8 open reading frame 44	1.63977	0.0105637	0.738665	5.52704	7.12305	6.92722	6.36635	4.7868	4.60506	3.36562	4.66259	4.6438	2.48405	2.01934	4.39058
C8orf44-SGK3	C8orf44-SGK3 readthrough	-1.11643	0.86582	0.999967	3.24665	8.63085	17.3433	6.842	21.5849	0	21.2272	11.3017	16.4047	10.7943	4.60937	0
C8orf46	chromosome 8 open reading frame 46	-1.23466	0.564866	0.999967	1.27547	2.07972	1.16296	0.512235	5.54027	0.961055	1.51055	4.10511	1.16095	1.58076	1.97544	3.91335
C8orf48	chromosome 8 open reading frame 48	1.19247	0.443408	0.999967	4.01967	2.96361	3.08438	3.29294	3.5901	3.0033	3.84263	2.93946	4.18952	1.89691	2.54613	1.28854
C8orf58	chromosome 8 open reading frame 58	-1.01033	0.956349	0.999967	6.33871	6.86309	8.19131	12.4766	13.8728	10.6917	7.60576	8.0075	6.46094	11.3363	15.9353	9.73564
C8orf59	chromosome 8 open reading frame 59	1.2919	0.179171	0.999967	5.14054	7.33102	6.97778	13.5376	9.70656	11.8931	9.01031	6.53777	4.6438	6.91018	9.56993	5.53595
C8orf76	chromosome 8 open reading frame 76	1.04716	0.789184	0.999967	7.26632	6.39515	5.562	4.13447	7.18019	11.5727	6.86374	5.9296	7.57142	7.22633	7.33109	5.29734
C8orf82	chromosome 8 open reading frame 82	-1.26395	0.366135	0.999967	6.49331	4.21144	4.60129	9.87882	5.98349	7.6484	3.94864	5.6762	3.07904	12.0138	9.74553	14.6989
C8orf88	chromosome 8 open reading frame 88	-1.21854	0.350391	0.999967	5.17919	3.17158	5.05636	7.50059	4.25493	2.84312	3.18011	6.03096	5.09809	7.00051	4.21428	8.73344
C9orf114	chromosome 9 open reading frame 114	-1.10647	0.431801	0.999967	24.4272	23.7608	21.3884	21.3309	15.3798	18.9008	16.7751	20.9817	19.1304	28.7698	21.6421	31.3068
C9orf131	chromosome 9 open reading frame 131	1.03081	0.85865	0.999967	7.80743	9.93068	7.98905	5.92729	9.35198	5.72629	5.93621	6.4364	6.9657	6.14238	10.0967	9.73564
C9orf139	chromosome 9 open reading frame 139	-1.69322	0.127301	0.999967	0.502458	0.935876	0.455073	0.256118	0.531866	0.320352	0.927532	0.557484	1.41333	1.17428	0.219494	0.76358
C9orf142	chromosome 9 open reading frame 142	-1.17161	0.493704	0.999967	2.78285	3.48354	2.62931	4.13447	2.65933	2.40264	3.84263	2.8381	2.77619	4.56162	4.91666	2.24302
C9orf156	chromosome 9 open reading frame 156	1.17793	0.298031	0.999967	12.7934	10.7106	9.60709	12.3668	8.90876	12.4136	9.99085	9.47723	10.0447	10.975	5.09226	11.1674
C9orf16	chromosome 9 open reading frame 16	-1.06323	0.796236	0.999967	17.3541	10.1906	5.86538	13.3547	13.7399	6.08668	9.80534	11.4031	7.67237	20.3241	16.2425	5.39278
C9orf3	chromosome 9 open reading frame 3	1.02001	0.890436	0.999967	12.4069	18.1456	12.4386	12.2936	11.0805	14.2156	11.7134	10.2881	11.8114	11.6976	14.7061	18.7554
C9orf37	NA	-1.2507	0.257736	0.999967	4.86998	4.36742	4.75298	3.14659	3.5901	3.24356	3.10061	5.01735	4.29047	8.35545	5.09226	4.15197
C9orf40	chromosome 9 open reading frame 40	1.25522	0.291273	0.999967	5.14054	5.51127	5.20805	4.86624	7.22452	3.32365	4.84967	3.19286	4.23999	4.51646	5.61904	2.43391
C9orf41	NA	-1.04672	0.804936	0.999967	9.85591	7.17505	9.4554	10.7204	11.6567	5.0055	9.54033	10.2374	8.17713	5.41975	10.6674	12.3604
C9orf47	chromosome 9 open reading frame 47	-1.08931	0.759086	0.999967	3.82641	3.32756	4.50016	2.04894	5.09705	4.04444	4.39915	2.8381	2.12	7.94897	3.24851	4.29514
C9orf64	chromosome 9 open reading frame 64	1.07633	0.556222	0.999967	14.3007	15.9099	19.3153	20.6724	19.9007	17.259	19.9287	15.3055	17.4143	16.3044	13.9159	16.7988
C9orf66	chromosome 9 open reading frame 66	-1.49823	0.136819	0.999967	1.54603	1.29983	1.06184	0.768353	1.28534	1.88207	1.00703	1.82449	1.06	2.43889	2.89732	2.57708
C9orf69	chromosome 9 open reading frame 69	-1.29167	0.146615	0.999967	15.383	10.7626	13.1465	22.9042	18.6596	16.3379	14.231	13.633	14.2343	35.1381	25.8125	22.6211
C9orf72	chromosome 9 open reading frame 72	1.08602	0.540789	0.999967	17.7793	20.2773	18.6074	22.4652	29.6959	19.9019	21.5982	15.3055	20.7962	24.3889	16.023	20.378
C9orf78	chromosome 9 open reading frame 78	-1.09102	0.595127	0.999967	44.0231	47.3137	22.8042	44.5279	23.1805	44.8493	48.6027	52.961	53.3533	43.4935	27.9635	20.9984
C9orf84	chromosome 9 open reading frame 84	1.3231	0.17481	0.999967	3.47856	5.71924	5.0058	3.58565	4.91976	4.92541	5.19418	3.39558	5.04761	2.61955	1.62425	2.91115
C9orf85	chromosome 9 open reading frame 85	1.06261	0.754287	0.999967	5.06323	5.92721	5.41031	7.1713	4.34357	8.68954	6.01571	4.71327	6.10761	8.76193	4.60937	4.24741
C9orf89	chromosome 9 open reading frame 89	-1.02204	0.937361	0.999967	2.47364	2.2357	1.76973	6.43953	3.5901	3.44378	1.80206	2.07789	1.91809	3.65833	6.23362	4.77237
C9orf9	chromosome 9 open reading frame 9	-1.25182	0.512554	0.999967	2.7442	1.45581	1.92142	1.13424	0.709155	1.16128	2.01407	3.54762	1.91809	2.8002	0.35119	0.811304
C9orf91	chromosome 9 open reading frame 91	-1.02034	0.86879	0.999967	30.7659	30.26	39.0351	34.9418	45.2086	38.3621	27.402	41.5072	26.9038	47.4228	40.6942	39.1812
C9orf96	NA	-1.22601	0.488544	0.999967	1.77793	1.14385	1.92142	1.46353	1.72857	0.720792	0.980534	2.02721	1.41333	0.812963	2.10714	3.43611
CA1	carbonic anhydrase I	-3.50181	0.036407	0.999967	0.502458	1.35182	0.404509	0	0.487544	1.08119	0.556519	6.89253	1.31238	2.9357	1.62425	0.143171
CA11	carbonic anhydrase XI	-1.10532	0.638707	0.999967	4.29022	4.31543	4.95523	4.79306	5.36298	7.6484	4.74366	6.183	5.09809	2.75504	8.86755	7.06311
CA12	carbonic anhydrase XII	1.34627	0.254745	0.999967	6.33871	6.29116	5.46087	15.7695	7.88935	18.6204	9.01031	6.89253	6.35999	5.14876	14.7061	2.72025
CA13	carbonic anhydrase XIII	-1.17482	0.391055	0.999967	4.40617	3.37955	5.86538	3.25635	4.96408	3.28361	4.18715	4.56123	5.85523	4.60679	6.84821	3.48383
CA2	carbonic anhydrase II	-1.44176	0.32696	0.999967	1.50738	2.18371	2.32593	2.01235	1.95018	0	1.93457	2.68606	1.71619	2.43889	1.88765	3.72245
CA3	carbonic anhydrase III	1.20114	0.529067	0.999967	443.709	576.447	706.171	284.839	306.71	161.017	250.593	461.039	348.941	361.362	176.868	464.972
CA4	carbonic anhydrase IV	1.11069	0.656675	0.999967	20.021	19.4974	20.276	13.5376	13.2967	9.04994	11.7664	9.78131	9.28761	21.7242	12.4672	21.0939
CA5B	carbonic anhydrase VB, mitochondrial	1.14893	0.278229	0.999967	69.9963	93.8475	79.0815	84.5188	75.1704	68.315	70.5454	60.4617	74.8056	64.2692	74.9791	64.7611
CA5BP1	carbonic anhydrase VB pseudogene 1	-1.28952	0.346912	0.999967	2.39634	2.85962	2.27536	1.09765	2.26043	1.12123	1.29855	1.82449	1.71619	4.87778	2.89732	2.86342
CA8	carbonic anhydrase VIII	1.18497	0.472839	0.999967	3.82641	2.33969	2.17424	1.90259	4.07764	1.40154	2.25258	2.5847	1.86762	1.89691	2.37053	2.29074
CAAP1	caspase activity and apoptosis inhibitor 1	1.31931	0.0914056	0.999967	15.1897	16.9497	17.2928	17.5989	15.2025	16.4981	15.662	14.2919	17.7676	10.6137	6.54092	9.92654
CAB39	calcium binding protein 39	-1.04092	0.655371	0.999967	99.0229	104.142	104.869	117.009	127.338	96.546	121.03	110.939	123.212	97.1039	107.201	115.969
CAB39L	calcium binding protein 39-like	1.04686	0.771039	0.999967	126.89	113.969	142.185	115.107	149.188	72.7199	155.772	101.817	155.365	106.995	105.094	62.6613
CABIN1	calcineurin binding protein 1	-1.03574	0.733048	0.999967	76.1418	56.5165	73.3678	64.3221	64.5331	79.2871	61.7471	71.9661	61.5809	75.6507	80.6859	77.4556
CABLES1	Cdk5 and Abl enzyme substrate 1	-1.27275	0.157379	0.999967	64.8171	38.0589	43.3836	59.7486	57.9291	28.5113	36.7568	82.7103	36.6457	64.4499	62.3362	89.482
CABLES2	Cdk5 and Abl enzyme substrate 2	1.09194	0.607902	0.999967	7.18902	7.17505	7.38229	11.9278	4.7868	12.0933	6.67823	6.48709	7.8238	9.16841	7.68228	8.54255
CABP1	calcium binding protein 1	1.09674	0.788777	0.999967	1.39142	2.13172	2.88213	1.50012	0.709155	1.92211	1.59006	2.02721	1.66571	1.67109	1.53646	1.09765
CABP4	calcium binding protein 4	1.1106	0.638011	0.999967	2.9761	3.17158	2.62931	2.08553	2.21611	3.68405	2.7826	2.07789	1.86762	3.25185	3.16071	1.90895
CABYR	calcium binding tyrosine-(Y)-phosphorylation regulated	1.03115	0.914008	0.999967	1.66198	1.66378	3.13494	1.866	1.90585	0.80088	1.98757	1.67245	2.3219	2.30339	0.526785	1.86123
CACFD1	calcium channel flower domain containing 1	-1.43603	0.113573	0.999967	3.55586	3.48354	2.27536	4.68329	5.09705	2.40264	2.7561	3.64899	3.28095	6.14238	6.54092	8.59027
CACHD1	cache domain containing 1	-1.19656	0.163794	0.999967	215.671	236.205	262.375	312.464	235.971	296.446	297.817	358.361	299.273	338.599	276.211	295.41
CACNA1A	calcium channel, voltage-dependent, P/Q type, alpha 1A subunit	-1.10808	0.676944	0.999967	5.7976	4.67938	5.46087	2.19529	2.57069	3.08339	3.33912	5.77756	2.52381	2.57438	4.08259	8.06531
CACNA1C	calcium channel, voltage-dependent, L type, alpha 1C subunit	1.05744	0.745103	0.999967	17.7793	20.4333	16.2309	12.6961	16.3549	28.9518	18.1796	16.7752	15.7485	11.517	21.8616	22.2393
CACNA1D	calcium channel, voltage-dependent, L type, alpha 1D subunit	1.59564	0.112303	0.999967	1.15952	2.85962	2.02254	2.34165	3.27984	4.16457	1.85506	1.72313	2.3219	0.948456	2.23884	0.811304
CACNA1G	calcium channel, voltage-dependent, T type, alpha 1G subunit	1.83757	0.0512645	0.999967	2.8215	2.2877	2.47762	0.878118	4.29925	4.12453	0.662523	1.26701	1.31238	1.67109	3.4241	0.859027
CACNA1H	calcium channel, voltage-dependent, T type, alpha 1H subunit	-1.03825	0.858312	0.999967	29.5291	17.1057	13.551	13.5742	23.2248	37.5212	18.0471	18.9038	16.5562	21.2274	33.0997	31.8795
CACNA1I	calcium channel, voltage-dependent, T type, alpha 1I subunit	-2.63704	0.000709193	0.21146	1.73928	3.22357	0.859581	1.02447	1.1967	0.840924	2.46459	3.54762	3.93714	4.20031	4.34598	4.91555
CACNA2D1	calcium channel, voltage-dependent, alpha 2/delta subunit 1	-1.21386	0.274959	0.999967	60.8361	62.5477	86.1604	140.755	43.1698	94.0233	144.907	89.8056	128.714	75.6507	49.1227	103.561
CACNA2D2	calcium channel, voltage-dependent, alpha 2/delta subunit 2	-1.13759	0.460327	0.999967	11.1314	8.47487	9.15201	9.25682	7.22452	6.32695	8.5598	11.8592	8.12665	12.6913	5.88243	11.5969
CACNA2D3	calcium channel, voltage-dependent, alpha 2/delta subunit 3	1.32326	0.272389	0.999967	3.09205	2.13172	2.83156	2.70753	3.63442	0.840924	1.53705	2.17926	1.86762	1.21944	2.15104	2.57708
CACNA2D4	calcium channel, voltage-dependent, alpha 2/delta subunit 4	-1.09454	0.632539	0.999967	5.68164	3.58752	4.80354	5.41506	6.60401	3.56391	5.6977	7.90613	4.94666	4.24547	4.17038	5.53595
CACNB1	calcium channel, voltage-dependent, beta 1 subunit	-1.17063	0.458335	0.999967	4.79268	6.23917	5.76425	4.90282	3.5901	6.6473	6.75773	5.6762	6.41047	7.58765	7.81398	3.10204
CACNB2	calcium channel, voltage-dependent, beta 2 subunit	1.0011	0.995532	0.999967	5.60434	6.60312	3.94396	3.14659	5.40731	3.12343	4.79667	5.22008	4.6438	2.52922	4.65327	5.91774
CACNB3	calcium channel, voltage-dependent, beta 3 subunit	-1.1469	0.522302	0.999967	4.48347	3.7955	4.24734	7.72012	5.27434	8.72959	6.67823	4.51055	6.46094	8.0393	7.72618	5.91774
CACNB4	calcium channel, voltage-dependent, beta 4 subunit	1.93151	0.0147345	0.814889	5.68164	13.1023	7.83736	8.37871	15.2912	8.32915	6.67823	5.52416	6.30951	1.94208	7.59449	2.24302
CACNG4	calcium channel, voltage-dependent, gamma subunit 4	-1.47938	0.33146	0.999967	1.04357	1.19584	1.16296	0.658588	1.9945	3.12343	3.47162	3.44626	2.47333	2.21307	1.97544	0
CACNG8	calcium channel, voltage-dependent, gamma subunit 8	1.12032	0.690417	0.999967	1.04357	1.81976	1.16296	1.31718	2.74798	2.88317	1.16604	0.962927	2.47333	2.1679	2.37053	0.668132
CACTIN	cactin, spliceosome C complex subunit	1.00401	0.977341	0.999967	20.021	15.5459	14.1072	18.2209	13.6069	18.8607	14.39	12.6701	14.0828	21.0015	19.7544	18.135
CACUL1	CDK2-associated, cullin domain 1	1.02637	0.803607	0.999967	98.9456	92.8596	99.762	109.838	113.022	83.9322	94.1843	99.3335	90.5542	98.4136	104.172	96.3542
CACYBP	calcyclin binding protein	1.05354	0.614605	0.999967	54.1109	66.9671	66.2383	54.4433	54.472	63.5498	64.1587	63.2998	61.2275	39.519	52.2395	60.9432
CAD	carbamoyl-phosphate synthetase 2, aspartate transcarbamylase, and dihydroorotase	-1.14876	0.291844	0.999967	41.704	36.6551	40.4003	55.5409	48.7987	39.3632	36.9158	40.4429	41.0876	49.3649	61.0632	72.7787
CADM1	cell adhesion molecule 1	1.34718	0.118277	0.999967	24.7364	22.253	24.4728	11.196	21.4963	22.1443	12.7469	13.1262	14.3352	5.91656	27.6123	19.9962
CADM2	cell adhesion molecule 2	-1.04676	0.871415	0.999967	55.0772	57.2444	61.0808	44.7474	33.1087	28.7916	40.3344	44.0919	51.3342	47.9648	19.2277	90.1979
CADM3	cell adhesion molecule 3	1.16903	0.471692	0.999967	58.0533	67.955	63.3056	68.9688	82.7495	160.817	90.5271	74.044	62.9437	79.6703	99.2551	22.8119
CADM3-AS1	CADM3 antisense RNA 1	1.1576	0.417418	0.999967	13.6823	20.9012	14.3095	9.6593	14.715	22.5848	19.5312	6.58845	19.7362	10.2975	14.3988	12.1218
CADM4	cell adhesion molecule 4	1.78564	0.0341061	0.999967	4.75403	3.95147	2.93269	1.75624	2.3934	3.16347	1.27204	1.62177	2.62476	0.858127	1.53646	2.72025
CADPS	Ca++-dependent secretion activator	-1.07803	0.871424	0.999967	0.386506	1.45581	0.606763	2.89047	1.68424	1.04114	0.503517	3.54762	1.76666	1.71625	0.395089	0.811304
CADPS2	Ca++-dependent secretion activator 2	1.10907	0.397033	0.999967	30.7273	38.1629	32.5124	31.0268	46.4053	34.8783	32.2781	24.0732	35.3333	23.6211	39.7723	37.5586
CALB1	calbindin 1, 28kDa	1.3873	0.501315	0.999967	0.850314	1.40381	1.51691	1.97576	0.886444	0	1.00703	1.06429	0.959046	0	0.307291	1.43171
CALB2	calbindin 2	1.92575	0.0094126	0.709215	27.5966	15.182	29.7314	38.564	14.0058	20.4625	11.4219	12.9742	3.23047	8.12963	10.6235	29.2069
CALCOCO1	calcium binding and coiled-coil domain 1	-1.07088	0.529006	0.999967	240.484	256.17	237.093	242.653	193.067	250.715	252.633	315.84	230.02	246.147	216.948	259.283
CALCOCO2	calcium binding and coiled-coil domain 2	-1.06746	0.524493	0.999967	254.128	274.523	260.251	216.09	241.822	209.991	261.511	258.673	284.786	238.785	261.417	249.834
CALCR	calcitonin receptor	1.23398	0.520669	0.999967	0.347856	0.779896	1.1124	0.878118	1.32967	1.04114	1.08654	0.506804	1.16095	0.677469	0.263393	0.715856
CALCRL	calcitonin receptor-like	-1.13028	0.335445	0.999967	120.513	119.168	102.594	110.789	156.546	97.3469	139.342	114.791	153.851	87.5741	124.629	178.869
CALD1	caldesmon 1	-1.06868	0.662944	0.999967	700.234	787.435	759.971	692.213	541.484	905.274	1010.32	854.825	987.868	755.875	545.135	533.79
CALHM2	calcium homeostasis modulator 2	-1.08853	0.604112	0.999967	31.9641	26.8804	22.5008	36.9541	40.9537	47.1718	38.4528	24.3772	34.9295	45.2549	49.6495	32.0704
CALM1	calmodulin 1 (phosphorylase kinase, delta)	-1.01845	0.881721	0.999967	564.106	476.777	511.754	451.17	473.848	429.672	442.353	485.923	504.559	535.788	433.939	558.463
CALM2	calmodulin 2 (phosphorylase kinase, delta)	1.03474	0.742034	0.999967	264.293	272.548	292.46	313.122	293.59	251.716	261.856	275.346	340.411	245.876	234.332	273.314
CALM3	calmodulin 3 (phosphorylase kinase, delta)	-1.20059	0.0785935	0.999967	236.039	206.205	219.092	203.394	203.173	268.415	264.744	270.988	221.843	277.401	287.098	282.334
CALML4	calmodulin-like 4	-1.00227	0.986716	0.999967	24.9297	34.6274	30.591	26.0508	24.8647	28.5914	41.3679	26.2524	36.5952	23.8921	21.1592	20.5689
CALR	calreticulin	1.02022	0.877605	0.999967	403.977	479.012	485.765	534.81	368.628	695.764	652.055	434.432	499.865	480.325	417.697	424.646
CALU	calumenin	1.18817	0.189323	0.999967	222.434	229.082	261.363	356.004	221.833	343.377	337.277	245.85	270.703	163.722	189.95	167.701
CAMK1	calcium/calmodulin-dependent protein kinase I	-1.01751	0.91283	0.999967	18.9775	16.2218	16.686	26.0142	19.5904	18.9408	16.4306	16.4204	13.6286	25.8341	19.7983	26.439
CAMK1D	calcium/calmodulin-dependent protein kinase ID	-1.34216	0.0743571	0.999967	11.5179	11.8544	10.8712	10.3911	17.1084	11.0121	12.1109	10.5415	13.9314	21.4532	19.4033	20.2349
CAMK2D	calcium/calmodulin-dependent protein kinase II delta	-1.0103	0.912639	0.999967	120.242	97.903	122.162	109.911	90.4616	111.122	110.005	111.193	108.473	109.84	103.645	115.396
CAMK2G	calcium/calmodulin-dependent protein kinase II gamma	-1.09409	0.44689	0.999967	31.1524	36.3432	33.8271	30.478	39.9786	44.4488	38.2673	32.9929	36.2923	38.1641	48.1569	42.665
CAMK2N1	calcium/calmodulin-dependent protein kinase II inhibitor 1	1.05851	0.76944	0.999967	9.39211	9.46274	6.72496	7.64694	4.83112	11.5727	8.6658	8.10886	10.7514	9.34907	6.05803	3.96107
CAMK4	calcium/calmodulin-dependent protein kinase IV	-1.83287	0.0558543	0.999967	0.811663	0.727903	0.606763	0.548824	1.24102	0.480528	1.00703	0.861566	1.71619	2.12274	1.27306	1.14537
CAMKK1	calcium/calmodulin-dependent protein kinase kinase 1, alpha	1.3575	0.206032	0.999967	9.27615	8.52687	6.37102	15.1109	9.88385	2.60286	5.98921	3.19286	5.7038	8.94259	8.34077	5.96547
CAMKK2	calcium/calmodulin-dependent protein kinase kinase 2, beta	-1.07207	0.441193	0.999967	92.5683	73.8822	83.4805	94.0684	96.4451	90.8998	83.0539	91.7821	87.9799	99.9944	104.216	102.797
CAMKMT	calmodulin-lysine N-methyltransferase	1.01418	0.934695	0.999967	6.95712	7.43501	9.96103	6.62247	5.45163	4.80528	7.18175	8.41294	6.61237	4.69712	6.54092	7.15856
CAMLG	calcium modulating ligand	1.20009	0.140608	0.999967	22.0309	21.9411	23.1076	31.1732	19.679	21.9441	20.6972	20.9817	19.5343	20.0982	17.5595	17.7055
CAMSAP1	calmodulin regulated spectrin-associated protein 1	1.06847	0.483354	0.999967	59.522	55.6326	57.0863	66.9565	53.9401	53.8191	50.7493	56.9647	45.0247	62.1916	51.3177	58.557
CAMSAP2	calmodulin regulated spectrin-associated protein family, member 2	1.11728	0.286667	0.999967	175.976	189.151	181.776	145.292	163.948	144.919	167.327	155.437	176.767	111.602	147.807	136.919
CAMTA1	calmodulin binding transcription activator 1	1.04931	0.705154	0.999967	18.7456	18.5095	18.8602	21.8798	14.8923	21.1032	15.8741	19.7653	17.1114	17.2077	14.9695	23.8141
CAMTA2	calmodulin binding transcription activator 2	-1.12282	0.281003	0.999967	74.5184	51.9411	58.1987	55.9434	45.12	54.9003	61.9856	78.3011	52.7475	72.6247	53.9955	62.8999
CAND1	cullin-associated and neddylation-dissociated 1	1.03988	0.681656	0.999967	131.451	143.501	144.561	144.743	194.308	122.775	133.697	139.168	149.359	117.067	147.149	161.115
CAND2	cullin-associated and neddylation-dissociated 2 (putative)	1.07203	0.695792	0.999967	8.00068	7.17505	8.24187	7.35424	14.8923	9.21011	5.6712	9.07178	5.04761	9.25874	10.404	11.7878
CANT1	calcium activated nucleotidase 1	-1.16598	0.216997	0.999967	41.0083	28.0243	31.3494	39.6251	41.7072	31.875	39.4599	39.9868	31.8504	50.7198	49.2544	37.8449
CANX	calnexin	1.0796	0.557995	0.999967	776.839	816.395	772.309	823.382	720.147	824.465	947.726	730.912	852.643	593.327	634.469	625.372
CAP1	CAP, adenylate cyclase-associated protein 1 (yeast)	1.02017	0.853551	0.999967	172.807	146.724	157.556	281.547	205.345	221.203	211	170.945	189.084	199.04	199.169	192.613
CAP2	CAP, adenylate cyclase-associated protein, 2 (yeast)	1.36488	0.037053	0.999967	73.2816	44.6621	67.5024	38.2713	53.3639	59.225	40.4139	46.5246	38.059	33.0605	35.9531	52.4007
CAPG	capping protein (actin filament), gelsolin-like	1.17703	0.389359	0.999967	11.9044	15.39	21.3884	30.0389	18.3494	25.6682	14.549	19.5626	5.90571	21.408	20.4568	22.4302
CAPN1	calpain 1, (mu/I) large subunit	-1.18681	0.167228	0.999967	69.4166	55.2167	60.373	76.5426	82.5279	68.9958	72.215	77.1355	62.4894	92.5874	103.25	82.6575
CAPN10	calpain 10	-1.25269	0.225811	0.999967	7.42092	7.22704	6.77552	7.06153	6.69265	6.44708	7.20825	6.38572	5.55237	12.0589	6.9799	13.9831
CAPN10-AS1	CAPN10 antisense RNA 1 (head to head)	1.2843	0.232449	0.999967	3.32396	4.21144	3.74171	4.02471	5.49595	4.36479	2.9416	2.78742	2.82666	4.10998	1.44866	5.48823
CAPN12	calpain 12	1.03571	0.911161	0.999967	0.734362	0.987869	0.960709	1.31718	0.3989	1.16128	0.821528	0.557484	0.959046	0.361317	1.62425	1.04992
CAPN15	calpain 15	-1.10674	0.612719	0.999967	20.9486	11.7504	8.39356	22.9408	22.7373	19.6215	12.6144	13.8864	12.0638	26.9181	27.5684	24.8163
CAPN2	calpain 2, (m/II) large subunit	1.06987	0.565382	0.999967	295.175	294.229	284.774	427.826	334.854	243.347	311.465	290.196	269.896	239.282	343.552	303.046
CAPN3	calpain 3	-1.07654	0.59179	0.999967	12.4069	12.7903	14.9163	9.952	11.4351	12.4136	11.9254	13.0755	12.1143	12.5558	16.5498	13.3149
CAPN5	calpain 5	1.05858	0.693924	0.999967	21.1419	24.3328	24.3717	28.9413	22.8259	36.8004	20.6707	27.8742	26.1971	29.9893	27.9635	17.0374
CAPN6	calpain 6	1.29191	0.434228	0.999967	3.208	1.71577	3.28664	1.28059	0.886444	5.08559	2.35858	3.90239	1.61524	1.08395	1.62425	1.38399
CAPN7	calpain 7	1.10402	0.354774	0.999967	87.5437	98.4749	96.5259	75.6279	95.4257	75.5229	73.8051	90.4137	84.1942	63.9982	81.6078	85.2346
CAPNS1	calpain, small subunit 1	-1.05072	0.663558	0.999967	234.107	223.154	242.402	306.866	194.752	375.773	311.942	288.371	258.438	283.137	269.275	245.92
CAPRIN1	cell cycle associated protein 1	-1.00366	0.969786	0.999967	282.923	287.47	308.236	314.878	323.862	298.207	329.512	328.206	312.952	252.199	289.512	309.823
CAPRIN2	caprin family member 2	1.05261	0.695596	0.999967	32.4665	37.643	39.5913	32.6367	27.0365	37.1608	39.7249	36.946	43.2076	30.4409	23.5736	22.2393
CAPS	calcyphosine	-1.57216	0.0527684	0.999967	2.93745	2.80763	2.98325	1.866	2.52636	3.36369	1.90807	2.8381	3.23047	5.78107	5.53124	6.68132
CAPS2	calcyphosine 2	1.04889	0.781123	0.999967	6.0295	10.2426	9.35427	7.57377	7.18019	7.88866	7.42026	8.97042	8.98475	5.28426	6.936	8.39938
CAPZA1	capping protein (actin filament) muscle Z-line, alpha 1	1.07103	0.468711	0.999967	135.741	109.497	124.336	152.097	158.142	149.204	137.911	123.609	125.282	135.539	127.614	124.129
CAPZA2	capping protein (actin filament) muscle Z-line, alpha 2	1.0632	0.559433	0.999967	87.1185	83.8129	82.9749	113.35	108.013	93.6228	92.1172	87.9304	100.548	72.173	96.1383	86.2368
CAPZB	capping protein (actin filament) muscle Z-line, beta	-1.111	0.325805	0.999967	122.793	107.418	117.206	133.035	103.98	156.292	166.32	157.667	145.674	131.474	130.555	91.2478
CARD10	caspase recruitment domain family, member 10	-1.26295	0.186204	0.999967	29.1039	22.253	18.2029	17.1599	39.1808	25.3078	32.5166	19.1572	25.0362	44.8033	32.2656	37.1768
CARD11	caspase recruitment domain family, member 11	-1.41255	0.194786	0.999967	1.35277	1.81976	1.36522	2.26847	2.3934	3.0033	2.04057	2.73674	4.34095	3.16152	3.07291	1.95667
CARD14	caspase recruitment domain family, member 14	1.07488	0.840069	0.999967	1.08222	1.35182	0.859581	0.878118	1.46263	1.32145	0.795028	1.06429	1.81714	1.49043	0.746279	0.572685
CARD16	caspase recruitment domain family, member 16	-1.06044	0.78079	0.999967	7.07307	6.96707	6.47214	6.95177	3.94467	8.96985	9.11632	7.39933	7.21808	8.98775	6.01413	4.05652
CARD6	caspase recruitment domain family, member 6	1.09331	0.376617	0.999967	52.7195	55.6326	59.3111	59.0534	57.3086	57.1027	60.2101	44.8014	61.5304	56.7719	49.2105	39.3721
CARD8	caspase recruitment domain family, member 8	-1.00356	0.979149	0.999967	75.1755	52.721	41.5127	62.7122	51.8126	72.84	73.6196	59.6001	73.1399	31.4797	49.869	70.3925
CARD9	caspase recruitment domain family, member 9	-1.16032	0.66219	0.999967	0.773013	0.831889	0.758454	1.57329	1.15238	1.76193	1.66956	0.709525	0.90857	1.94208	2.23884	0.477237
CARF	calcium responsive transcription factor	1.04096	0.740856	0.999967	31.7322	40.3466	35.1417	23.0506	26.9922	23.9063	27.508	28.9892	33.5161	26.8278	26.9977	30.1137
CARHSP1	calcium regulated heat stable protein 1, 24kDa	1.0962	0.561051	0.999967	20.5235	25.0607	24.0177	35.7467	43.2584	33.4768	24.8844	22.9075	21.9066	34.7316	23.4419	38.2744
CARKD	carbohydrate kinase domain containing	-1.09605	0.529033	0.999967	21.9149	19.6534	19.0625	23.6726	25.0864	22.2645	17.4641	17.7888	19.1304	25.4728	32.7485	31.784
CARM1	coactivator-associated arginine methyltransferase 1	-1.10158	0.427551	0.999967	40.158	31.3518	33.9788	50.7113	34.0838	41.7258	39.1684	45.511	35.6361	55.4621	42.055	37.8926
CARNS1	carnosine synthase 1	1.14176	0.636361	0.999967	2.24174	1.40381	1.61804	1.64647	5.49595	4.24466	1.45755	2.48334	1.46381	2.39372	4.47767	2.33846
CARS	cysteinyl-tRNA synthetase	1.03419	0.766656	0.999967	29.1812	25.5806	24.5739	22.2091	24.9534	26.389	24.2748	21.4885	20.0895	27.9569	24.3199	29.6842
CARS2	cysteinyl-tRNA synthetase 2, mitochondrial (putative)	1.15071	0.297141	0.999967	24.6205	15.286	18.7591	19.0625	17.9505	24.627	15.4765	20.4749	15.0419	16.1238	14.2671	23.2892
CASC1	cancer susceptibility candidate 1	1.15584	0.662754	0.999967	1.73928	3.69151	3.13494	1.90259	1.95018	0.160176	1.96107	2.3313	1.61524	1.4001	1.05357	2.48163
CASC10	cancer susceptibility candidate 10	-1.33306	0.22019	0.999967	2.24174	2.59965	1.71916	1.866	3.54577	2.96325	3.20661	3.49694	2.01904	5.41975	2.19494	3.57928
CASC14	NA	-1.10149	0.759969	0.999967	0.966266	1.29983	1.16296	0.512235	0.664833	1.12123	0.58302	1.82449	0.858094	1.44527	0.614583	1.0022
CASC15	cancer susceptibility candidate 15 (non-protein coding)	-1.00387	0.98688	0.999967	3.86506	3.84749	3.38776	2.52459	3.989	1.68185	2.65009	4.35851	3.43238	1.94208	3.5119	3.48383
CASC2	cancer susceptibility candidate 2 (non-protein coding)	1.0043	0.98555	0.999967	3.2853	2.85962	4.65185	3.95153	2.3934	2.60286	4.18715	5.01735	3.48285	2.57438	1.75595	2.62481
CASC3	cancer susceptibility candidate 3	1.00325	0.974794	0.999967	231.285	210.624	223.238	174.416	176.934	186.044	193.218	219.547	182.471	171.354	213.699	218.336
CASC4	cancer susceptibility candidate 4	1.07219	0.550496	0.999967	261.588	327.088	298.376	235.153	274.487	258.684	320.82	278.691	303.008	202.383	238.019	200.821
CASC5	cancer susceptibility candidate 5	-2.54442	0.0150394	0.814889	1.66198	1.5078	1.36522	3.11	0.620511	0.80088	12.5614	2.73674	2.97809	1.71625	1.58036	1.47944
CASC9	cancer susceptibility candidate 9 (non-protein coding)	1.00127	0.995379	0.999967	5.44974	5.56326	5.61256	4.82965	8.55418	3.24356	3.78963	4.51055	3.23047	6.05206	8.51636	7.11084
CASD1	CAS1 domain containing 1	1.03044	0.794449	0.999967	48.6998	40.4506	42.6757	32.4538	46.5826	29.7927	39.6454	38.365	40.5828	37.0801	34.5483	43.2854
CASK	calcium/calmodulin-dependent serine protein kinase (MAGUK family)	1.05447	0.58341	0.999967	74.4411	64.3674	76.5028	77.3475	67.2368	67.4341	59.3621	75.5137	66.2751	60.1141	66.1554	77.9806
CASKIN2	CASK interacting protein 2	1.14333	0.341827	0.999967	106.869	83.1889	60.9292	103.654	61.2533	67.8345	71.5525	45.5616	52.798	76.283	92.1435	84.7574
CASP1	caspase 1, apoptosis-related cysteine peptidase	-1.18121	0.206893	0.999967	15.4603	15.078	17.1916	18.1112	14.0058	14.4559	21.5717	14.5959	19.0295	20.0982	22.0811	13.9353
CASP10	caspase 10, apoptosis-related cysteine peptidase	-1.0247	0.834523	0.999967	33.0076	30.416	28.8213	28.3925	28.3662	34.1575	30.8471	25.3909	34.6771	37.6673	30.8608	28.2525
CASP12	caspase 12 (gene/pseudogene)	-1.26231	0.444857	0.999967	0.61841	1.09185	1.1124	0.768353	1.37399	0.840924	0.954033	1.46973	1.46381	1.08395	1.40476	0.954475
CASP2	caspase 2, apoptosis-related cysteine peptidase	-1.07699	0.512691	0.999967	35.3267	31.8198	31.754	33.0392	27.0809	39.2431	39.3009	33.7531	37.2514	29.7183	38.2797	35.2201
CASP3	caspase 3, apoptosis-related cysteine peptidase	1.03092	0.79919	0.999967	24.4272	19.5494	19.6187	22.7579	22.7373	16.4981	21.9958	15.7616	19.5343	18.924	20.7202	24.8641
CASP4	caspase 4, apoptosis-related cysteine peptidase	1.0527	0.771764	0.999967	36.2157	41.2825	35.6473	49.9064	22.4713	61.8679	63.3637	40.1895	48.4066	34.8219	30.2462	17.8964
CASP6	caspase 6, apoptosis-related cysteine peptidase	1.14128	0.435743	0.999967	7.73013	6.44714	6.92722	4.42718	6.38239	8.48932	6.12171	6.38572	5.29999	6.95535	3.99479	6.6336
CASP7	caspase 7, apoptosis-related cysteine peptidase	1.06078	0.684548	0.999967	23.229	22.1491	20.9839	29.5267	27.657	28.5514	26.9249	16.9779	37.7561	15.6721	25.4613	20.6167
CASP8	caspase 8, apoptosis-related cysteine peptidase	-1.08956	0.510212	0.999967	32.196	31.1959	27.6583	24.2946	28.2776	30.3934	41.5534	30.763	38.7152	33.2411	21.686	23.5278
CASP8AP2	caspase 8 associated protein 2	1.09454	0.480171	0.999967	86.7707	115.633	100.52	69.847	78.5389	85.614	103.089	89.0454	104.788	64.0886	63.0386	66.336
CASP9	caspase 9, apoptosis-related cysteine peptidase	-1.18449	0.284392	0.999967	5.7976	8.9948	7.88792	8.81777	12.0113	7.36809	7.57926	9.32518	8.58094	9.84588	13.2135	11.74
CASQ2	calsequestrin 2 (cardiac muscle)	-1.07319	0.722427	0.999967	38.5347	30.416	17.5456	16.1354	23.4464	25.8684	21.0152	36.2871	23.32	21.0919	27.4806	33.9316
CASS4	Cas scaffolding protein family member 4	-1.59734	0.129785	0.999967	1.27547	1.71577	1.06184	2.04894	2.30475	1.44158	3.04761	1.97653	2.47333	2.98086	4.87276	0.38179
CAST	calpastatin	1.16112	0.270486	0.999967	598.66	569.324	465.944	502.979	383.254	518.93	577.111	554.342	465.895	397.674	287.888	334.4
CASZ1	castor zinc finger 1	-1.00439	0.981681	0.999967	15.0738	10.0867	8.69694	7.97624	7.75638	15.0565	10.2824	7.95682	9.28761	12.7816	9.52603	15.1284
CAT	catalase	1.19878	0.241718	0.999967	449.352	486.759	565.503	452.048	448.54	380.778	338.602	522.514	345.61	327.85	316.73	470.222
CATSPER2	cation channel, sperm associated 2	-1.83885	0.113159	0.999967	1.00492	0.519931	1.16296	0.365882	0.620511	0	1.08654	0.709525	1.66571	0.903292	1.05357	1.33626
CATSPER2P1	cation channel, sperm associated 2 pseudogene 1	-1.25086	0.307072	0.999967	3.0534	1.55979	2.37649	2.12212	2.34908	2.48273	1.61656	2.8381	2.87714	3.25185	2.76562	4.19969
CATSPERG	catsper channel auxiliary subunit gamma	1.3523	0.400528	0.999967	1.19817	1.03986	0.910145	2.37824	0.842121	0.640704	0.450516	0.760205	0.605713	2.39372	0.614583	0.38179
CAV1	caveolin 1, caveolae protein, 22kDa	1.21198	0.298252	0.999967	983.543	715.425	967.484	894.253	1190.85	683.07	542.553	795.935	554.733	628.42	791.012	1171.47
CAV2	caveolin 2	1.24535	0.164461	0.999967	356.398	310.919	378.873	284.766	406.523	281.99	254.25	325.165	242.942	204.686	220.328	374.25
CBFA2T2	core-binding factor, runt domain, alpha subunit 2; translocated to, 2	-1.04651	0.656969	0.999967	59.6379	56.8804	55.1143	47.7111	53.4526	49.214	43.5145	51.9474	48.3561	63.3208	57.7708	72.1583
CBFA2T3	core-binding factor, runt domain, alpha subunit 2; translocated to, 3	1.26501	0.224512	0.999967	23.0744	12.8943	11.2251	10.7204	9.04173	16.418	12.9589	9.78131	8.12665	11.246	9.70163	14.0785
CBFB	core-binding factor, beta subunit	1.11293	0.33454	0.999967	27.4806	25.9965	29.1752	32.7099	32.7098	29.5124	29.787	24.3772	30.4876	21.9048	24.9784	28.0138
CBL	Cbl proto-oncogene, E3 ubiquitin protein ligase	-1.08136	0.438289	0.999967	105.439	97.0191	88.7897	100.105	119.892	97.7073	107.329	92.8971	91.5637	110.382	118.088	138.256
CBLB	Cbl proto-oncogene B, E3 ubiquitin protein ligase	-1.14953	0.185983	0.999967	82.4805	80.9012	89.4976	70.8714	75.1261	69.3962	112.92	91.7314	103.224	85.9934	75.5059	68.7222
CBLL1	Cbl proto-oncogene-like 1, E3 ubiquitin protein ligase	1.00904	0.931779	0.999967	53.1833	52.1491	59.0077	45.406	42.4607	48.8136	52.6838	55.7991	52.3942	44.8484	39.2894	53.2597
CBLN1	cerebellin 1 precursor	-1.36005	0.531575	0.999967	0.309205	0.67591	2.2248	5.08577	7.97799	7.76853	6.33372	6.13232	3.18	1.35494	7.41889	8.30393
CBLN3	cerebellin 3 precursor	-1.01943	0.92082	0.999967	5.02458	3.95147	4.60129	6.11024	5.05273	4.80528	5.7507	4.10511	3.53333	4.74228	5.44345	6.53815
CBR1	carbonyl reductase 1	-1.08107	0.530445	0.999967	15.1511	15.234	15.068	17.3428	17.1527	16.6983	16.7486	15.4575	15.799	24.8405	17.4278	14.2217
CBR3	carbonyl reductase 3	1.16779	0.325758	0.999967	10.1651	14.2981	11.0734	23.9287	14.4934	12.6939	12.1639	13.6837	13.8809	11.788	12.8184	9.92654
CBR3-AS1	CBR3 antisense RNA 1	1.34338	0.287243	0.999967	1.89388	3.17158	2.17424	4.46377	2.30475	3.96435	1.48405	3.19286	2.57428	2.12274	3.468	0.572685
CBR4	carbonyl reductase 4	1.09578	0.462641	0.999967	23.229	33.2236	33.7259	28.1729	33.1087	33.717	34.9017	32.2327	31.1942	22.2661	21.0714	27.2025
CBS	cystathionine-beta-synthase	-1.06861	0.766499	0.999967	12.9866	6.29116	7.2306	11.196	20.7428	8.84972	7.15525	25.6949	9.99427	12.4203	9.61383	7.15856
CBWD1	COBW domain containing 1	1.09104	0.585621	0.999967	18.5137	18.8215	20.7311	24.8434	14.4934	21.1833	24.3013	14.1398	28.7209	16.3496	12.2039	12.9331
CBWD2	COBW domain containing 2	1.39193	0.0676082	0.999967	13.4504	17.9896	20.0232	17.1965	11.7454	12.6939	9.24882	16.8259	13.5276	12.6009	9.21874	5.48823
CBWD3	COBW domain containing 3	1.39816	0.320118	0.999967	3.63316	8.31889	5.41031	4.06129	4.69815	13.3747	11.6074	5.27076	5.19904	3.43251	1.40476	1.24082
CBWD5	COBW domain containing 5	1.01411	0.9306	0.999967	14.7645	26.9844	16.2309	19.8674	20.9201	10.7718	14.443	18.1436	17.0105	24.2534	17.8668	16.2738
CBWD6	COBW domain containing 6	-1.41243	0.550193	0.999967	1.50738	3.37955	1.31465	0.695177	2.03882	0	2.01407	1.41905	4.59333	2.30339	2.28274	0
CBX1	chromobox homolog 1	-1.02394	0.86741	0.999967	56.3913	71.0226	70.8902	54.0774	36.7874	69.8367	78.3897	68.3678	79.9037	52.7522	46.2254	41.8537
CBX2	chromobox homolog 2	-1.07123	0.735827	0.999967	7.45957	5.09532	4.04509	6.80541	6.86994	6.60726	7.36726	3.64899	3.73523	9.03292	9.70163	6.01319
CBX3	chromobox homolog 3	1.03015	0.785092	0.999967	53.2219	56.1525	61.0303	76.6158	68.2562	44.8493	67.1798	56.762	64.8113	42.3192	58.3854	60.0842
CBX3P2	chromobox homolog 3 pseudogene 2	1.16592	0.648751	0.999967	0.657061	0.779896	1.06184	1.13424	0.975088	1.08119	1.19254	0.658845	1.06	0.406481	1.05357	0.477237
CBX4	chromobox homolog 4	-1.01059	0.951493	0.999967	13.4504	13.8302	13.3994	16.9038	8.86444	20.7828	18.6831	15.3561	11.3571	21.679	13.2135	7.82669
CBX5	chromobox homolog 5	-1.02481	0.824736	0.999967	420.828	461.491	458.005	369.285	494.591	407.808	421.577	473.202	456.91	356.665	509.752	458.673
CBX6	chromobox homolog 6	-1.22758	0.189249	0.999967	70.6147	43.7262	51.5243	63.2977	82.129	61.3874	59.3356	60.6137	49.3656	98.1878	103.513	86.5709
CBX7	chromobox homolog 7	-1.22741	0.10016	0.999967	89.7081	73.7262	70.334	65.6027	93.1209	59.7857	58.9645	79.112	71.4237	97.7362	115.103	132.911
CBX8	chromobox homolog 8	-1.07035	0.814152	0.999967	2.24174	0.883882	1.21353	3.00024	1.28534	1.72189	1.40455	1.11497	1.31238	2.25823	1.09747	3.96107
CBY1	chibby homolog 1 (Drosophila)	1.03395	0.835604	0.999967	24.1567	29.2721	33.8776	22.6847	15.3798	32.796	30.158	28.9385	31.5476	28.273	17.9546	16.0352
CC2D1A	coiled-coil and C2 domain containing 1A	1.05558	0.627839	0.999967	37.5684	28.0763	28.6696	35.2711	30.0948	37.6814	29.151	32.7395	26.399	32.5637	34.6361	31.5931
CC2D1B	coiled-coil and C2 domain containing 1B	-1.08176	0.493831	0.999967	31.6935	26.7244	30.3382	35.6369	34.4827	24.547	28.2235	35.983	27.0047	33.6928	38.5431	35.0769
CC2D2A	coiled-coil and C2 domain containing 2A	1.04333	0.709505	0.999967	63.6963	75.494	88.8908	53.0895	65.5525	77.8054	76.0576	78.8079	79.1466	52.3006	58.4732	61.9931
CCAR1	cell division cycle and apoptosis regulator 1	1.16381	0.283328	0.999967	95.7763	126.499	114.577	97.8735	63.2034	125.658	118.247	104.351	120.84	71.1342	64.3995	56.7435
CCAR2	cell cycle and apoptosis regulator 2	-1.14779	0.150986	0.999967	68.1024	68.0589	68.2103	65.0173	77.7411	68.9557	73.8051	66.0365	66.7294	84.0513	98.6405	88.2889
CCBE1	collagen and calcium binding EGF domains 1	1.34611	0.231637	0.999967	2.70554	3.37955	1.87085	1.42694	2.92526	1.68185	1.48405	2.17926	1.31238	2.70988	1.44866	1.24082
CCBL1	cysteine conjugate-beta lyase, cytoplasmic	-1.29914	0.304606	0.999967	3.0534	3.22357	2.52818	1.244	1.90585	1.3615	1.96107	3.49694	2.82666	2.39372	2.23884	4.39058
CCBL2	cysteine conjugate-beta lyase 2	1.16753	0.213961	0.999967	26.8235	24.1768	30.2876	32.1977	32.5768	31.0741	25.1494	33.5504	21.9066	19.9628	27.5245	23.671
CCDC101	NA	-1.08638	0.571025	0.999967	16.5811	15.026	13.1971	10.0984	11.5681	10.011	13.1445	16.4711	15.8495	14.6785	9.87722	13.0763
CCDC102A	coiled-coil domain containing 102A	-1.07521	0.694065	0.999967	10.397	10.3986	8.44412	6.5493	7.35748	11.0922	13.224	10.0854	8.22761	12.4654	9.30654	4.91555
CCDC102B	coiled-coil domain containing 102B	-1.28958	0.21417	0.999967	9.58536	18.3536	13.8544	6.29318	6.20511	13.7751	19.8757	12.7714	23.2695	14.6333	10.2723	6.82449
CCDC103	coiled-coil domain containing 103	-1.29941	0.395557	0.999967	0.850314	2.33969	1.31465	0.585412	0.709155	1.24136	2.19958	2.28062	1.41333	1.35494	0.965773	0.859027
CCDC104	NA	1.09457	0.644094	0.999967	22.2241	31.5598	27.456	28.3193	9.35198	28.7115	34.2127	25.3909	32.3552	16.4851	14.7939	11.5491
CCDC106	coiled-coil domain containing 106	1.10627	0.643526	0.999967	7.30497	5.2513	5.81482	5.08577	7.0029	7.80858	4.82317	7.14593	5.29999	11.8331	3.468	2.05212
CCDC107	coiled-coil domain containing 107	1.28397	0.229107	0.999967	13.5277	11.6984	16.7366	21.2944	4.83112	8.0088	13.648	9.32518	9.23713	11.9235	8.25297	6.82449
CCDC109B	coiled-coil domain containing 109B	1.15828	0.473877	0.999967	6.2614	5.2513	4.85411	12.6595	8.28825	11.4125	10.0438	4.66259	4.89618	5.19393	9.70163	7.54035
CCDC11	NA	-1.70305	0.296177	0.999967	0.927615	0.831889	1.16296	0	0.620511	0	1.27204	0.810886	1.11047	0.677469	1.18527	0.954475
CCDC110	coiled-coil domain containing 110	-1.00362	0.990629	0.999967	1.89388	2.65165	1.51691	0.402471	1.90585	1.0011	2.57059	1.31769	1.56476	0.722633	1.09747	2.05212
CCDC112	coiled-coil domain containing 112	1.47989	0.152718	0.999967	12.7547	9.98267	15.6747	11.4887	5.62892	12.1333	11.5809	11.6565	11.66	6.09722	3.11681	1.57488
CCDC113	coiled-coil domain containing 113	-1.1619	0.265935	0.999967	14.1461	18.3536	18.0006	14.9646	14.9366	16.2979	15.3175	21.0323	18.8781	17.7045	20.0178	19.4236
CCDC115	coiled-coil domain containing 115	-1.07637	0.497118	0.999967	27.442	21.5771	22.2986	22.8677	23.668	22.8651	23.2148	24.2759	22.8657	29.2215	28.1391	23.8141
CCDC117	coiled-coil domain containing 117	-1.0423	0.658193	0.999967	60.6429	64.2635	63.3562	50.6381	63.6467	60.4264	68.7699	62.8943	59.1075	54.5137	61.4583	71.4424
CCDC12	coiled-coil domain containing 12	-1.08585	0.583687	0.999967	15.5376	11.2305	12.8937	14.2328	17.4186	10.6917	9.59333	10.4908	13.2752	18.2465	18.218	19.3281
CCDC120	coiled-coil domain containing 120	-1.1337	0.486643	0.999967	8.03933	7.17505	8.59581	10.6106	5.40731	7.60836	8.79831	8.71702	7.72285	11.1557	9.96502	7.4449
CCDC121	coiled-coil domain containing 121	1.1171	0.5598	0.999967	15.5376	18.5095	14.6634	10.3179	11.1692	10.4515	16.0861	15.5589	16.6571	8.62644	8.07737	7.11084
CCDC122	coiled-coil domain containing 122	1.25272	0.307087	0.999967	9.12155	8.42288	11.5285	3.21977	3.85603	12.3736	7.60576	5.72688	6.5619	8.26512	4.74107	5.77457
CCDC124	coiled-coil domain containing 124	1.08231	0.612496	0.999967	31.7708	17.5217	23.9166	26.6362	11.3908	22.8651	22.3403	28.4317	18.2724	24.976	15.1451	14.7944
CCDC125	coiled-coil domain containing 125	1.07883	0.532002	0.999967	14.3394	16.4818	17.1411	15.4402	16.6651	15.6172	14.973	13.9371	14.8905	11.517	15.5841	17.7532
CCDC126	coiled-coil domain containing 126	1.04379	0.777974	0.999967	14.4553	19.3934	19.2647	18.0746	17.5516	11.0922	16.3776	17.0793	20.1904	9.25874	17.4278	15.2716
CCDC127	coiled-coil domain containing 127	-1.13202	0.308161	0.999967	15.4603	15.8059	14.6129	15.6598	14.8923	12.2134	13.4095	17.4847	18.1209	15.4463	19.2716	16.7033
CCDC13	coiled-coil domain containing 13	-1.68444	0.226912	0.999967	0.463808	0.415945	1.21353	1.09765	0.132967	0	1.77556	1.06429	0.706666	0.767798	0.834077	0.429514
CCDC130	coiled-coil domain containing 130	-1.15384	0.282979	0.999967	18.7842	15.7019	17.0399	17.416	13.4296	17.339	15.609	18.2449	13.1743	26.4665	21.247	20.378
CCDC132	NA	1.05175	0.66077	0.999967	31.307	37.1751	39.3385	30.0389	39.9343	29.152	36.2798	29.7494	36.7971	27.8214	31.4315	34.552
CCDC134	coiled-coil domain containing 134	-1.02784	0.88783	0.999967	3.59451	3.27556	3.3372	3.29294	2.92526	5.88646	3.33912	2.99014	4.49237	3.20669	4.60937	4.34286
CCDC136	coiled-coil domain containing 136	-1.13155	0.652044	0.999967	4.90863	6.18718	4.55073	1.64647	3.27984	4.08449	6.89024	4.51055	7.97523	3.20669	2.67782	2.57708
CCDC137	coiled-coil domain containing 137	1.03159	0.853777	0.999967	8.07798	7.90295	7.58454	11.4155	8.5985	7.60836	8.45379	8.21022	7.26856	11.5621	6.89211	7.25401
CCDC138	coiled-coil domain containing 138	1.05883	0.801945	0.999967	2.62824	4.00347	3.84283	1.71965	3.36849	2.44268	3.47162	2.3313	3.3819	1.44527	2.19494	4.10424
CCDC14	coiled-coil domain containing 14	1.21594	0.0785357	0.999967	50.2845	54.9047	58.6032	41.1252	56.2005	54.1395	43.9915	51.1365	50.9809	33.7831	39.5967	39.7539
CCDC141	coiled-coil domain containing 141	-1.23165	0.359741	0.999967	11.5952	13.0503	12.9443	14.4889	19.5018	28.3912	33.3647	20.931	24.4809	24.5244	11.1503	8.638
CCDC142	coiled-coil domain containing 142	1.00281	0.983365	0.999967	40.9697	44.4541	40.6026	24.9166	38.1614	22.3445	29.6015	32.5368	27.3581	41.7772	34.9873	44.5262
CCDC144A	coiled-coil domain containing 144A	1.49362	0.338138	0.999967	12.4455	8.83882	8.54525	1.50012	15.7344	1.76193	7.73827	9.2745	4.4419	0.496811	1.93155	8.78117
CCDC144B	coiled-coil domain containing 144B (pseudogene)	-1.02125	0.919971	0.999967	72.0448	78.8215	57.238	26.0508	84.8327	58.5043	108.362	89.1974	65.6694	22.4468	44.645	55.0732
CCDC144CP	coiled-coil domain containing 144C, pseudogene	2.25901	0.0499423	0.999967	2.78285	5.09532	3.23607	1.02447	2.30475	3.40374	1.77556	2.28062	2.92761	0.180658	0	0.715856
CCDC146	coiled-coil domain containing 146	1.15466	0.446115	0.999967	21.1033	31.9238	26.7482	13.5376	13.6956	15.2968	11.3159	22.2487	20.3419	17.6142	10.3162	24.1005
CCDC147	NA	1.1494	0.717454	0.999967	2.39634	2.54766	1.76973	0.84153	0.310255	0.640704	1.21904	2.07789	0.807618	0.58714	0.834077	1.86123
CCDC148	coiled-coil domain containing 148	-1.23026	0.593145	0.999967	2.16444	2.2877	2.12367	2.45141	0.310255	0.120132	1.53705	2.22994	1.81714	2.57438	2.19494	1.28854
CCDC149	coiled-coil domain containing 149	-1.00072	0.994612	0.999967	29.0653	31.2998	33.9282	37.5029	27.9673	30.2732	33.0996	31.3711	37.2514	28.0924	27.8318	32.5476
CCDC15	coiled-coil domain containing 15	1.2851	0.222746	0.999967	7.49822	11.3865	11.933	8.63482	5.67324	4.56501	8.93081	8.21022	7.57142	5.19393	4.65327	4.00879
CCDC150	coiled-coil domain containing 150	-1.12342	0.730211	0.999967	0.57976	1.71577	1.26409	1.02447	0.664833	0.80088	1.29855	1.21633	1.21143	1.08395	1.79985	0.143171
CCDC151	coiled-coil domain containing 151	-1.46727	0.397733	0.999967	0.773013	1.09185	0.353945	0.0365882	0.620511	1.20132	1.16604	1.62177	1.16095	0.632304	0.263393	1.14537
CCDC152	coiled-coil domain containing 152	1.26343	0.111452	0.999967	20.794	26.3605	30.3382	30.3317	32.4438	25.2677	26.4744	24.0732	25.5409	24.705	14.7939	15.367
[truncated: 13,804 more rows]
