# Supplementary material for: MMP14 as a central mediator of TGF-β1−induced extracellular matrix remodeling in graves’ orbitopathy
Source: Front Endocrinol (Lausanne). 2025 Jul 22;16:1623842. doi: 10.3389/fendo.2025.1623842 (PMC12321542; doi:10.3389/fendo.2025.1623842)
Supplement: Supplementary file 6 [file Table5.xls]

Gene	ZYTTGF_count	ZYTTGF_normalize	ZYTPM_count	ZYTPM_normalize	FoldChange	Log2FoldChange	pval	padj	Up/Down	Significant	GeneName	Biotype	Position	NR:Seq-id	NR:Score	NR:Evalue	NR:Description	NT:Seq-id	NT:Score	NT:Evalue	NT:Description	Uniprot:UniProtKB-AC	Uniprot:Score	Uniprot:Evalue	Uniprot:Description	COG:gene	COG:Score	COG:Eval	COG:num	Pfam:pfam_ID	Pfam:pfam_Name	Pfam:pfam_Description	GO:biological_process	GO:cellular_component	GO:molecular_function	KEGG:KO	KEGG:Description
ENSG00000108821	1025478	54483.06127523382	257062	14432.281707682825	3.775082996490466	1.91650836293015	0	0	up	yes	COL1A1	protein_coding	chr17:50183289-50201632:-	gi|119615036|gb|EAW94630.1|	1447	4e-172	collagen, type I, alpha 1, isoform CRA_a [Homo sapiens]	gi|1418927|emb|Z74615.1|	6619	0.0	H.sapiens mRNA for prepro-alpha1(I) collagen	P02452	106	2e-21	Collagen alpha-1(I) chain	.	.	.	.	pfam01410	COLFI	Fibrillar collagen C-terminal domain. Found at C-termini of fibrillar collagens: Ephydatia muelleri procollagen EMF1 alpha, vertebrate collagens alpha(1)III, alpha(1)II, alpha(2)V etc.	GO:0001568|blood vessel development;GO:0060346|bone trabecula formation;GO:0060351|cartilage development involved in endochondral bone morphogenesis;GO:0071230|cellular response to amino acid stimulus;GO:0071364|cellular response to epidermal growth factor stimulus;GO:0044344|cellular response to fibroblast growth factor stimulus;GO:1902618|cellular response to fluoride;GO:0071260|cellular respon…	GO:0005584|collagen type I trimer;GO:0005783|endoplasmic reticulum;GO:0005576|extracellular region;GO:0005615|extracellular space;GO:0005794|Golgi apparatus;GO:0030141|secretory granule;	GO:0005201|extracellular matrix structural constituent;GO:0046872|metal ion binding;	K06236	COL1AS; collagen, type I/II/III/V/XI/XXIV/XXVII, alpha
ENSG00000120708	366601	19477.302045058008	32428	1820.6114914562972	10.69821987637693	3.41929885514217	0	0	up	yes	TGFBI	protein_coding	chr5:136028895-136063818:+	gi|4507467|ref|NP_000349.1|	3271	0.0	transforming growth factor-beta-induced protein ig-h3 precursor [Homo sapiens]	gi|62088775|dbj|AB209598.1|	4652	0.0	Homo sapiens mRNA for transforming growth factor, beta-induced, 68kDa variant protein	Q15582	184	0.0	Transforming growth factor-beta-induced protein ig-h3	all4894	88.2	7e-19	COG2335	pfam02469	Fasciclin	Fasciclin domain. This extracellular domain is found repeated four times in grasshopper fasciclin I as well as in proteins from mammals, sea urchins, plants, yeast and bacteria.	GO:0001525|angiogenesis;GO:0007155|cell adhesion;GO:0008283|cell proliferation;GO:0044267|cellular protein metabolic process;GO:0002062|chondrocyte differentiation;GO:0030198|extracellular matrix organization;GO:0007162|negative regulation of cell adhesion;GO:0050896|response to stimulus;GO:0007601|visual perception;	GO:0005604|basement membrane;GO:0070062|extracellular exosome;GO:0031012|extracellular matrix;GO:0005576|extracellular region;GO:0005615|extracellular space;GO:0005886|plasma membrane;GO:0005578|proteinaceous extracellular matrix;GO:0005802|trans-Golgi network;	GO:0005518|collagen binding;GO:0050840|extracellular matrix binding;GO:0005178|integrin binding;	K19519	TGFBI, BIGH3; transforming growth factor-beta-induced protein
ENSG00000146674	264241	14038.973624425937	4857	272.6874927224385	51.48374604300551	5.68604512515627	0	0	up	yes	IGFBP3	protein_coding	chr7:45912245-45921874:-	gi|62243248|ref|NP_001013416.1|	1299	3e-177	insulin-like growth factor-binding protein 3 isoform a precursor [Homo sapiens]	gi|62243067|ref|NM_000598.4|	2366	0.0	Homo sapiens insulin-like growth factor binding protein 3 (IGFBP3), transcript variant 2, mRNA	P17936	199	1e-61	Insulin-like growth factor-binding protein 3	.	.	.	.	pfam00219	IGFBP	Insulin-like growth factor binding protein.	GO:0006915|apoptotic process;GO:0044267|cellular protein metabolic process;GO:0008285|negative regulation of cell proliferation;GO:0001933|negative regulation of protein phosphorylation;GO:0009968|negative regulation of signal transduction;GO:0014912|negative regulation of smooth muscle cell migration;GO:0048662|negative regulation of smooth muscle cell proliferation;GO:0001649|osteoblast differe…	GO:0070062|extracellular exosome;GO:0005576|extracellular region;GO:0005615|extracellular space;GO:0016942|insulin-like growth factor binding protein complex;GO:0042567|insulin-like growth factor ternary complex;GO:0005634|nucleus;	GO:0001968|fibronectin binding;GO:0005520|insulin-like growth factor binding;GO:0031994|insulin-like growth factor I binding;GO:0031995|insulin-like growth factor II binding;GO:0046872|metal ion binding;GO:0008160|protein tyrosine phosphatase activator activity;	K10138	IGFBP3; insulin-like growth factor-binding protein 3
ENSG00000115461	19574	1039.9554562861679	280655	15756.868081123323	0.06600013726915892	-3.92138716473804	0	0	down	yes	IGFBP5	protein_coding	chr2:216672105-216695525:-	gi|10834982|ref|NP_000590.1|	1349	7e-168	insulin-like growth factor-binding protein 5 precursor [Homo sapiens]	gi|171460920|ref|NM_000599.3|	6212	0.0	Homo sapiens insulin-like growth factor binding protein 5 (IGFBP5), mRNA	P24593	311	9e-106	Insulin-like growth factor-binding protein 5	.	.	.	.	pfam00086	Thyroglobulin_1	Thyroglobulin type-1 repeat. Thyroglobulin type 1 repeats are thought to be involved in the control of proteolytic degradation. The domain usually contains six conserved cysteines. These form three disulphide bridges. Cysteines 1 pairs with 2, 3 with 4 and 5 with 6.	GO:0007568|aging;GO:0044267|cellular protein metabolic process;GO:0071320|cellular response to cAMP;GO:0071407|cellular response to organic cyclic compound;GO:0007565|female pregnancy;GO:0042593|glucose homeostasis;GO:0006006|glucose metabolic process;GO:0031069|hair follicle morphogenesis;GO:0035556|intracellular signal transduction;GO:0048286|lung alveolus development;GO:0060056|mammary gland i…	GO:0005576|extracellular region;GO:0016942|insulin-like growth factor binding protein complex;GO:0042567|insulin-like growth factor ternary complex;GO:0005622|intracellular;	GO:0001968|fibronectin binding;GO:0031994|insulin-like growth factor I binding;GO:0031995|insulin-like growth factor II binding;	.	.
ENSG00000115414	1151188	61161.96187857162	557474	31298.370870485625	1.9541580017587232	0.966547119884718	0	0	up	no	FN1	protein_coding	chr2:215360440-215436172:-	gi|47132557|ref|NP_997647.1|	12236	0.0	fibronectin isoform 1 preproprotein [Homo sapiens]	gi|47132556|ref|NM_212482.1|	8795	0.0	Homo sapiens fibronectin 1 (FN1), transcript variant 1, mRNA	P02751	186	3e-52	Fibronectin	.	.	.	.	pfam00041	fn3	Fibronectin type III domain.	GO:0006953|acute-phase response;GO:0001525|angiogenesis;GO:0007155|cell adhesion;GO:0008360|regulation of cell shape;	GO:0005576|extracellular region;GO:0005578|proteinaceous extracellular matrix;	GO:0008201|heparin binding;	K05717	FN1; fibronectin 1
ENSG00000106366	148214	7874.525288545932	3710	208.29124933091347	37.805358188790876	5.24051881834335	0	0	up	yes	SERPINE1	protein_coding	chr7:101127089-101139266:+	gi|635139637|ref|XP_008016670.1|	2110	0.0	PREDICTED: plasminogen activator inhibitor 1 isoform X2 [Chlorocebus sabaeus]	gi|383286745|ref|NM_000602.4|	3190	0.0	Homo sapiens serpin peptidase inhibitor, clade E (nexin, plasminogen activator inhibitor type 1), member 1 (SERPINE1), mRNA	P05121	769	0.0	Plasminogen activator inhibitor 1	MA2246	156	1e-39	COG4826	pfam00079	Serpin	Serpin (serine protease inhibitor). Structure is a multi-domain fold containing a bundle of helices and a beta sandwich.	GO:0001525|angiogenesis;GO:0071222|cellular response to lipopolysaccharide;GO:0001300|chronological cell aging;GO:0007623|circadian rhythm;GO:0050829|defense response to Gram-negative bacterium;GO:0030198|extracellular matrix organization;GO:0042730|fibrinolysis;GO:0030195|negative regulation of blood coagulation;GO:0033629|negative regulation of cell adhesion mediated by integrin;GO:0030336|nega…	GO:0070062|extracellular exosome;GO:0031012|extracellular matrix;GO:0005576|extracellular region;GO:0005615|extracellular space;GO:0005886|plasma membrane;GO:0031093|platelet alpha granule lumen;	GO:0002020|protease binding;GO:0005102|receptor binding;GO:0004867|serine-type endopeptidase inhibitor activity;	K03982	SERPINE1, PAI1; plasminogen activator inhibitor-1
ENSG00000135919	120556	6405.071522838217	4055	227.66065122287173	28.134293249332217	4.81425781735551	0	0	up	yes	SERPINE2	protein_coding	chr2:223975112-224039319:-	gi|211904156|ref|NP_001130002.1|	2180	0.0	glia-derived nexin isoform c precursor [Homo sapiens]	gi|34366616|emb|BX647459.1|	5951	0.0	Homo sapiens mRNA; cDNA DKFZp686A13110 (from clone DKFZp686A13110)	P07093	569	0.0	Glia-derived nexin	all0778	182	7e-50	COG4826	pfam00079	Serpin	Serpin (serine protease inhibitor). Structure is a multi-domain fold containing a bundle of helices and a beta sandwich.	GO:0007596|blood coagulation;GO:0021683|cerebellar granular layer morphogenesis;GO:0050974|detection of mechanical stimulus involved in sensory perception;GO:0060384|innervation;GO:0060291|long-term synaptic potentiation;GO:0042628|mating plug formation;GO:0030195|negative regulation of blood coagulation;GO:0030308|negative regulation of cell growth;GO:0008285|negative regulation of cell prolifer…	GO:0005829|cytosol;GO:0031012|extracellular matrix;GO:0005576|extracellular region;GO:0005615|extracellular space;GO:1903561|extracellular vesicle;GO:0031232|extrinsic component of external side of plasma membrane;GO:0031594|neuromuscular junction;GO:0031091|platelet alpha granule;	GO:0005539|glycosaminoglycan binding;GO:0008201|heparin binding;GO:0005102|receptor binding;GO:0004867|serine-type endopeptidase inhibitor activity;	K16643	SERPINE2; glia-derived nexin
ENSG00000113140	232418	12348.235784158504	55850	3135.597378741649	3.938080784183456	1.97749270640083	0	0	up	yes	SPARC	protein_coding	chr5:151661096-151687165:-	gi|119582071|gb|EAW61667.1|	1439	0.0	secreted protein, acidic, cysteine-rich (osteonectin), isoform CRA_a [Homo sapiens]	gi|365777426|ref|NM_003118.3|	3590	0.0	Homo sapiens secreted protein, acidic, cysteine-rich (osteonectin) (SPARC), transcript variant 1, mRNA	P13213	130	1e-36	SPARC	.	.	.	.	pfam10591	SPARC_Ca_bdg	Secreted protein acidic and rich in cysteine Ca binding region. The SPARC_Ca_bdg domain of Secreted Protein Acidic and Rich in Cysteine is responsible for the anti-spreading activity of human urothelial cells. It is rich in alpha-helices. This extracellular calcium-binding domain contains two EF-hands that each coordinates one Ca2+ ion, forming a helix-loop-helix structure that not only drives th…	GO:0007165|signal transduction;	GO:0005604|basement membrane;GO:0005615|extracellular space;	GO:0005509|calcium ion binding;	.	.
ENSG00000156508	93894	4988.534669078034	252993	14203.835051745498	0.35121040556331984	-1.50959250561714	0	0	down	yes	EEF1A1	protein_coding	chr6:73515750-73523797:-	gi|803119291|ref|XP_012040812.1|	2518	0.0	PREDICTED: elongation factor 1-alpha 1-like isoform X1 [Ovis aries]	gi|83367078|ref|NM_001402.5|	3482	0.0	Homo sapiens eukaryotic translation elongation factor 1 alpha 1 (EEF1A1), mRNA	P62630	227	4e-70	Elongation factor 1-alpha 1	SPCC794.09c	751	0.0	COG5256	pfam00009	GTP_EFTU	Elongation factor Tu GTP binding domain. This domain contains a P-loop motif, also found in several other families such as pfam00071, pfam00025 and pfam00063. Elongation factor Tu consists of three structural domains, this plus two C-terminal beta barrel domains.	GO:0071364|cellular response to epidermal growth factor stimulus;	GO:0005737|cytoplasm;GO:0005829|cytosol;GO:0005730|nucleolus;GO:0005634|nucleus;	GO:0005525|GTP binding;GO:0003924|GTPase activity;GO:0019001|guanyl nucleotide binding;GO:0003746|translation elongation factor activity;	K03231	EEF1A; elongation factor 1-alpha
ENSG00000137801	90686	4818.09545870887	9914	556.6036242228238	8.656241621560218	3.11374076965475	0	0	up	yes	THBS1	protein_coding	chr15:39581079-39599466:+	gi|62089410|dbj|BAD93149.1|	5837	0.0	thrombospondin 1 precursor variant [Homo sapiens]	gi|426378603|ref|XM_004055957.1|	7499	0.0	PREDICTED: Gorilla gorilla gorilla thrombospondin 1 (THBS1), mRNA	P07996	228	2e-68	Thrombospondin-1	.	.	.	.	pfam05735	TSP_C	Thrombospondin C-terminal region. This region is found at the C-terminus of thrombospondin and related proteins.	GO:0000187|activation of MAPK activity;GO:0048266|behavioral response to pain;GO:0007155|cell adhesion;GO:0007050|cell cycle arrest;GO:0016477|cell migration;GO:0071363|cellular response to growth factor stimulus;GO:0034605|cellular response to heat;GO:0071356|cellular response to tumor necrosis factor;GO:0002544|chronic inflammatory response;GO:0043652|engulfment of apoptotic cell;GO:0030198|ext…	GO:0009986|cell surface;GO:0005783|endoplasmic reticulum;GO:0005788|endoplasmic reticulum lumen;GO:0009897|external side of plasma membrane;GO:0070062|extracellular exosome;GO:0031012|extracellular matrix;GO:0005576|extracellular region;GO:0005615|extracellular space;GO:0005577|fibrinogen complex;GO:0031091|platelet alpha granule;GO:0031093|platelet alpha granule lumen;GO:0016529|sarcoplasmic ret…	GO:0005509|calcium ion binding;GO:0070052|collagen V binding;GO:0070051|fibrinogen binding;GO:0017134|fibroblast growth factor binding;GO:0001968|fibronectin binding;GO:0001948|glycoprotein binding;GO:0008201|heparin binding;GO:0042802|identical protein binding;GO:0005178|integrin binding;GO:0043236|laminin binding;GO:0030169|low-density lipoprotein particle binding;GO:0001786|phosphatidylserine …	K16857	THBS1; thrombospondin 1
ENSG00000118523	88347	4693.825722719632	9552	536.27978803474	8.752568766241788	3.12970649150968	0	0	up	yes	CTGF	protein_coding	chr6:131948176-131951373:-	gi|116241320|sp|P29279.2|CTGF_HUMAN	1808	0.0	RecName: Full=Connective tissue growth factor; AltName: Full=CCN family member 2; AltName: Full=Hypertrophic chondrocyte-specific protein 24; AltName: Full=Insulin-like growth factor-binding protein 8; Short=IBP-8; Short=IGF-binding protein 8; Short=IGFBP-8; Flags: Precursor	gi|98986335|ref|NM_001901.2|	2330	0.0	Homo sapiens connective tissue growth factor (CTGF), mRNA	P29279	701	0.0	Connective tissue growth factor	.	.	.	.	pfam00007	Cys_knot	Cystine-knot domain. The family comprises glycoprotein hormones and the C-terminal domain of various extracellular proteins. It is believed to be involved in disulfide-linked dimerization.	GO:0007568|aging;GO:0001525|angiogenesis;GO:0001502|cartilage condensation;GO:0007155|cell adhesion;GO:0030154|cell differentiation;GO:0016477|cell migration;GO:0007267|cell-cell signaling;GO:0007160|cell-matrix adhesion;GO:0035988|chondrocyte proliferation;GO:0060401|cytosolic calcium ion transport;GO:0071897|DNA biosynthetic process;GO:0008544|epidermis development;GO:0070278|extracellular matr…	GO:0005938|cell cortex;GO:0005801|cis-Golgi network;GO:0005829|cytosol;GO:0005576|extracellular region;GO:0005615|extracellular space;GO:0005794|Golgi apparatus;GO:0043231|intracellular membrane-bounded organelle;GO:0048471|perinuclear region of cytoplasm;GO:0005886|plasma membrane;GO:0005578|proteinaceous extracellular matrix;	GO:0008201|heparin binding;GO:0005520|insulin-like growth factor binding;GO:0005178|integrin binding;GO:0008022|protein C-terminus binding;	K06827	CTGF; connective tissue growth factor
ENSG00000168477	2865	152.21581599365848	55038	3090.009105303185	0.04926063671864921	-4.34342091425411	0	0	down	yes	TNXB	protein_coding	chr6:32041154-32115334:-	gi|188528648|ref|NP_061978.6|	19496	0.0	tenascin-X isoform 1 precursor [Homo sapiens]	gi|188528647|ref|NM_019105.6|	13110	0.0	Homo sapiens tenascin XB (TNXB), transcript variant XB, mRNA	P22105	1407	0.0	Tenascin-X	.	.	.	.	pfam00147	Fibrinogen_C	Fibrinogen beta and gamma chains, C-terminal globular domain.	GO:0030036|actin cytoskeleton organization;GO:0007155|cell adhesion;GO:0030199|collagen fibril organization;GO:0032963|collagen metabolic process;GO:0048251|elastic fiber assembly;	GO:0070062|extracellular exosome;GO:0005615|extracellular space;GO:0005622|intracellular;GO:0005578|proteinaceous extracellular matrix;	GO:0008201|heparin binding;GO:0005178|integrin binding;	K06252	TN; tenascin
ENSG00000130635	104913	5573.967854569874	21521	1208.2576757009674	4.613227763139309	2.20577652254444	0	0	up	yes	COL5A1	protein_coding	chr9:134641774-134844843:+	gi|190192196|dbj|BAG48312.1|	1968	0.0	collagen type V alpha 1 [Homo sapiens]	gi|495528155|ref|NM_000093.4|	8440	0.0	Homo sapiens collagen, type V, alpha 1 (COL5A1), transcript variant 1, mRNA	P20908	275	8e-78	Collagen alpha-1(V) chain	.	.	.	.	pfam01410	COLFI	Fibrillar collagen C-terminal domain. Found at C-termini of fibrillar collagens: Ephydatia muelleri procollagen EMF1 alpha, vertebrate collagens alpha(1)III, alpha(1)II, alpha(2)V etc.	.	GO:0005581|collagen trimer;GO:0005578|proteinaceous extracellular matrix;	GO:0005201|extracellular matrix structural constituent;GO:0008201|heparin binding;	.	.
ENSG00000164530	98821	5250.303369043394	20378	1144.0860050850013	4.589081018129678	2.19820527709713	0	0	up	yes	PI16	protein_coding	chr6:36948263-36964837:+	gi|821021735|ref|XP_012351912.1|	2271	0.0	PREDICTED: peptidase inhibitor 16 isoform X1 [Nomascus leucogenys]	gi|70780383|ref|NM_153370.2|	2190	0.0	Homo sapiens peptidase inhibitor 16 (PI16), transcript variant 1, mRNA	Q6UXB8	825	0.0	Peptidase inhibitor 16	YJL078c_1	73.2	8e-14	COG2340	pfam00188	CAP	Cysteine-rich secretory protein family. This is a large family of cysteine-rich secretory proteins, antigen 5, and pathogenesis-related 1 proteins (CAP) that are found in a wide range of organisms, including prokaryotes and non-vertebrate eukaryotes, The nine subfamilies of the mammalian CAP 'super'family include: the human glioma pathogenesis-related 1 (GLIPR1), Golgi associated pathogenesis rel…	.	GO:0070062|extracellular exosome;GO:0016021|integral component of membrane;	GO:0030414|peptidase inhibitor activity;	.	.
ENSG00000038427	82651	4391.2004913409655	13700	769.1617562893571	5.709072838625384	2.51325646892851	0	0	up	yes	VCAN	protein_coding	chr5:83471465-83582303:+	gi|62088562|dbj|BAD92728.1|	17079	0.0	chondroitin sulfate proteoglycan 2 (versican) variant [Homo sapiens]	gi|255918074|ref|NM_004385.4|	12416	0.0	Homo sapiens versican (VCAN), transcript variant 1, mRNA	P13611	213	6e-133	Versican core protein	.	.	.	.	pfam00193	Xlink	Extracellular link domain.	GO:0007155|cell adhesion;	GO:0005578|proteinaceous extracellular matrix;	GO:0005509|calcium ion binding;GO:0030246|carbohydrate binding;GO:0005540|hyaluronic acid binding;	K06793	VCAN, CSPG2; versican core protein
ENSG00000140416	45316	2407.6132347534476	2512	141.03170305101204	17.071432753546194	4.09351223935107	0	0	up	yes	TPM1	protein_coding	chr15:63042632-63071915:+	gi|675685116|ref|XP_009003248.1|	1211	1e-161	PREDICTED: tropomyosin alpha-1 chain isoform X6 [Callithrix jacchus]	gi|302313150|gb|GU324929.1|	3703	0.0	Homo sapiens tropomyosin 1 (alpha) isoform 5 (TPM1) gene, complete cds, alternatively spliced	P04692	161	1e-43	Tropomyosin alpha-1 chain	.	.	.	.	pfam00261	Tropomyosin	Tropomyosin.	GO:0006355|regulation of transcription, DNA-templated;GO:0006351|transcription, DNA-templated;	GO:0005634|nucleus;	GO:0003677|DNA binding;GO:0046872|metal ion binding;	K09290	TPM3; tropomyosin 3
ENSG00000087086	17440	926.5772533785005	75852	4258.57354292411	0.21757925371937448	-2.20038709336839	0	0	down	yes	FTL	protein_coding	chr19:48965301-48966878:+	gi|33096741|emb|CAE11873.1|	1215	2e-166	hypothetical protein [Homo sapiens]	gi|21751414|dbj|AK092744.1|	870	0.0	Homo sapiens cDNA FLJ35425 fis, clone SMINT2001615, highly similar to FERRITIN LIGHT CHAIN	P02792	336	4e-115	Ferritin light chain	ECU06g1380	55.5	1e-08	COG1528	pfam00210	Ferritin	Ferritin-like domain. This family contains ferritins and other ferritin-like proteins such as members of the DPS family and bacterioferritins.	GO:0006879|cellular iron ion homeostasis;GO:0006880|intracellular sequestering of iron ion;GO:0055072|iron ion homeostasis;GO:0006826|iron ion transport;	GO:0044754|autolysosome;GO:0005737|cytoplasm;GO:0005829|cytosol;GO:0070062|extracellular exosome;GO:0008043|intracellular ferritin complex;GO:0016020|membrane;	GO:0008199|ferric iron binding;GO:0042802|identical protein binding;GO:0005506|iron ion binding;	K13625	FTL; ferritin light chain
ENSG00000164692	586976	31185.700107746485	366433	20572.718966596934	1.5158764458106586	0.60015216889134	0	0	up	no	COL1A2	protein_coding	chr7:94394561-94431232:+	gi|426356959|ref|XP_004045817.1|	1669	0.0	PREDICTED: collagen alpha-2(I) chain [Gorilla gorilla gorilla]	gi|21734121|emb|AL833478.1|	5934	0.0	Homo sapiens mRNA; cDNA DKFZp686B1029 (from clone DKFZp686B1029)	O46392	97.8	8e-19	Collagen alpha-2(I) chain	.	.	.	.	pfam01410	COLFI	Fibrillar collagen C-terminal domain. Found at C-termini of fibrillar collagens: Ephydatia muelleri procollagen EMF1 alpha, vertebrate collagens alpha(1)III, alpha(1)II, alpha(2)V etc.	.	GO:0005581|collagen trimer;GO:0005578|proteinaceous extracellular matrix;	GO:0005201|extracellular matrix structural constituent;GO:0046872|metal ion binding;	K06236	COL1AS; collagen, type I/II/III/V/XI/XXIV/XXVII, alpha
ENSG00000196924	131960	7010.959538751544	45008	2526.892870589152	2.7745377021531263	1.47224740736453	0	0	up	yes	FLNA	protein_coding	chrX:154348524-154374638:-	gi|260268505|dbj|BAC03408.2|	13468	0.0	FLJ00343 protein [Homo sapiens]	gi|160420313|ref|NM_001456.3|	8486	0.0	Homo sapiens filamin A, alpha (FLNA), transcript variant 1, mRNA	O75369	74.7	2e-26	Filamin-B	ECU09g0290	148	1e-35	COG5069	pfam00630	Filamin	Filamin/ABP280 repeat.	GO:0051764|actin crosslink formation;GO:0031532|actin cytoskeleton reorganization;GO:0007195|adenylate cyclase-inhibiting dopamine receptor signaling pathway;GO:0034329|cell junction assembly;GO:0042384|cilium assembly;GO:0051220|cytoplasmic sequestering of protein;GO:0045184|establishment of protein localization;GO:0090307|mitotic spindle assembly;GO:0042789|mRNA transcription from RNA polymeras…	GO:0015629|actin cytoskeleton;GO:0005884|actin filament;GO:0097440|apical dendrite;GO:0005913|cell-cell adherens junction;GO:0005911|cell-cell junction;GO:0030863|cortical cytoskeleton;GO:0005737|cytoplasm;GO:0005829|cytosol;GO:0043198|dendritic shaft;GO:0070062|extracellular exosome;GO:0031012|extracellular matrix;GO:0005576|extracellular region;GO:0005925|focal adhesion;GO:0016020|membrane;GO:0…	GO:0051015|actin filament binding;GO:0098641|cadherin binding involved in cell-cell adhesion;GO:0034988|Fc-gamma receptor I complex binding;GO:0001664|G-protein coupled receptor binding;GO:0001948|glycoprotein binding;GO:0051020|GTPase binding;GO:0019900|kinase binding;GO:0044822|poly(A) RNA binding;GO:0042803|protein homodimerization activity;GO:0048365|Rac GTPase binding;GO:0017160|Ral GTPase b…	K04437	FLNA; filamin
ENSG00000119681	59483	3160.2978648344806	9328	523.7037126034396	6.034514915168322	2.59323780451663	0	0	up	yes	LTBP2	protein_coding	chr14:74498170-74612378:-	gi|686746034|ref|XP_009247622.1|	9175	0.0	PREDICTED: latent-transforming growth factor beta-binding protein 2 [Pongo abelii]	gi|46389563|ref|NM_000428.2|	8551	0.0	Homo sapiens latent transforming growth factor beta binding protein 2 (LTBP2), mRNA	Q14767	3244	0.0	Latent-transforming growth factor beta-binding protein 2	.	.	.	.	pfam00683	TB	TB domain. This domain is also known as the 8 cysteine domain. This family includes the hybrid domains. This cysteine rich repeat is found in TGF binding protein and fibrillin.	GO:0043206|extracellular fibril organization;GO:0009306|protein secretion;GO:0006605|protein targeting;GO:0007179|transforming growth factor beta receptor signaling pathway;	GO:0070062|extracellular exosome;GO:0005615|extracellular space;GO:0005622|intracellular;GO:0005578|proteinaceous extracellular matrix;	GO:0005509|calcium ion binding;GO:0008201|heparin binding;	K08023	LTBP2_3_4; latent transforming growth factor beta binding protein 2/3/4
ENSG00000099194	72996	3878.2358479138197	15520	871.3423691686731	4.450874862901424	2.15408893974561	0	0	up	yes	SCD	protein_coding	chr10:100347124-100364834:+	gi|62087544|dbj|BAD92219.1|	1896	0.0	stearoyl-CoA desaturase variant [Homo sapiens]	gi|53759150|ref|NM_005063.4|	5359	0.0	Homo sapiens stearoyl-CoA desaturase (delta-9-desaturase) (SCD), mRNA	O00767	717	0.0	Acyl-CoA desaturase	SPCC1281.06c_1	199	2e-54	COG1398	pfam00487	FA_desaturase	Fatty acid desaturase.	GO:0042759|long-chain fatty acid biosynthetic process;GO:0035338|long-chain fatty-acyl-CoA biosynthetic process;GO:1903966|monounsaturated fatty acid biosynthetic process;GO:0006636|unsaturated fatty acid biosynthetic process;	GO:0005783|endoplasmic reticulum;GO:0005789|endoplasmic reticulum membrane;GO:0016021|integral component of membrane;GO:0016020|membrane;	GO:0005506|iron ion binding;GO:0016491|oxidoreductase activity;GO:0004768|stearoyl-CoA 9-desaturase activity;	K00507	SCD, desC; stearoyl-CoA desaturase (delta-9 desaturase) [EC:1.14.19.1]
ENSG00000049540	46861	2489.698203587724	5033	282.5686948470317	8.81094844896219	3.13929732549819	0	0	up	yes	ELN	protein_coding	chr7:74027789-74069907:+	gi|426356553|ref|XP_004065291.1|	607	4e-63	PREDICTED: LOW QUALITY PROTEIN: elastin [Gorilla gorilla gorilla]	gi|525313598|ref|NM_001278939.1|	3967	0.0	Homo sapiens elastin (ELN), transcript variant 13, mRNA	P15502	54.7	5e-06	Elastin	.	.	.	.	pfam13900	GVQW	Putative binding domain. This short domain is often found nested inside other longer domains. The function is not known, but the domain carries a highly conserved GVQW motif. The members are rich in proline and cysteine. This may be a binding domain.	GO:0006355|regulation of transcription, DNA-templated;GO:0006351|transcription, DNA-templated;	GO:0005634|nucleus;	GO:0003677|DNA binding;GO:0046872|metal ion binding;	K11447	UTX, UTY; histone demethylase [EC:1.14.11.-]
ENSG00000167658	33657	1788.1772142752402	97254	5460.1501785522	0.32749597644755424	-1.6104509128016	0	0	down	yes	EEF2	protein_coding	chr19:3976056-3985469:-	gi|4503483|ref|NP_001952.1|	4462	0.0	elongation factor 2 [Homo sapiens]	gi|83656775|ref|NM_001961.3|	3158	0.0	Homo sapiens eukaryotic translation elongation factor 2 (EEF2), mRNA	P05197	82.0	2e-17	Elongation factor 2	YOR133w	1144	0.0	COG0480	pfam00009	GTP_EFTU	Elongation factor Tu GTP binding domain. This domain contains a P-loop motif, also found in several other families such as pfam00071, pfam00025 and pfam00063. Elongation factor Tu consists of three structural domains, this plus two C-terminal beta barrel domains.	GO:0007568|aging;GO:1990416|cellular response to brain-derived neurotrophic factor stimulus;GO:0014009|glial cell proliferation;GO:0002244|hematopoietic progenitor cell differentiation;GO:2000767|positive regulation of cytoplasmic translation;GO:0045727|positive regulation of translation;GO:0042493|response to drug;GO:0034976|response to endoplasmic reticulum stress;GO:0032355|response to estradi…	GO:0016235|aggresome;GO:0005737|cytoplasm;GO:0005829|cytosol;GO:0070062|extracellular exosome;GO:0030529|ribonucleoprotein complex;GO:0045121|membrane raft;GO:0005634|nucleus;GO:0005886|plasma membrane;GO:0042788|polysomal ribosome;	GO:0008097|5S rRNA binding;GO:0051015|actin filament binding;GO:0005525|GTP binding;GO:0003924|GTPase activity;GO:0002039|p53 binding;GO:0044822|poly(A) RNA binding;GO:0043022|ribosome binding;GO:0003723|RNA binding;GO:0003746|translation elongation factor activity;	K03234	EEF2; elongation factor 2
ENSG00000107957	47090	2501.8648429812833	5634	316.31075437476187	7.909515589903398	2.9835893410389	0	0	up	yes	SH3PXD2A	protein_coding	chr10:103594027-103855543:-	gi|530394642|ref|XP_005270351.1|	5269	0.0	PREDICTED: SH3 and PX domain-containing protein 2A isoform X3 [Homo sapiens]	gi|55749543|ref|NM_014631.2|	11245	0.0	Homo sapiens SH3 and PX domains 2A (SH3PXD2A), mRNA	Q5TCZ1	2034	0.0	SH3 and PX domain-containing protein 2A	.	.	.	.	pfam00787	PX	PX domain. PX domains bind to phosphoinositides.	GO:0072675|osteoclast fusion;GO:0055114|oxidation-reduction process;GO:0071800|podosome assembly;GO:0006801|superoxide metabolic process;	GO:0030054|cell junction;GO:0042995|cell projection;GO:0005737|cytoplasm;GO:0002102|podosome;	GO:0035091|phosphatidylinositol binding;GO:0016176|superoxide-generating NADPH oxidase activator activity;	.	.
ENSG00000124942	36889	1959.8915309563936	97854	5493.83609488604	0.3567437209822781	-1.48704005772297	0	0	down	yes	AHNAK	protein_coding	chr11:62433542-62556235:-	gi|61743954|ref|NP_001611.1|	26736	0.0	neuroblast differentiation-associated protein AHNAK isoform 1 [Homo sapiens]	gi|427918085|ref|NM_001620.2|	18787	0.0	Homo sapiens AHNAK nucleoprotein (AHNAK), transcript variant 1, mRNA	Q09666	189	6e-52	Neuroblast differentiation-associated protein AHNAK	.	.	.	.	pfam13116	DUF3971	Protein of unknown function. Some members of this family are related to the AsmA family proteins.	GO:0051259|protein oligomerization;GO:0043484|regulation of RNA splicing;GO:1901385|regulation of voltage-gated calcium channel activity;	GO:0015629|actin cytoskeleton;GO:0005913|cell-cell adherens junction;GO:0044291|cell-cell contact zone;GO:0043034|costamere;GO:0005737|cytoplasm;GO:0005829|cytosol;GO:0070062|extracellular exosome;GO:0005925|focal adhesion;GO:0005765|lysosomal membrane;GO:0016020|membrane;GO:0005634|nucleus;GO:0005886|plasma membrane;GO:0042383|sarcolemma;GO:0030315|T-tubule;GO:0031982|vesicle;	GO:0098641|cadherin binding involved in cell-cell adhesion;GO:0044822|poly(A) RNA binding;GO:0044548|S100 protein binding;GO:0097493|structural molecule activity conferring elasticity;	.	.
ENSG00000077942	9410	499.9479331589271	48936	2747.4233361880274	0.18196974837252086	-2.45822946589492	0	0	down	yes	FBLN1	protein_coding	chr22:45502238-45601135:+	gi|215274249|sp|P23142.4|FBLN1_HUMAN	3440	0.0	RecName: Full=Fibulin-1; Short=FIBL-1; Flags: Precursor	gi|34734065|ref|NM_006486.2|	2892	0.0	Homo sapiens fibulin 1 (FBLN1), transcript variant D, mRNA	P23142	315	8e-102	Fibulin-1	.	.	.	.	pfam07645	EGF_CA	Calcium-binding EGF domain.	GO:0030198|extracellular matrix organization;	GO:0005578|proteinaceous extracellular matrix;	GO:0005509|calcium ion binding;GO:0016504|peptidase activator activity;	K17307	FBLN1_2; fibulin 1/2
ENSG00000075624	73969	3929.930782979031	20222	1135.3276668382027	3.4614947717460067	1.79139516910456	0	0	up	yes	ACTB	protein_coding	chr7:5527151-5563784:-	gi|676270115|gb|KFO25358.1|	2038	0.0	Actin, cytoplasmic 1 [Fukomys damarensis]	gi|34531695|dbj|AK125561.1|	2061	0.0	Homo sapiens cDNA FLJ43573 fis, clone RECTM2001691, highly similar to Actin, cytoplasmic 2	P10982	165	3e-50	Actin-1 (Fragment)	YFL039c	155	1e-43	COG5277	pfam00022	Actin	Actin.	.	GO:0005737|cytoplasm;GO:0005856|cytoskeleton;	GO:0005524|ATP binding;	K05692	ACTB_G1; actin beta/gamma 1
ENSG00000105664	24638	1309.0028881157966	356	19.986977024745336	65.49278995493694	6.03326418521983	0	0	up	yes	COMP	protein_coding	chr19:18782773-18791314:-	gi|40217843|ref|NP_000086.2|	3376	0.0	cartilage oligomeric matrix protein precursor [Homo sapiens]	gi|21707184|gb|BC033676.1|	2676	0.0	Homo sapiens cartilage oligomeric matrix protein, mRNA (cDNA clone IMAGE:5176430)	P49747	92.0	5e-20	Cartilage oligomeric matrix protein	.	.	.	.	pfam05735	TSP_C	Thrombospondin C-terminal region. This region is found at the C-terminus of thrombospondin and related proteins.	GO:0009887|organ morphogenesis;GO:0006915|apoptotic process;GO:0007155|cell adhesion;GO:0030198|extracellular matrix organization;GO:0003417|growth plate cartilage development;GO:0060173|limb development;GO:0043066|negative regulation of apoptotic process;GO:0001501|skeletal system development;	GO:0070062|extracellular exosome;GO:0005576|extracellular region;GO:0005615|extracellular space;GO:0005578|proteinaceous extracellular matrix;	GO:0005509|calcium ion binding;GO:0005518|collagen binding;GO:0005201|extracellular matrix structural constituent;GO:0043395|heparan sulfate proteoglycan binding;GO:0008201|heparin binding;GO:0002020|protease binding;	K04659	THBS2S; thrombospondin 2/3/4/5
ENSG00000011465	12587	668.7401312084395	49254	2765.276871844963	0.24183478262784705	-2.04790633534651	0	0	down	yes	DCN	protein_coding	chr12:91140484-91183123:-	gi|4503271|ref|NP_001911.1|	1747	0.0	decorin isoform a preproprotein [Homo sapiens]	gi|22003938|gb|AC009728.14|	5771	0.0	Homo sapiens 12 BAC RP11-864B16 (Roswell Park Cancer Institute Human BAC Library) complete sequence	O00370	112	2e-25	LINE-1 retrotransposable element ORF2 protein	SPy1798	60.5	7e-08	COG4886	pfam13855	LRR_8	Leucine rich repeat.	GO:0019221|cytokine-mediated signaling pathway;GO:0016525|negative regulation of angiogenesis;GO:0010596|negative regulation of endothelial cell migration;GO:0046426|negative regulation of JAK-STAT cascade;GO:0006469|negative regulation of protein kinase activity;GO:1900747|negative regulation of vascular endothelial growth factor signaling pathway;GO:0019800|peptide cross-linking via chondroitin…	GO:0005737|cytoplasm;GO:0005615|extracellular space;GO:0005578|proteinaceous extracellular matrix;	GO:0050840|extracellular matrix binding;GO:0005539|glycosaminoglycan binding;GO:0044822|poly(A) RNA binding;GO:0004860|protein kinase inhibitor activity;	K04660	DCN; decorin
ENSG00000186340	48408	2571.889431281333	11140	625.4351799316378	4.112159842947193	2.03989634433366	0	0	up	yes	THBS2	protein_coding	chr6:169215780-169254044:-	gi|40317628|ref|NP_003238.2|	5681	0.0	thrombospondin-2 precursor [Homo sapiens]	gi|538918410|ref|NM_003247.3|	5808	0.0	Homo sapiens thrombospondin 2 (THBS2), mRNA	P35442	236	5e-71	Thrombospondin-2	.	.	.	.	pfam05735	TSP_C	Thrombospondin C-terminal region. This region is found at the C-terminus of thrombospondin and related proteins.	GO:0007155|cell adhesion;GO:0016525|negative regulation of angiogenesis;GO:0051965|positive regulation of synapse assembly;	GO:0005604|basement membrane;GO:0005576|extracellular region;GO:0031091|platelet alpha granule;	GO:0005509|calcium ion binding;GO:0008201|heparin binding;	K04659	THBS2S; thrombospondin 2/3/4/5
ENSG00000149591	27801	1477.0512741499822	2476	139.01054807098163	10.62546184190116	3.40945364508262	0	0	up	yes	TAGLN	protein_coding	chr11:117199321-117204782:+	gi|795339273|ref|XP_011782223.1|	1266	4e-171	PREDICTED: transgelin isoform X1 [Colobus angolensis palliatus]	gi|62088689|dbj|AB209555.1|	3292	0.0	Homo sapiens mRNA for transgelin variant protein	Q01995	417	1e-140	Transgelin	YOR367w	70.9	9e-14	COG5199	pfam00307	CH	Calponin homology (CH) domain. The CH domain is found in both cytoskeletal proteins and signal transduction proteins. The CH domain is involved in actin binding in some members of the family. However in calponins there is evidence that the CH domain is not involved in its actin binding activity. Most member proteins have from two to four copies of the CH domain, however some proteins such as calp…	GO:0030855|epithelial cell differentiation;GO:0007517|muscle organ development;	GO:0005737|cytoplasm;	.	.	.
ENSG00000107796	21504	1142.4952555419309	584	32.78762523160471	34.84531885037696	5.12289295112568	0	0	up	yes	ACTA2	protein_coding	chr10:88935074-88991339:-	gi|537199826|gb|ERE79102.1|	2102	0.0	actin, aortic smooth muscle-like isoform 1 [Cricetulus griseus]	gi|213688378|ref|NM_001613.2|	1349	0.0	Homo sapiens actin, alpha 2, smooth muscle, aorta (ACTA2), transcript variant 2, mRNA	P08023	323	3e-107	Actin, aortic smooth muscle	SPBC32H8.12c	711	0.0	COG5277	pfam00022	Actin	Actin.	GO:0090131|mesenchyme migration;GO:0006936|muscle contraction;GO:0010628|positive regulation of gene expression;	GO:0015629|actin cytoskeleton;GO:0044297|cell body;GO:0005737|cytoplasm;GO:0030175|filopodium;GO:0030027|lamellipodium;	GO:0005524|ATP binding;	K12313	ACTA2; actin, aortic smooth muscle
ENSG00000071967	3632	192.96608854763267	27812	1561.4545084612846	0.12358098651096062	-3.01647129967424	0	0	down	yes	CYBRD1	protein_coding	chr2:171522247-171558133:+	gi|188536036|ref|NP_079119.3|	1416	0.0	cytochrome b reductase 1 isoform 1 [Homo sapiens]	gi|188536035|ref|NM_024843.3|	4357	0.0	Homo sapiens cytochrome b reductase 1 (CYBRD1), transcript variant 1, mRNA	Q53TN4	244	3e-78	Cytochrome b reductase 1	.	.	.	.	pfam03188	Cytochrom_B561	Eukaryotic cytochrome b561. Cytochrome b561 is a secretory vesicle-specific electron transport protein. It is an integral membrane protein, that binds two heme groups non-covalently. This is a eukaryotic family. Members of the 'prokaryotic cytochrome b561' family can be found in Pfam: PF01292.	GO:0006879|cellular iron ion homeostasis;GO:0010039|response to iron ion;	GO:0031526|brush border membrane;GO:0070062|extracellular exosome;GO:0016021|integral component of membrane;GO:0005886|plasma membrane;	GO:0000293|ferric-chelate reductase activity;GO:0046872|metal ion binding;GO:0016722|oxidoreductase activity, oxidizing metal ions;	K08370	CYBRD1; cytochrome b reductase 1
ENSG00000162407	1884	100.09584549111783	23257	1305.7222602935458	0.07665936971053461	-3.70539405335328	0	0	down	yes	PLPP3	protein_coding	chr1:56494747-56645301:-	gi|29171740|ref|NP_003704.3|	1574	0.0	lipid phosphate phosphohydrolase 3 [Homo sapiens]	gi|315467835|ref|NM_003713.4|	3292	0.0	Homo sapiens phosphatidic acid phosphatase type 2B (PPAP2B), mRNA	O14495	211	4e-65	Phospholipid phosphatase 3	ECU10g1440	77.8	1e-14	COG0671	pfam13900	GVQW	Putative binding domain. This short domain is often found nested inside other longer domains. The function is not known, but the domain carries a highly conserved GVQW motif. The members are rich in proline and cysteine. This may be a binding domain.	GO:0060020|Bergmann glial cell differentiation;GO:0001568|blood vessel development;GO:0044329|canonical Wnt signaling pathway involved in positive regulation of cell-cell adhesion;GO:0044328|canonical Wnt signaling pathway involved in positive regulation of endothelial cell migration;GO:0044330|canonical Wnt signaling pathway involved in positive regulation of wound healing;GO:0001702|gastrulatio…	GO:0005912|adherens junction;GO:0070062|extracellular exosome;GO:0005794|Golgi apparatus;GO:0005887|integral component of plasma membrane;GO:0016020|membrane;GO:0005886|plasma membrane;	GO:0042577|lipid phosphatase activity;GO:0008195|phosphatidate phosphatase activity;GO:0004721|phosphoprotein phosphatase activity;GO:0042392|sphingosine-1-phosphate phosphatase activity;	K01080	PPAP2; phosphatidate phosphatase [EC:3.1.3.4]
ENSG00000182492	34804	1849.1166701023699	5724	321.36364182483794	5.753969738462969	2.52455763361036	0	0	up	yes	BGN	protein_coding	chrX:153494939-153509554:+	gi|694986616|ref|XP_009438077.1|	1973	0.0	PREDICTED: biglycan [Pan troglodytes]	gi|268607602|ref|NM_001711.4|	2394	0.0	Homo sapiens biglycan (BGN), mRNA	O02678	199	2e-61	Biglycan	lin0290_1	58.5	3e-08	COG4886	pfam13855	LRR_8	Leucine rich repeat.	GO:0019221|cytokine-mediated signaling pathway;GO:0046426|negative regulation of JAK-STAT cascade;GO:0006469|negative regulation of protein kinase activity;	GO:0005737|cytoplasm;GO:0005578|proteinaceous extracellular matrix;	GO:0004860|protein kinase inhibitor activity;	K08118	BGN; biglycan
ENSG00000115380	10639	565.244002218685	41540	2332.1882741795544	0.24236636830597794	-2.04473857612789	0	0	down	yes	EFEMP1	protein_coding	chr2:55865967-55924139:-	gi|397521635|ref|XP_003830897.1|	2775	0.0	PREDICTED: EGF-containing fibulin-like extracellular matrix protein 1 isoform X1 [Pan paniscus]	gi|320118886|ref|NM_001039349.2|	3024	0.0	Homo sapiens EGF containing fibulin-like extracellular matrix protein 1 (EFEMP1), transcript variant 3, mRNA	Q12805	221	5e-68	EGF-containing fibulin-like extracellular matrix protein 1	.	.	.	.	pfam07645	EGF_CA	Calcium-binding EGF domain.	GO:0007173|epidermal growth factor receptor signaling pathway;GO:0032331|negative regulation of chondrocyte differentiation;GO:0018108|peptidyl-tyrosine phosphorylation;GO:0006355|regulation of transcription, DNA-templated;	GO:0005615|extracellular space;GO:0005578|proteinaceous extracellular matrix;	GO:0005509|calcium ion binding;GO:0005154|epidermal growth factor receptor binding;GO:0005006|epidermal growth factor-activated receptor activity;	K18262	EFEMP1, FBLN3; EGF-containing fibulin-like extracellular matrix protein 1
ENSG00000116132	4583	243.49217616018737	29165	1637.416249794095	0.14870511770651262	-2.74947379609988	0	0	down	yes	PRRX1	protein_coding	chr1:170662728-170739419:+	gi|12707577|ref|NP_073207.1|	1201	1e-157	paired mesoderm homeobox protein 1 isoform pmx-1b [Homo sapiens]	gi|426332695|ref|XM_004027884.1|	4064	0.0	PREDICTED: Gorilla gorilla gorilla paired related homeobox 1, transcript variant 2 (PRRX1), mRNA	P54821	201	6e-63	Paired mesoderm homeobox protein 1	ECU03g1170	52.4	1e-06	COG5576	pfam00046	Homeobox	Homeobox domain.	GO:0048844|artery morphogenesis;GO:0051216|cartilage development;GO:0048701|embryonic cranial skeleton morphogenesis;GO:0030326|embryonic limb morphogenesis;GO:0042472|inner ear morphogenesis;GO:0042474|middle ear morphogenesis;GO:0000122|negative regulation of transcription from RNA polymerase II promoter;GO:0048664|neuron fate determination;GO:0097150|neuronal stem cell population maintenance;G…	GO:0005730|nucleolus;	GO:0001105|RNA polymerase II transcription coactivator activity;GO:0043565|sequence-specific DNA binding;	K09329	PRRX, PMX; paired mesoderm homeobox protein
ENSG00000187498	32673	1735.897855483701	5146	288.9128757565716	6.008378307605477	2.5869756526198	0	0	up	yes	COL4A1	protein_coding	chr13:110148963-110307149:-	gi|180424|gb|AAA52006.1|	1273	5e-155	pro-alpha-1(IV), partial [Homo sapiens]	gi|153217500|gb|BC151220.1|	6408	0.0	Homo sapiens collagen, type IV, alpha 1, mRNA (cDNA clone MGC:165004 IMAGE:40148649), complete cds	P02462	244	1e-72	Collagen alpha-1(IV) chain	.	.	.	.	pfam01413	C4	C-terminal tandem repeated domain in type 4 procollagen. Duplicated domain in C-terminus of type 4 collagens. Mutations in alpha-5 collagen IV are associated with X-linked Alport syndrome.	.	GO:0005604|basement membrane;GO:0005581|collagen trimer;	GO:0005201|extracellular matrix structural constituent;	K06237	COL4A; collagen, type IV, alpha
ENSG00000100345	68934	3662.424104609722	23936	1343.8434889446753	2.7253353048470217	1.44643373920359	0	0	up	yes	MYH9	protein_coding	chr22:36281281-36388018:-	gi|12667788|ref|NP_002464.1|	8614	0.0	myosin-9 [Homo sapiens]	gi|53791226|dbj|AB191263.1|	7444	0.0	Homo sapiens MYH9 mRNA for non-muscle myosin heavy polypeptide 9, complete cds	P14105	102	6e-24	Myosin-9	SPCC645.05c	768	0.0	COG5022	pfam00063	Myosin_head	Myosin head (motor domain).	GO:0031532|actin cytoskeleton reorganization;GO:0030048|actin filament-based movement;GO:0001525|angiogenesis;GO:0043534|blood vessel endothelial cell migration;GO:0007155|cell adhesion;GO:0000910|cytokinesis;GO:0006509|membrane protein ectodomain proteolysis;GO:0030224|monocyte differentiation;GO:1903919|negative regulation of actin filament severing;GO:0006911|phagocytosis, engulfment;GO:003022…	GO:0015629|actin cytoskeleton;GO:0005826|actomyosin contractile ring;GO:0031252|cell leading edge;GO:0032154|cleavage furrow;GO:0005737|cytoplasm;GO:0005829|cytosol;GO:0016459|myosin complex;GO:0005634|nucleus;GO:0005886|plasma membrane;GO:0043234|protein complex;GO:0001726|ruffle;GO:0001725|stress fiber;	GO:0051015|actin filament binding;GO:0005524|ATP binding;GO:0016887|ATPase activity;GO:0000146|microfilament motor activity;GO:0043495|protein anchor;GO:0042803|protein homodimerization activity;	K10352	MYH; myosin heavy chain
ENSG00000141753	6069	322.4425086441582	30806	1729.5472309671484	0.18643174518214864	-2.42328055508083	0	0	down	yes	IGFBP4	protein_coding	chr17:40443461-40457731:+	gi|795356808|ref|XP_011785341.1|	1160	2e-151	PREDICTED: insulin-like growth factor-binding protein 4, partial [Colobus angolensis palliatus]	gi|62243289|ref|NM_001552.2|	2199	0.0	Homo sapiens insulin-like growth factor binding protein 4 (IGFBP4), mRNA	P22692	450	2e-152	Insulin-like growth factor-binding protein 4	.	.	.	.	pfam00086	Thyroglobulin_1	Thyroglobulin type-1 repeat. Thyroglobulin type 1 repeats are thought to be involved in the control of proteolytic degradation. The domain usually contains six conserved cysteines. These form three disulphide bridges. Cysteines 1 pairs with 2, 3 with 4 and 5 with 6.	GO:0008283|cell proliferation;GO:0044267|cellular protein metabolic process;GO:0006259|DNA metabolic process;GO:0006954|inflammatory response;GO:0090090|negative regulation of canonical Wnt signaling pathway;GO:0043568|positive regulation of insulin-like growth factor receptor signaling pathway;GO:0043410|positive regulation of MAPK cascade;GO:0001558|regulation of cell growth;GO:0010906|regulati…	GO:0005576|extracellular region;GO:0005615|extracellular space;	GO:0031994|insulin-like growth factor I binding;GO:0031995|insulin-like growth factor II binding;GO:0005102|receptor binding;	.	.
ENSG00000187134	366	19.445371257828622	16892	948.3708311853883	0.020503974414231456	-5.60795260629032	0	0	down	yes	AKR1C1	protein_coding	chr10:4963253-4983283:+	gi|5453543|ref|NP_001344.2|	1730	0.0	aldo-keto reductase family 1 member C1 [Homo sapiens]	gi|27652648|emb|AL713867.6|	5584	0.0	Human DNA sequence from clone RP11-69D4 on chromosome 10, complete sequence	Q04828	671	0.0	Aldo-keto reductase family 1 member C1	slr0942	135	2e-33	COG0656	pfam00248	Aldo_ket_red	Aldo/keto reductase family. This family includes a number of K+ ion channel beta chain regulatory domains - these are reported to have oxidoreductase activity.	GO:0008206|bile acid metabolic process;GO:0007586|digestion;GO:0055114|oxidation-reduction process;GO:0051260|protein homooligomerization;	GO:0005829|cytosol;	GO:0047006|17-alpha,20-alpha-dihydroxypregn-4-en-3-one dehydrogenase activity;GO:0047042|androsterone dehydrogenase (B-specific) activity;GO:0032052|bile acid binding;GO:0031406|carboxylic acid binding;GO:0047718|indanol dehydrogenase activity;GO:0047115|trans-1,2-dihydrobenzene-1,2-diol dehydrogenase activity;	K00212	E1.3.1.20; trans-1,2-dihydrobenzene-1,2-diol dehydrogenase [EC:1.3.1.20]
ENSG00000182326	4789	254.43683867142423	27282	1531.6986156997255	0.16611416636633175	-2.58975298200276	0	0	down	yes	C1S	protein_coding	chr12:6988259-7071032:+	gi|4502495|ref|NP_001725.1|	3605	0.0	complement C1s subcomponent precursor [Homo sapiens]	gi|16549853|dbj|AK055183.1|	3064	0.0	Homo sapiens cDNA FLJ30621 fis, clone CTONG2001681, highly similar to Complement C1s subcomponent precursor (EC 3.4.21.42)	P09871	210	2e-62	Complement C1s subcomponent	mlr3307	78.6	1e-14	COG5640	pfam00089	Trypsin	Trypsin.	.	GO:0005576|extracellular region;	.	K01331	C1S; complement component 1, s subcomponent [EC:3.4.21.42]
ENSG00000113083	55982	2974.2917315731197	18317	1028.3748824782595	2.89222518193505	1.53217988154695	0	0	up	yes	LOX	protein_coding	chr5:122063195-122078285:-	gi|20149540|ref|NP_002308.2|	1668	0.0	protein-lysine 6-oxidase isoform 1 preproprotein [Homo sapiens]	gi|296010938|ref|NM_002317.5|	5102	0.0	Homo sapiens lysyl oxidase (LOX), transcript variant 1, mRNA	P28300	361	3e-118	Protein-lysine 6-oxidase	.	.	.	.	pfam01186	Lysyl_oxidase	Lysyl oxidase.	GO:0035904|aorta development;GO:0006464|cellular protein modification process;GO:0030199|collagen fibril organization;GO:0048251|elastic fiber assembly;GO:0030198|extracellular matrix organization;GO:0007507|heart development;GO:0030324|lung development;GO:0042493|response to drug;GO:0048545|response to steroid hormone;GO:0042060|wound healing;	GO:0005581|collagen trimer;GO:0005576|extracellular region;GO:0005615|extracellular space;GO:0005634|nucleus;GO:0005578|proteinaceous extracellular matrix;	GO:0005507|copper ion binding;GO:0004720|protein-lysine 6-oxidase activity;	K00277	LOX; protein-lysine 6-oxidase [EC:1.4.3.13]
ENSG00000168542	160171	8509.793879064668	87980	4939.478198418806	1.722812316853381	0.784765542948139	0	0	up	no	COL3A1	protein_coding	chr2:188974320-189012746:+	gi|30054|emb|CAA29886.1|	1282	1e-155	alpha1 (III) collagen [Homo sapiens]	gi|110224482|ref|NM_000090.3|	5487	0.0	Homo sapiens collagen, type III, alpha 1 (COL3A1), mRNA	P02461	214	4e-55	Collagen alpha-1(III) chain	.	.	.	.	pfam01410	COLFI	Fibrillar collagen C-terminal domain. Found at C-termini of fibrillar collagens: Ephydatia muelleri procollagen EMF1 alpha, vertebrate collagens alpha(1)III, alpha(1)II, alpha(2)V etc.	GO:0007568|aging;GO:0060414|aorta smooth muscle tissue morphogenesis;GO:0007160|cell-matrix adhesion;GO:0071230|cellular response to amino acid stimulus;GO:0021987|cerebral cortex development;GO:0030574|collagen catabolic process;GO:0030199|collagen fibril organization;GO:0048565|digestive tract development;GO:0043206|extracellular fibril organization;GO:0030198|extracellular matrix organization;…	GO:0005586|collagen type III trimer;GO:0005788|endoplasmic reticulum lumen;GO:0031012|extracellular matrix;GO:0005576|extracellular region;GO:0005615|extracellular space;	GO:0005201|extracellular matrix structural constituent;GO:0005178|integrin binding;GO:0046872|metal ion binding;GO:0048407|platelet-derived growth factor binding;	.	.
ENSG00000133816	17231	915.4732025782649	845	47.44099883682531	19.297089543309607	4.27031136631519	0	0	up	yes	MICAL2	protein_coding	chr11:12094008-12263789:+	gi|40788350|dbj|BAA34470.2|	5927	0.0	KIAA0750 protein [Homo sapiens]	gi|544063426|ref|NM_001282666.1|	6622	0.0	Homo sapiens microtubule associated monooxygenase, calponin and LIM domain containing 2 (MICAL2), transcript variant 5, mRNA	D4A1F2	181	6e-51	Protein-methionine sulfoxide oxidase MICAL2	ECU09g0290	94.7	5e-19	COG5069	pfam00307	CH	Calponin homology (CH) domain. The CH domain is found in both cytoskeletal proteins and signal transduction proteins. The CH domain is involved in actin binding in some members of the family. However in calponins there is evidence that the CH domain is not involved in its actin binding activity. Most member proteins have from two to four copies of the CH domain, however some proteins such as calp…	GO:0030042|actin filament depolymerization;GO:0007010|cytoskeleton organization;GO:0007507|heart development;GO:0001947|heart looping;GO:0055114|oxidation-reduction process;GO:0010735|positive regulation of transcription via serum response element binding;GO:0019417|sulfur oxidation;	GO:0005634|nucleus;	GO:0003779|actin binding;GO:0071949|FAD binding;GO:0043914|NADPH:sulfur oxidoreductase activity;GO:0016709|oxidoreductase activity, acting on paired donors, with incorporation or reduction of molecular oxygen, NAD(P)H as one donor, and incorporation of one atom of oxygen;GO:0008270|zinc ion binding;	.	.
ENSG00000131016	2758	146.53096701937525	20876	1172.045315642089	0.12502158838380772	-2.9997508578796	0	0	down	yes	AKAP12	protein_coding	chr6:151239999-151358557:+	gi|68533061|dbj|BAE06085.1|	7089	0.0	AKAP12 variant protein [Homo sapiens]	gi|197927427|ref|NM_005100.3|	8432	0.0	Homo sapiens A kinase (PRKA) anchor protein 12 (AKAP12), transcript variant 1, mRNA	Q02952	182	6e-51	A-kinase anchor protein 12	.	.	.	.	pfam13900	GVQW	Putative binding domain. This short domain is often found nested inside other longer domains. The function is not known, but the domain carries a highly conserved GVQW motif. The members are rich in proline and cysteine. This may be a binding domain.	GO:0007186|G-protein coupled receptor signaling pathway;GO:0030819|positive regulation of cAMP biosynthetic process;GO:0010739|positive regulation of protein kinase A signaling;GO:0006605|protein targeting;GO:0090036|regulation of protein kinase C signaling;	GO:0005938|cell cortex;GO:0005737|cytoplasm;GO:0005856|cytoskeleton;GO:0005925|focal adhesion;GO:0005886|plasma membrane;	GO:0008179|adenylate cyclase binding;GO:0051018|protein kinase A binding;	K16528	AKAP12; A-kinase anchor protein 12
ENSG00000163931	2057	109.28723682337015	18735	1051.8427375241683	0.10390073812803127	-3.26672219146461	0	0	down	yes	TKT	protein_coding	chr3:53224707-53256052:-	gi|384475521|ref|NP_001244957.1|	3135	0.0	transketolase isoform 2 [Homo sapiens]	gi|34366446|emb|BX649193.1|	7258	0.0	Homo sapiens mRNA; cDNA DKFZp686J13123 (from clone DKFZp686J13123)	P29401	46.6	5e-56	Transketolase	all4052	552	0.0	COG0021	pfam00456	Transketolase_N	Transketolase, thiamine diphosphate binding domain. This family includes transketolase enzymes EC:2.2.1.1. and also partially matches to 2-oxoisovalerate dehydrogenase beta subunit EC:1.2.4.4. Both these enzymes utilize thiamine pyrophosphate as a cofactor, suggesting there may be common aspects in their mechanism of catalysis.	GO:0008152|metabolic process;	GO:0005737|cytoplasm;GO:0005634|nucleus;	GO:0046872|metal ion binding;GO:0004802|transketolase activity;	K00615	E2.2.1.1, tktA, tktB; transketolase [EC:2.2.1.1]
ENSG00000136235	5087	270.26940871195137	24342	1366.6376256639073	0.19776230628851268	-2.33816062183786	0	0	down	yes	GPNMB	protein_coding	chr7:23235967-23275108:+	gi|194388124|dbj|BAG65446.1|	2842	0.0	unnamed protein product [Homo sapiens]	gi|426355632|ref|XM_004045169.1|	2798	0.0	PREDICTED: Gorilla gorilla gorilla glycoprotein (transmembrane) nmb, transcript variant 1 (GPNMB), mRNA	Q14956	323	1e-105	Transmembrane glycoprotein NMB	.	.	.	.	pfam13900	GVQW	Putative binding domain. This short domain is often found nested inside other longer domains. The function is not known, but the domain carries a highly conserved GVQW motif. The members are rich in proline and cysteine. This may be a binding domain.	GO:0030282|bone mineralization;GO:0007155|cell adhesion;GO:0008285|negative regulation of cell proliferation;GO:0032720|negative regulation of tumor necrosis factor production;GO:0001649|osteoblast differentiation;	GO:0016021|integral component of membrane;GO:0005887|integral component of plasma membrane;GO:0042470|melanosome;GO:0005886|plasma membrane;	GO:0008201|heparin binding;GO:0005178|integrin binding;	.	.
ENSG00000133110	16874	896.5059961874322	1432	80.39705365009922	11.150980732318487	3.47909869610291	0	0	up	yes	POSTN	protein_coding	chr13:37562583-37598844:-	gi|426375232|ref|XP_004054448.1|	4075	0.0	PREDICTED: periostin isoform 3 [Gorilla gorilla gorilla]	gi|209862906|ref|NM_006475.2|	3373	0.0	Homo sapiens periostin, osteoblast specific factor (POSTN), transcript variant 1, mRNA	Q15063	54.3	1e-06	Periostin	all4647	80.1	4e-16	COG2335	pfam02469	Fasciclin	Fasciclin domain. This extracellular domain is found repeated four times in grasshopper fasciclin I as well as in proteins from mammals, sea urchins, plants, yeast and bacteria.	GO:1990523|bone regeneration;GO:0007155|cell adhesion;GO:0044344|cellular response to fibroblast growth factor stimulus;GO:0071560|cellular response to transforming growth factor beta stimulus;GO:0071356|cellular response to tumor necrosis factor;GO:0071307|cellular response to vitamin K;GO:0030198|extracellular matrix organization;GO:0001953|negative regulation of cell-matrix adhesion;GO:1900025…	GO:0031012|extracellular matrix;GO:0005615|extracellular space;GO:0031594|neuromuscular junction;GO:0005578|proteinaceous extracellular matrix;GO:0005802|trans-Golgi network;	GO:0050839|cell adhesion molecule binding;GO:0008201|heparin binding;GO:0046872|metal ion binding;	.	.
ENSG00000152952	16688	886.6239222695192	1401	78.65661463951747	11.272083426586669	3.49468228931588	0	0	up	yes	PLOD2	protein_coding	chr3:146069440-146163653:-	gi|33636742|ref|NP_891988.1|	3893	0.0	procollagen-lysine,2-oxoglutarate 5-dioxygenase 2 isoform 1 precursor [Homo sapiens]	gi|31873581|emb|BX537521.1|	3782	0.0	Homo sapiens mRNA; cDNA DKFZp686H08142 (from clone DKFZp686H08142)	O00469	296	2e-94	Procollagen-lysine,2-oxoglutarate 5-dioxygenase 2	.	.	.	.	pfam03171	2OG-FeII_Oxy	2OG-Fe(II) oxygenase superfamily. This family contains members of the 2-oxoglutarate (2OG) and Fe(II)-dependent oxygenase superfamily. This family includes the C-terminal of prolyl 4-hydroxylase alpha subunit. The holoenzyme has the activity EC:1.14.11.2 catalyzing the reaction: Procollagen L-proline + 2-oxoglutarate + O2 <=> procollagen trans- 4-hydroxy-L-proline + succinate + CO2. The full enzy…	GO:0006464|cellular protein modification process;GO:0001666|response to hypoxia;	GO:0005783|endoplasmic reticulum;GO:0005789|endoplasmic reticulum membrane;GO:0070062|extracellular exosome;GO:0030867|rough endoplasmic reticulum membrane;	GO:0005506|iron ion binding;GO:0031418|L-ascorbic acid binding;GO:0008475|procollagen-lysine 5-dioxygenase activity;	K13645	PLOD2; procollagen-lysine,2-oxoglutarate 5-dioxygenase 2 [EC:1.14.11.4]
ENSG00000142156	34870	1852.623212460339	69955	3927.4971285563483	0.4717058095320156	-1.08404072566832	0	0	down	yes	COL6A1	protein_coding	chr21:45981737-46005050:+	gi|87196339|ref|NP_001839.2|	2578	0.0	collagen alpha-1(VI) chain precursor [Homo sapiens]	gi|87196338|ref|NM_001848.2|	4225	0.0	Homo sapiens collagen, type VI, alpha 1 (COL6A1), mRNA	P12109	439	1e-144	Collagen alpha-1(VI) chain	.	.	.	.	pfam00092	VWA	von Willebrand factor type A domain.	GO:0007155|cell adhesion;GO:0071230|cellular response to amino acid stimulus;GO:0030574|collagen catabolic process;GO:0035987|endodermal cell differentiation;GO:0030198|extracellular matrix organization;GO:0001649|osteoblast differentiation;GO:0070208|protein heterotrimerization;	GO:0005589|collagen type VI trimer;GO:0005788|endoplasmic reticulum lumen;GO:0070062|extracellular exosome;GO:0031012|extracellular matrix;GO:0005576|extracellular region;GO:0005765|lysosomal membrane;GO:0016020|membrane;GO:0043234|protein complex;GO:0042383|sarcolemma;	GO:0048407|platelet-derived growth factor binding;	K06238	COL6A; collagen, type VI, alpha
ENSG00000096696	25337	1346.1403594524693	5215	292.7867561349633	4.597681866566229	2.20090664321879	0	0	up	yes	DSP	protein_coding	chr6:7541575-7586717:+	gi|58530840|ref|NP_004406.2|	13435	0.0	desmoplakin isoform I [Homo sapiens]	gi|58530839|ref|NM_004415.2|	9727	0.0	Homo sapiens desmoplakin (DSP), transcript variant 1, mRNA	P15924	5179	0.0	Desmoplakin	.	.	.	.	pfam01576	Myosin_tail_1	Myosin tail. The myosin molecule is a multi-subunit complex made up of two heavy chains and four light chains it is a fundamental contractile protein found in all eukaryote cell types. This family consists of the coiled-coil myosin heavy chain tail region. The coiled-coil is composed of the tail from two molecules of myosin. These can then assemble into the macromolecular thick filament. The coil…	GO:0034332|adherens junction organization;GO:0086073|bundle of His cell-Purkinje myocyte adhesion involved in cell communication;GO:0002934|desmosome organization;GO:0008544|epidermis development;GO:0045109|intermediate filament organization;GO:0030216|keratinocyte differentiation;GO:0018149|peptide cross-linking;GO:0071896|protein localization to adherens junction;GO:0086091|regulation of heart …	GO:0016323|basolateral plasma membrane;GO:0001533|cornified envelope;GO:0005737|cytoplasm;GO:0030057|desmosome;GO:0070062|extracellular exosome;GO:0031012|extracellular matrix;GO:0005916|fascia adherens;GO:0014704|intercalated disc;GO:0005882|intermediate filament;GO:0005634|nucleus;GO:0005886|plasma membrane;	GO:0086083|cell adhesive protein binding involved in bundle of His cell-Purkinje myocyte communication;GO:0044822|poly(A) RNA binding;GO:0030674|protein binding, bridging;GO:0005080|protein kinase C binding;GO:0097110|scaffold protein binding;GO:0005200|structural constituent of cytoskeleton;GO:0005198|structural molecule activity;	K10381	DSP; desmoplakin
ENSG00000148848	18584	987.3573209166315	2444	137.21396586651014	7.195749460934546	2.84714495621701	0	0	up	yes	ADAM12	protein_coding	chr10:126012381-126388455:-	gi|73747885|ref|NP_003465.3|	4448	0.0	disintegrin and metalloproteinase domain-containing protein 12 isoform 1 preproprotein [Homo sapiens]	gi|572882349|ref|NM_003474.5|	7934	0.0	Homo sapiens ADAM metallopeptidase domain 12 (ADAM12), transcript variant 1, mRNA	O43184	251	4e-76	Disintegrin and metalloproteinase domain-containing protein 12	.	.	.	.	pfam01421	Reprolysin	Reprolysin (M12B) family zinc metalloprotease. The members of this family are enzymes that cleave peptides. These proteases require zinc for catalysis. Members of this family are also known as adamalysins. Most members of this family are snake venom endopeptidases, but there are also some mammalian proteins such as human ADAM8 and fertilin. Fertilin and closely related proteins appear to not have…	GO:0007155|cell adhesion;GO:0007520|myoblast fusion;	GO:0005576|extracellular region;GO:0016021|integral component of membrane;GO:0005739|mitochondrion;GO:0005654|nucleoplasm;GO:0005886|plasma membrane;	GO:0046872|metal ion binding;GO:0004222|metalloendopeptidase activity;GO:0008237|metallopeptidase activity;GO:0017124|SH3 domain binding;	K06835	ADAM12; disintegrin and metalloproteinase domain-containing protein 12 [EC:3.4.24.-]
ENSG00000147883	15335	814.7398039311528	1310	73.54758399555166	11.077723558946957	3.46958953695651	0	0	up	yes	CDKN2B	protein_coding	chr9:22002903-22009363:-	gi|795358891|ref|XP_011785717.1|	862	7e-114	PREDICTED: cyclin-dependent kinase 4 inhibitor B isoform X1 [Colobus angolensis palliatus]	gi|47132608|ref|NM_004936.3|	3861	0.0	Homo sapiens cyclin-dependent kinase inhibitor 2B (p15, inhibits CDK4) (CDKN2B), transcript variant 1, mRNA	P42772	273	2e-83	Cyclin-dependent kinase 4 inhibitor B	.	.	.	.	pfam12796	Ank_2	Ankyrin repeats (3 copies).	GO:0007050|cell cycle arrest;GO:0031668|cellular response to extracellular stimulus;GO:0031670|cellular response to nutrient;GO:0000086|G2/M transition of mitotic cell cycle;GO:0030219|megakaryocyte differentiation;GO:0007093|mitotic cell cycle checkpoint;GO:0008285|negative regulation of cell proliferation;GO:0050680|negative regulation of epithelial cell proliferation;GO:2000134|negative regula…	GO:0005737|cytoplasm;GO:0005829|cytosol;GO:0005654|nucleoplasm;GO:0005634|nucleus;	GO:0004861|cyclin-dependent protein serine/threonine kinase inhibitor activity;GO:0019901|protein kinase binding;	K04685	CDKN2B, P15, INK4B; cyclin-dependent kinase inhibitor 2B
ENSG00000198467	32142	1707.6861283309495	9083	509.94863010045475	3.3487414761650647	1.74361900385861	0	0	up	yes	TPM2	protein_coding	chr9:35681992-35691020:-	gi|194388338|dbj|BAG65553.1|	1104	5e-146	unnamed protein product [Homo sapiens]	gi|194388337|dbj|AK304803.1|	1354	0.0	Homo sapiens cDNA FLJ57036 complete cds, highly similar to Homo sapiens tropomyosin 2 (beta) (TPM2), transcript variant 2, mRNA	P07951	117	1e-30	Tropomyosin beta chain	.	.	.	.	pfam00261	Tropomyosin	Tropomyosin.	GO:0043462|regulation of ATPase activity;	GO:0005737|cytoplasm;GO:0005856|cytoskeleton;	.	K10374	TPM2; tropomyosin 2
ENSG00000142871	16370	869.7287636356681	1894	106.33520922715637	8.179123076512957	3.03194617312007	0	0	up	yes	CYR61	protein_coding	chr1:85580761-85583962:+	gi|31542331|ref|NP_001545.2|	1830	0.0	protein CYR61 precursor [Homo sapiens]	gi|197313774|ref|NM_001554.4|	2290	0.0	Homo sapiens cysteine-rich, angiogenic inducer, 61 (CYR61), mRNA	O00622	709	0.0	Protein CYR61	.	.	.	.	pfam00007	Cys_knot	Cystine-knot domain. The family comprises glycoprotein hormones and the C-terminal domain of various extracellular proteins. It is believed to be involved in disulfide-linked dimerization.	GO:0007155|cell adhesion;GO:0007267|cell-cell signaling;GO:0006935|chemotaxis;GO:0060548|negative regulation of cell death;GO:0045766|positive regulation of angiogenesis;GO:0030335|positive regulation of cell migration;GO:0001558|regulation of cell growth;GO:0007165|signal transduction;	GO:0005578|proteinaceous extracellular matrix;	GO:0008201|heparin binding;GO:0005178|integrin binding;	K06829	CYR61; cysteine rich protein 61
ENSG00000112769	3322	176.49596535111115	18042	1012.9355041585825	0.17424205650459598	-2.52083520810585	0	0	down	yes	LAMA4	protein_coding	chr6:112108760-112254939:-	gi|68533109|dbj|BAE06109.1|	9873	0.0	LAMA4 variant protein [Homo sapiens]	gi|380503842|ref|NM_001105206.2|	6547	0.0	Homo sapiens laminin, alpha 4 (LAMA4), transcript variant 1, mRNA	Q16363	231	6e-68	Laminin subunit alpha-4	.	.	.	.	pfam06008	Laminin_I	Laminin Domain I. coiled-coil structure. It has been suggested that the domains I and II from laminin A, B1 and B2 may come together to form a triple helical coiled-coil structure.	GO:0007155|cell adhesion;GO:0030198|extracellular matrix organization;GO:0030155|regulation of cell adhesion;GO:0030334|regulation of cell migration;GO:0045995|regulation of embryonic development;	GO:0005605|basal lamina;GO:0005604|basement membrane;GO:0070062|extracellular exosome;GO:0005576|extracellular region;	GO:0005201|extracellular matrix structural constituent;	K06241	LAMA4; laminin, alpha 4
ENSG00000122786	58098	3086.7136047467957	25127	1410.7100328673487	2.1880567464830984	1.12965015440476	0	0	up	yes	CALD1	protein_coding	chr7:134744252-134970728:+	gi|675723128|ref|XP_008964255.1|	1010	1e-127	PREDICTED: caldesmon isoform X1 [Pan paniscus]	gi|261490656|ref|NM_033139.3|	4281	0.0	Homo sapiens caldesmon 1 (CALD1), transcript variant 4, mRNA	Q05682	241	6e-65	Caldesmon	.	.	.	.	pfam02029	Caldesmon	Caldesmon.	GO:0051017|actin filament bundle assembly;GO:0007565|female pregnancy;GO:0006936|muscle contraction;GO:0032092|positive regulation of protein binding;	GO:0005884|actin filament;GO:0030425|dendrite;GO:0043197|dendritic spine;GO:0030016|myofibril;GO:0043025|neuronal cell body;GO:0014069|postsynaptic density;	GO:0003779|actin binding;	K12327	CALD1; caldesmon
ENSG00000163520	24501	1301.7241562515276	51885	2912.9896149688534	0.446868794026046	-1.16207679366705	0	0	down	yes	FBLN2	protein_coding	chr3:13549131-13638422:+	gi|51873053|ref|NP_001004019.1|	5729	0.0	fibulin-2 isoform a precursor [Homo sapiens]	gi|51873052|ref|NM_001004019.1|	4318	0.0	Homo sapiens fibulin 2 (FBLN2), transcript variant 1, mRNA	P37889	1835	0.0	Fibulin-2	.	.	.	.	pfam07645	EGF_CA	Calcium-binding EGF domain.	GO:0010811|positive regulation of cell-substrate adhesion;	GO:0070062|extracellular exosome;GO:0031012|extracellular matrix;GO:0005576|extracellular region;GO:1903561|extracellular vesicle;GO:0005578|proteinaceous extracellular matrix;	GO:0005509|calcium ion binding;GO:0050840|extracellular matrix binding;GO:0005201|extracellular matrix structural constituent;	K17307	FBLN1_2; fibulin 1/2
ENSG00000072110	23817	1265.3836263598478	5502	308.899852781317	4.096420295983971	2.03436374459188	0	0	up	yes	ACTN1	protein_coding	chr14:68874143-68979440:-	gi|194097350|ref|NP_001123476.1|	4952	0.0	alpha-actinin-1 isoform a [Homo sapiens]	gi|34365004|emb|BX641076.1|	4621	0.0	Homo sapiens mRNA; cDNA DKFZp686J22226 (from clone DKFZp686J22226)	P05094	320	6e-102	Alpha-actinin-1	SPAC15A10.08	271	4e-77	COG5069	pfam00307	CH	Calponin homology (CH) domain. The CH domain is found in both cytoskeletal proteins and signal transduction proteins. The CH domain is involved in actin binding in some members of the family. However in calponins there is evidence that the CH domain is not involved in its actin binding activity. Most member proteins have from two to four copies of the CH domain, however some proteins such as calp…	GO:0051764|actin crosslink formation;GO:0051017|actin filament bundle assembly;GO:0051639|actin filament network formation;GO:0007015|actin filament organization;GO:0030865|cortical cytoskeleton organization;GO:0048041|focal adhesion assembly;GO:0051271|negative regulation of cellular component movement;GO:0030220|platelet formation;GO:0036344|platelet morphogenesis;	GO:0005884|actin filament;GO:0005903|brush border;GO:0042995|cell projection;GO:0005911|cell-cell junction;GO:0030863|cortical cytoskeleton;GO:0005737|cytoplasm;GO:0032127|dense core granule membrane;GO:0070062|extracellular exosome;GO:0005615|extracellular space;GO:0005916|fascia adherens;GO:0005925|focal adhesion;GO:0005622|intracellular;GO:0005886|plasma membrane;GO:0001726|ruffle;GO:0030017|s…	GO:0051015|actin filament binding;GO:0005509|calcium ion binding;GO:0003725|double-stranded RNA binding;GO:0005178|integrin binding;GO:0044325|ion channel binding;GO:0030374|ligand-dependent nuclear receptor transcription coactivator activity;GO:0042803|protein homodimerization activity;GO:0017166|vinculin binding;	K05699	ACTN; actinin alpha
ENSG00000134871	26998	1434.388342128025	7377	414.1683413245684	3.4632978888261956	1.79214648347772	0	0	up	yes	COL4A2	protein_coding	chr13:110305812-110513027:+	gi|116256354|ref|NP_001837.2|	3326	0.0	collagen alpha-2(IV) chain preproprotein [Homo sapiens]	gi|116256353|ref|NM_001846.2|	6252	0.0	Homo sapiens collagen, type IV, alpha 2 (COL4A2), mRNA	P08572	144	4e-38	Collagen alpha-2(IV) chain	.	.	.	.	pfam01413	C4	C-terminal tandem repeated domain in type 4 procollagen. Duplicated domain in C-terminus of type 4 collagens. Mutations in alpha-5 collagen IV are associated with X-linked Alport syndrome.	GO:0001525|angiogenesis;GO:0071560|cellular response to transforming growth factor beta stimulus;GO:0030574|collagen catabolic process;GO:0035987|endodermal cell differentiation;GO:0030198|extracellular matrix organization;GO:0016525|negative regulation of angiogenesis;GO:0006351|transcription, DNA-templated;	GO:0005587|collagen type IV trimer;GO:0005788|endoplasmic reticulum lumen;GO:0070062|extracellular exosome;GO:0031012|extracellular matrix;GO:0005576|extracellular region;GO:0043231|intracellular membrane-bounded organelle;	GO:0005201|extracellular matrix structural constituent;	K06237	COL4A; collagen, type IV, alpha
ENSG00000116678	1042	55.36086571217875	11724	658.2228051632425	0.08410657497418216	-3.5716376031841	0	0	down	yes	LEPR	protein_coding	chr1:65420652-65641559:+	gi|40254464|ref|NP_002294.2|	6101	0.0	leptin receptor isoform 1 precursor [Homo sapiens]	gi|343790891|ref|NG_015831.2|	5371	0.0	Homo sapiens leptin receptor (LEPR), RefSeqGene (LRG_283) on chromosome 1	P48357	2354	0.0	Leptin receptor	.	.	.	.	pfam06328	Lep_receptor_Ig	Ig-like C2-type domain. This domain is a ligand-binding immunoglobulin-like domain. The two cysteine residues form a disulphide bridge.	GO:0001525|angiogenesis;GO:0007166|cell surface receptor signaling pathway;GO:0008203|cholesterol metabolic process;GO:0097009|energy homeostasis;GO:0006112|energy reserve metabolic process;GO:0042593|glucose homeostasis;GO:0033210|leptin-mediated signaling pathway;GO:0007275|multicellular organismal development;GO:0010507|negative regulation of autophagy;GO:0045721|negative regulation of glucone…	GO:0016323|basolateral plasma membrane;GO:0005576|extracellular region;GO:0016021|integral component of membrane;GO:0005886|plasma membrane;GO:0043235|receptor complex;	GO:0038021|leptin receptor activity;GO:0004888|transmembrane signaling receptor activity;	K05062	LEPR; leptin receptor
ENSG00000210082	76566	4067.907911822148	116211	6524.456705119888	0.6234860764161357	-0.681570752490292	0	0	down	no	MT-RNR2	Mt_rRNA	chrMT:1671-3229:+	gi|345543|pir||JC1348	216	3e-17	hypothetical 18K protein - goldfish mitochondrion	gi|587655097|gb|KF962931.1|	1557	0.0	Homo sapiens isolate MWBQ512 mitochondrion, partial genome	Q8IVG9	50.4	1e-06	Humanin	.	.	.	.	pfam15040	Humanin	Humanin family. This family of proteins is found exclusively in humans. Humanin is a short anti-apoptotic peptide that interacts with Bax.	GO:0006915|apoptotic process;GO:0006879|cellular iron ion homeostasis;GO:0030595|leukocyte chemotaxis;GO:0043066|negative regulation of apoptotic process;	GO:0005576|extracellular region;GO:0005739|mitochondrion;GO:0048471|perinuclear region of cytoplasm;	GO:0048019|receptor antagonist activity;GO:0005102|receptor binding;	.	.
ENSG00000167996	6116	324.93959183846954	22133	1242.6173103614847	0.2614961091632811	-1.93513861431419	0	0	down	yes	FTH1	protein_coding	chr11:61959718-61967660:-	gi|686736046|ref|XP_009244536.1|	1154	6e-156	PREDICTED: ferritin heavy chain isoform X1 [Pongo abelii]	gi|56682958|ref|NM_002032.2|	1229	0.0	Homo sapiens ferritin, heavy polypeptide 1 (FTH1), mRNA	P02794	304	2e-103	Ferritin heavy chain	AF0834	62.4	9e-12	COG1528	pfam00210	Ferritin	Ferritin-like domain. This family contains ferritins and other ferritin-like proteins such as members of the DPS family and bacterioferritins.	GO:0006879|cellular iron ion homeostasis;GO:0006826|iron ion transport;	GO:0005623|cell;	GO:0008199|ferric iron binding;GO:0004322|ferroxidase activity;	K00522	FTH1; ferritin heavy chain [EC:1.16.3.2]
ENSG00000144810	10663	566.5191085306737	494	27.734737781528644	20.42633728839419	4.35235862790599	0	0	up	yes	COL8A1	protein_coding	chr3:99638475-99799226:+	gi|3003042|gb|AAC08999.1|	832	1e-98	collagen VIII [Sus scrofa]	gi|395733376|ref|XM_002813363.2|	5113	0.0	PREDICTED: Pongo abelii collagen, type VIII, alpha 1 (COL8A1), transcript variant X4, mRNA	O00370	155	5e-37	LINE-1 retrotransposable element ORF2 protein	.	.	.	.	pfam00386	C1q	C1q domain. C1q is a subunit of the C1 enzyme complex that activates the serum complement system.	GO:0001525|angiogenesis;GO:0048593|camera-type eye morphogenesis;GO:0007155|cell adhesion;GO:0030574|collagen catabolic process;GO:0035987|endodermal cell differentiation;GO:0050673|epithelial cell proliferation;GO:0030198|extracellular matrix organization;GO:0010811|positive regulation of cell-substrate adhesion;	GO:0005591|collagen type VIII trimer;GO:0005788|endoplasmic reticulum lumen;GO:0070062|extracellular exosome;GO:0031012|extracellular matrix;GO:0005576|extracellular region;GO:0043231|intracellular membrane-bounded organelle;	.	.	.
ENSG00000138615	11146	592.1806230594476	40	2.2457277555893636	263.6920800331103	8.04271043041768	0	0	up	yes	CILP	protein_coding	chr15:65194758-65211488:-	gi|317373560|sp|O75339.4|CILP1_HUMAN	6133	0.0	RecName: Full=Cartilage intermediate layer protein 1; Short=CILP-1; AltName: Full=Cartilage intermediate-layer protein; Contains: RecName: Full=Cartilage intermediate layer protein 1 C1; Contains: RecName: Full=Cartilage intermediate layer protein 1 C2; Flags: Precursor	gi|192449444|ref|NM_003613.3|	4451	0.0	Homo sapiens cartilage intermediate layer protein, nucleotide pyrophosphohydrolase (CILP), mRNA	O75339	2367	0.0	Cartilage intermediate layer protein 1	.	.	.	.	pfam13330	Mucin2_WxxW	Mucin-2 protein WxxW repeating region. This family is repeating region found on mucins 2 and 5. The function is not known, but the repeat can be present in up to 32 copies, as in a member from Branchiostoma floridae. The region carries a highly conserved WxxW sequence motif and also has at least six well conserved cysteine residues.	GO:0043569|negative regulation of insulin-like growth factor receptor signaling pathway;	GO:0070062|extracellular exosome;GO:0031012|extracellular matrix;GO:0005615|extracellular space;GO:0005578|proteinaceous extracellular matrix;	.	.	.
ENSG00000196352	11836	628.8399295291244	929	52.157027123562976	12.05666741778374	3.5917592820382	0	0	up	yes	CD55	protein_coding	chr1:207321508-207386804:+	gi|110171869|dbj|BAE97426.1|	2288	0.0	decay-accelerating factor splicing variant 5 [Homo sapiens]	gi|426333583|ref|XM_004028306.1|	2667	0.0	PREDICTED: Gorilla gorilla gorilla CD55 molecule, decay accelerating factor for complement (Cromer blood group), transcript variant 1 (CD55), mRNA	O00370	91.3	2e-26	LINE-1 retrotransposable element ORF2 protein	.	.	.	.	pfam13900	GVQW	Putative binding domain. This short domain is often found nested inside other longer domains. The function is not known, but the domain carries a highly conserved GVQW motif. The members are rich in proline and cysteine. This may be a binding domain.	GO:0035743|CD4-positive, alpha-beta T cell cytokine production;GO:0006958|complement activation, classical pathway;GO:0006888|ER to Golgi vesicle-mediated transport;GO:0045087|innate immune response;GO:0045916|negative regulation of complement activation;GO:2000516|positive regulation of CD4-positive, alpha-beta T cell activation;GO:2000563|positive regulation of CD4-positive, alpha-beta T cell p…	GO:0031225|anchored component of membrane;GO:0009986|cell surface;GO:0033116|endoplasmic reticulum-Golgi intermediate compartment membrane;GO:0070062|extracellular exosome;GO:0005576|extracellular region;GO:0000139|Golgi membrane;GO:0005887|integral component of plasma membrane;GO:0045121|membrane raft;GO:0005886|plasma membrane;GO:0030133|transport vesicle;	GO:0008289|lipid binding;GO:0001618|virus receptor activity;	K04006	DAF, CD55; decay accelerating factor
ENSG00000150093	69017	3666.833847272016	34528	1938.5121986247389	1.8915712007762553	0.919585082003743	0	0	up	no	ITGB1	protein_coding	chr10:32900319-33005792:-	gi|31873316|emb|CAD97649.1|	4187	0.0	hypothetical protein [Homo sapiens]	gi|182507162|ref|NM_133376.2|	3784	0.0	Homo sapiens integrin, beta 1 (fibronectin receptor, beta polypeptide, antigen CD29 includes MDF2, MSK12) (ITGB1), transcript variant 1E, mRNA	B0FYY4	91.7	4e-19	Integrin beta-1	.	.	.	.	pfam00362	Integrin_beta	Integrin, beta chain. Integrins have been found in animals and their homologues have also been found in cyanobacteria, probably due to horizontal gene transfer. The sequences repeats have been trimmed due to an overlap with EGF.	GO:0048675|axon extension;GO:0030183|B cell differentiation;GO:0007161|calcium-independent cell-matrix adhesion;GO:0055007|cardiac muscle cell differentiation;GO:0033627|cell adhesion mediated by integrin;GO:0001708|cell fate specification;GO:0016477|cell migration;GO:0002042|cell migration involved in sprouting angiogenesis;GO:0033631|cell-cell adhesion mediated by integrin;GO:0007160|cell-matri…	GO:0009986|cell surface;GO:0005913|cell-cell adherens junction;GO:0032154|cleavage furrow;GO:0005737|cytoplasm;GO:0043197|dendritic spine;GO:0009897|external side of plasma membrane;GO:0070062|extracellular exosome;GO:0030175|filopodium;GO:0005925|focal adhesion;GO:0034665|integrin alpha1-beta1 complex;GO:0034680|integrin alpha10-beta1 complex;GO:0034681|integrin alpha11-beta1 complex;GO:0034666|…	GO:0003779|actin binding;GO:0098641|cadherin binding involved in cell-cell adhesion;GO:0050839|cell adhesion molecule binding;GO:0098639|collagen binding involved in cell-matrix adhesion;GO:0015026|coreceptor activity;GO:0001968|fibronectin binding;GO:0046872|metal ion binding;GO:0002020|protease binding;GO:0032403|protein complex binding;GO:0046982|protein heterodimerization activity;GO:0001618|…	K05719	ITGB1; integrin beta 1
ENSG00000115884	9708	515.7805031994543	357	20.04312021863507	25.733543359177574	4.68557821634897	0	0	up	yes	SDC1	protein_coding	chr2:20200797-20225433:-	gi|767914988|ref|XP_005262678.2|	1143	2e-144	PREDICTED: syndecan-1 isoform X2 [Homo sapiens]	gi|55749479|ref|NM_001006946.1|	3288	0.0	Homo sapiens syndecan 1 (SDC1), transcript variant 1, mRNA	P18827	444	3e-145	Syndecan-1	.	.	.	.	pfam01034	Syndecan	Syndecan domain. Syndecans are transmembrane heparin sulfate proteoglycans which are implicated in the binding of extracellular matrix components and growth factors.	GO:0060070|canonical Wnt signaling pathway;GO:0016477|cell migration;GO:0006024|glycosaminoglycan biosynthetic process;GO:0006027|glycosaminoglycan catabolic process;GO:0030203|glycosaminoglycan metabolic process;GO:0006954|inflammatory response;GO:0042157|lipoprotein metabolic process;GO:0048627|myoblast development;GO:0042476|odontogenesis;GO:1903543|positive regulation of exosomal secretion;GO…	GO:0009986|cell surface;GO:0005737|cytoplasm;GO:0009897|external side of plasma membrane;GO:0070062|extracellular exosome;GO:0005925|focal adhesion;GO:0005796|Golgi lumen;GO:0005887|integral component of plasma membrane;GO:0043202|lysosomal lumen;GO:0005886|plasma membrane;GO:0043234|protein complex;	GO:0001948|glycoprotein binding;GO:0008022|protein C-terminus binding;	K06257	SDC1; syndecan 1
ENSG00000149257	32297	1715.9211899292104	11179	627.6247644933375	2.733992166982802	1.45100910956019	0	0	up	yes	SERPINH1	protein_coding	chr11:75562056-75572783:+	gi|635016454|ref|XP_008018373.1|	2061	0.0	PREDICTED: serpin H1 isoform X1 [Chlorocebus sabaeus]	gi|34528381|dbj|AK122936.1|	3363	0.0	Homo sapiens cDNA FLJ16630 fis, clone TESTI4019756, highly similar to Collagen-binding protein 2 precursor	P50454	217	3e-67	Serpin H1	all0778	128	6e-31	COG4826	pfam00079	Serpin	Serpin (serine protease inhibitor). Structure is a multi-domain fold containing a bundle of helices and a beta sandwich.	GO:0003433|chondrocyte development involved in endochondral bone morphogenesis;GO:0032964|collagen biosynthetic process;GO:0030199|collagen fibril organization;GO:0051604|protein maturation;GO:0006986|response to unfolded protein;	GO:0005783|endoplasmic reticulum;GO:0005788|endoplasmic reticulum lumen;GO:0005793|endoplasmic reticulum-Golgi intermediate compartment;GO:0070062|extracellular exosome;GO:0045121|membrane raft;	GO:0005518|collagen binding;GO:0044822|poly(A) RNA binding;GO:0004867|serine-type endopeptidase inhibitor activity;	K09501	SERPINH1, HSP47; serpin peptidase inhibitor, clade H, member 1
ENSG00000168079	61	3.2408952096381034	8836	496.08126120969047	0.0065329926023313285	-7.25804027856545	0	0	down	yes	SCARA5	protein_coding	chr8:27869882-27992727:-	gi|47271477|ref|NP_776194.2|	1895	0.0	scavenger receptor class A member 5 [Homo sapiens]	gi|307611947|ref|NM_173833.5|	4017	0.0	Homo sapiens scavenger receptor class A, member 5 (SCARA5), mRNA	Q6ZMJ2	276	1e-80	Scavenger receptor class A member 5	.	.	.	.	pfam00530	SRCR	Scavenger receptor cysteine-rich domain. These domains are disulphide rich extracellular domains. These domains are found in several extracellular receptors and may be involved in protein-protein interactions.	GO:0006879|cellular iron ion homeostasis;GO:0034605|cellular response to heat;GO:0006897|endocytosis;GO:0034755|iron ion transmembrane transport;GO:0070207|protein homotrimerization;GO:0030193|regulation of blood coagulation;GO:0010468|regulation of gene expression;	GO:0009986|cell surface;GO:0005887|integral component of plasma membrane;	GO:0070287|ferritin receptor activity;GO:0005044|scavenger receptor activity;	.	.
ENSG00000159403	3049	161.99163105223897	15092	847.313082183867	0.19118273334659405	-2.38697586257343	0	0	down	yes	C1R	protein_coding	chr12:7080209-7092607:-	gi|194391088|dbj|BAG60662.1|	3899	0.0	unnamed protein product [Homo sapiens]	gi|10437374|dbj|AK024951.1|	3480	0.0	Homo sapiens cDNA: FLJ21298 fis, clone COL02040, highly similar to HSC1R Human mRNA for complement component C1r	P00736	946	0.0	Complement C1r subcomponent	VC1649	90.9	4e-18	COG5640	pfam00089	Trypsin	Trypsin.	GO:0006958|complement activation, classical pathway;GO:0045087|innate immune response;	GO:0005576|extracellular region;	GO:0005509|calcium ion binding;GO:0004252|serine-type endopeptidase activity;	K01330	C1R; complement component 1, r subcomponent [EC:3.4.21.41]
ENSG00000204262	32687	1736.6416674990278	11816	663.3879790010981	2.6178371065963395	1.38837532920942	0	0	up	yes	COL5A2	protein_coding	chr2:189031896-189179879:-	gi|16197600|gb|AAL13166.1|	2123	0.0	type V preprocollagen alpha 2 chain, partial [Homo sapiens]	gi|89363016|ref|NM_000393.3|	6921	0.0	Homo sapiens collagen, type V, alpha 2 (COL5A2), mRNA	P05997	525	3e-154	Collagen alpha-2(V) chain	.	.	.	.	pfam01410	COLFI	Fibrillar collagen C-terminal domain. Found at C-termini of fibrillar collagens: Ephydatia muelleri procollagen EMF1 alpha, vertebrate collagens alpha(1)III, alpha(1)II, alpha(2)V etc.	GO:0071230|cellular response to amino acid stimulus;GO:0030574|collagen catabolic process;GO:0030199|collagen fibril organization;GO:0030198|extracellular matrix organization;GO:0048592|eye morphogenesis;GO:1903225|negative regulation of endodermal cell differentiation;GO:0001503|ossification;GO:0001501|skeletal system development;GO:0043588|skin development;	GO:0005588|collagen type V trimer;GO:0005788|endoplasmic reticulum lumen;GO:0031012|extracellular matrix;GO:0005576|extracellular region;	GO:0005201|extracellular matrix structural constituent;GO:0046872|metal ion binding;	.	.
ENSG00000138623	9351	496.81329680862143	575	32.2823364865971	15.389632563147561	3.94388688174172	0	0	up	yes	SEMA7A	protein_coding	chr15:74409289-74434467:-	gi|4504237|ref|NP_003603.1|	3295	0.0	semaphorin-7A isoform 1 preproprotein [Homo sapiens]	gi|219842238|ref|NM_003612.3|	3376	0.0	Homo sapiens semaphorin 7A, GPI membrane anchor (John Milton Hagen blood group) (SEMA7A), transcript variant 1, mRNA	O75326	107	1e-25	Semaphorin-7A	.	.	.	.	pfam01403	Sema	Sema domain. The Sema domain occurs in semaphorins, which are a large family of secreted and transmembrane proteins, some of which function as repellent signals during axon guidance. Sema domains also occur in the hepatocyte growth factor receptor and human plexin A-3.	GO:0048675|axon extension;GO:0006955|immune response;GO:0006954|inflammatory response;GO:0007229|integrin-mediated signaling pathway;GO:0001755|neural crest cell migration;GO:0021988|olfactory lobe development;GO:0001649|osteoblast differentiation;GO:0045773|positive regulation of axon extension;GO:0030335|positive regulation of cell migration;GO:0070374|positive regulation of ERK1 and ERK2 casca…	GO:0031225|anchored component of membrane;GO:0009897|external side of plasma membrane;GO:0016020|membrane;GO:0005886|plasma membrane;	GO:0005178|integrin binding;GO:0038191|neuropilin binding;	K06529	SEMA7, CD108; semaphorin 7
ENSG00000102265	39186	2081.9298308996513	16242	911.8777551570612	2.2831238278655688	1.19100910792134	0	0	up	yes	TIMP1	protein_coding	chrX:47582313-47586789:+	gi|530421533|ref|XP_005272702.1|	1259	2e-171	PREDICTED: metalloproteinase inhibitor 1 isoform X1 [Homo sapiens]	gi|164691592|dbj|AK310206.1|	1061	0.0	Homo sapiens cDNA, FLJ17248	Q5RC60	351	4e-122	Metalloproteinase inhibitor 1	.	.	.	.	pfam00965	TIMP	Tissue inhibitor of metalloproteinase. Members of this family are common in extracellular regions of vertebrate species	GO:0043086|negative regulation of catalytic activity;GO:0010951|negative regulation of endopeptidase activity;GO:0008284|positive regulation of cell proliferation;GO:2001044|regulation of integrin-mediated signaling pathway;	GO:0005615|extracellular space;	GO:0005125|cytokine activity;GO:0046872|metal ion binding;GO:0008191|metalloendopeptidase inhibitor activity;	K16451	TIMP1; metallopeptidase inhibitor 1
ENSG00000044574	29073	1544.6319086853866	10143	569.4604156235729	2.7124482515505095	1.43959561389127	0	0	up	yes	HSPA5	protein_coding	chr9:125234853-125241330:-	gi|16507237|ref|NP_005338.1|	3227	0.0	78 kDa glucose-regulated protein precursor [Homo sapiens]	gi|305855105|ref|NM_005347.4|	3908	0.0	Homo sapiens heat shock 70kDa protein 5 (glucose-regulated protein, 78kDa) (HSPA5), mRNA	P11021	1247	0.0	78 kDa glucose-regulated protein	SPAC22A12.15c	840	0.0	COG0443	pfam00012	HSP70	Hsp70 protein. Hsp70 chaperones help to fold many proteins. Hsp70 assisted folding involves repeated cycles of substrate binding and release. Hsp70 activity is ATP dependent. Hsp70 proteins are made up of two regions: the amino terminus is the ATPase domain and the carboxyl terminus is the substrate binding region.	GO:0006987|activation of signaling protein activity involved in unfolded protein response;GO:0036500|ATF6-mediated unfolded protein response;GO:0071236|cellular response to antibiotic;GO:0042149|cellular response to glucose starvation;GO:0071353|cellular response to interleukin-4;GO:0071287|cellular response to manganese ion;GO:0021680|cerebellar Purkinje cell layer development;GO:0021589|cerebel…	GO:0009986|cell surface;GO:0005913|cell-cell adherens junction;GO:0005783|endoplasmic reticulum;GO:0034663|endoplasmic reticulum chaperone complex;GO:0005788|endoplasmic reticulum lumen;GO:0005789|endoplasmic reticulum membrane;GO:0005793|endoplasmic reticulum-Golgi intermediate compartment;GO:0070062|extracellular exosome;GO:0031012|extracellular matrix;GO:0005925|focal adhesion;GO:0030176|integ…	GO:0005524|ATP binding;GO:0016887|ATPase activity;GO:0098641|cadherin binding involved in cell-cell adhesion;GO:0005509|calcium ion binding;GO:0051087|chaperone binding;GO:0019899|enzyme binding;GO:0001948|glycoprotein binding;GO:0051787|misfolded protein binding;GO:0019904|protein domain specific binding;GO:0043022|ribosome binding;GO:0031625|ubiquitin protein ligase binding;GO:0051082|unfolded …	K09490	HSPA5, BIP; heat shock 70kDa protein 5
ENSG00000122641	10437	554.5118574261129	1029	57.77134651253638	9.598389009433662	3.26279228467401	0	0	up	yes	INHBA	protein_coding	chr7:41667168-41705834:-	gi|4504699|ref|NP_002183.1|	2109	0.0	inhibin beta A chain precursor [Homo sapiens]	gi|21321887|gb|AC005027.3|	5433	0.0	Homo sapiens BAC clone GS1-512I21 from 7, complete sequence	P08476	816	0.0	Inhibin beta A chain	.	.	.	.	pfam00019	TGF_beta	Transforming growth factor beta like domain.	GO:0032924|activin receptor signaling pathway;GO:0007050|cell cycle arrest;GO:0048468|cell development;GO:0030154|cell differentiation;GO:0007166|cell surface receptor signaling pathway;GO:0007267|cell-cell signaling;GO:0071397|cellular response to cholesterol;GO:0071372|cellular response to follicle-stimulating hormone stimulus;GO:0006952|defense response;GO:0035987|endodermal cell differentiati…	GO:0043509|activin A complex;GO:0005576|extracellular region;GO:0043512|inhibin A complex;GO:0048471|perinuclear region of cytoplasm;	GO:0005125|cytokine activity;GO:0008083|growth factor activity;GO:0005179|hormone activity;GO:0042802|identical protein binding;GO:0017046|peptide hormone binding;GO:0005160|transforming growth factor beta receptor binding;GO:0070699|type II activin receptor binding;	K04667	INHB; inhibin, beta
ENSG00000118898	32	1.7001417493183495	8238	462.50763126362943	0.0036759215078751174	-8.08767832364132	0	0	down	yes	PPL	protein_coding	chr16:4882507-4960741:-	gi|317373534|sp|O60437.4|PEPL_HUMAN	7733	0.0	RecName: Full=Periplakin; AltName: Full=190 kDa paraneoplastic pemphigus antigen; AltName: Full=195 kDa cornified envelope precursor protein	gi|118572594|ref|NM_002705.4|	6232	0.0	Homo sapiens periplakin (PPL), mRNA	O60437	2983	0.0	Periplakin	.	.	.	.	pfam13868	Trichoplein	tumor suppressor, Mitostatin. Trichoplein or mitostatin, was first defined as a meiosis-specific nuclear structural protein. It has since been linked with mitochondrial movement. It is associated with the mitochondrial outer membrane, and over-expression leads to reduction in mitochondrial motility whereas lack of it enhances mitochondrial movement. The activity appears to be mediated through bin…	GO:0031424|keratinization;	GO:0005913|cell-cell adherens junction;GO:0005856|cytoskeleton;GO:0030057|desmosome;GO:0070062|extracellular exosome;GO:0005739|mitochondrion;GO:0005634|nucleus;GO:0005886|plasma membrane;	GO:0098641|cadherin binding involved in cell-cell adhesion;GO:0005200|structural constituent of cytoskeleton;	K10386	PPL; periplakin
ENSG00000063046	3143	166.98579744086163	13993	785.6117120990492	0.21255512725834746	-2.23409103477654	0	0	down	yes	EIF4B	protein_coding	chr12:53006158-53042209:+	gi|852796214|ref|XP_012887953.1|	1734	0.0	PREDICTED: eukaryotic translation initiation factor 4B isoform X2 [Dipodomys ordii]	gi|49258184|gb|BC073139.1|	3790	0.0	Homo sapiens eukaryotic translation initiation factor 4B, mRNA (cDNA clone MGC:88035 IMAGE:6527540), complete cds	P23588	274	5e-87	Eukaryotic translation initiation factor 4B	.	.	.	.	pfam13900	GVQW	Putative binding domain. This short domain is often found nested inside other longer domains. The function is not known, but the domain carries a highly conserved GVQW motif. The members are rich in proline and cysteine. This may be a binding domain.	GO:0002181|cytoplasmic translation;GO:0097010|eukaryotic translation initiation factor 4F complex assembly;GO:0001731|formation of translation preinitiation complex;GO:0000289|nuclear-transcribed mRNA poly(A) tail shortening;GO:0006446|regulation of translational initiation;GO:0006413|translational initiation;	GO:0005829|cytosol;GO:0016281|eukaryotic translation initiation factor 4F complex;GO:0005844|polysome;	GO:0004386|helicase activity;GO:0000166|nucleotide binding;GO:0044822|poly(A) RNA binding;GO:0043024|ribosomal small subunit binding;GO:0003723|RNA binding;GO:0033592|RNA strand annealing activity;GO:0034057|RNA strand-exchange activity;GO:0003743|translation initiation factor activity;	K03258	EIF4B; translation initiation factor 4B
ENSG00000087245	33022	1754.440026437204	57126	3207.2360941449497	0.5470255306867076	-0.870319927069606	0	0	down	no	MMP2	protein_coding	chr16:55389700-55506691:+	gi|11342666|ref|NP_004521.1|	3351	0.0	72 kDa type IV collagenase isoform 1 preproprotein [Homo sapiens]	gi|426382207|ref|XM_004057657.1|	3606	0.0	PREDICTED: Gorilla gorilla gorilla matrix metallopeptidase 2 (gelatinase A, 72kDa gelatinase, 72kDa type IV collagenase), transcript variant 1 (MMP2), mRNA	P08253	305	2e-98	72 kDa type IV collagenase	.	.	.	.	pfam00413	Peptidase_M10	Matrixin. The members of this family are enzymes that cleave peptides. These proteases require zinc for catalysis.	GO:0001525|angiogenesis;GO:0001955|blood vessel maturation;GO:0060346|bone trabecula formation;GO:0044267|cellular protein metabolic process;GO:0071230|cellular response to amino acid stimulus;GO:0030574|collagen catabolic process;GO:0007566|embryo implantation;GO:0035987|endodermal cell differentiation;GO:0048013|ephrin receptor signaling pathway;GO:0022617|extracellular matrix disassembly;GO:00…	GO:0031012|extracellular matrix;GO:0005576|extracellular region;GO:0005615|extracellular space;GO:0005739|mitochondrion;GO:0005634|nucleus;GO:0005886|plasma membrane;GO:0005578|proteinaceous extracellular matrix;GO:0030017|sarcomere;	GO:0004222|metalloendopeptidase activity;GO:0008237|metallopeptidase activity;GO:0004252|serine-type endopeptidase activity;GO:0008270|zinc ion binding;	K01398	MMP2; matrix metalloproteinase-2 (gelatinase A) [EC:3.4.24.24]
ENSG00000129116	16228	862.1843846230679	3712	208.40353571869295	4.137090964650718	2.04861667930564	0	0	up	yes	PALLD	protein_coding	chr4:168497066-168928457:+	gi|767931475|ref|XP_011530075.1|	5805	0.0	PREDICTED: palladin isoform X7 [Homo sapiens]	gi|93102360|ref|NM_016081.3|	5809	0.0	Homo sapiens palladin, cytoskeletal associated protein (PALLD), transcript variant 2, mRNA	P0C5E3	69.7	7e-11	Palladin (Fragment)	.	.	.	.	pfam07679	I-set	Immunoglobulin I-set domain.	GO:0030036|actin cytoskeleton organization;GO:0016477|cell migration;GO:0003382|epithelial cell morphogenesis;GO:0003334|keratinocyte development;	GO:0015629|actin cytoskeleton;GO:0005884|actin filament;GO:0030424|axon;GO:0005737|cytoplasm;GO:0005925|focal adhesion;GO:0030426|growth cone;GO:0030027|lamellipodium;GO:0005739|mitochondrion;GO:0005634|nucleus;GO:0005886|plasma membrane;GO:0002102|podosome;GO:0001726|ruffle;GO:0030018|Z disc;	.	.	.
ENSG00000026025	12447	661.3020110551718	29145	1636.2933859163002	0.40414635709405644	-1.30705025137412	0	0	down	yes	VIM	protein_coding	chr10:17228259-17237593:+	gi|725574505|ref|XP_003930689.2|	2061	0.0	PREDICTED: vimentin [Saimiri boliviensis boliviensis]	gi|21752883|dbj|AK093924.1|	2652	0.0	Homo sapiens cDNA FLJ36605 fis, clone TRACH2015316	P08670	345	3e-113	Vimentin	.	.	.	.	pfam00038	Filament	Intermediate filament protein.	.	GO:0005737|cytoplasm;GO:0005882|intermediate filament;	GO:0005198|structural molecule activity;	K07606	VIM; vimentin
ENSG00000197746	25621	1361.2291174776697	47248	2652.6536249021565	0.5131575056384826	-0.962526388495106	0	0	down	no	PSAP	protein_coding	chr10:71816298-71851375:-	gi|62089138|dbj|BAD93013.1|	2587	0.0	prosaposin variant [Homo sapiens]	gi|110224477|ref|NM_002778.2|	2822	0.0	Homo sapiens prosaposin (PSAP), transcript variant 1, mRNA	P07602	212	4e-64	Prosaposin	.	.	.	.	pfam02199	SapA	Saposin A-type domain.	GO:0007193|adenylate cyclase-inhibiting G-protein coupled receptor signaling pathway;GO:0071310|cellular response to organic substance;GO:0060742|epithelial cell differentiation involved in prostate gland development;GO:0006687|glycosphingolipid metabolic process;GO:0006869|lipid transport;GO:1903206|negative regulation of hydrogen peroxide-induced cell death;GO:0002576|platelet degranulation;GO:…	GO:0005737|cytoplasm;GO:0070062|extracellular exosome;GO:0005576|extracellular region;GO:0005615|extracellular space;GO:0016021|integral component of membrane;GO:0043202|lysosomal lumen;GO:0005765|lysosomal membrane;GO:0005764|lysosome;GO:0005739|mitochondrion;	GO:0008047|enzyme activator activity;GO:0001664|G-protein coupled receptor binding;GO:0008289|lipid binding;	K12382	PSAP, SGP1; saposin
ENSG00000137809	28868	1533.740375603816	10848	609.0413673158355	2.51828604412096	1.33244216351631	0	0	up	yes	ITGA11	protein_coding	chr15:68296533-68432162:-	gi|52485853|ref|NP_001004439.1|	6334	0.0	integrin alpha-11 precursor [Homo sapiens]	gi|20429558|gb|AC021553.14|	6600	0.0	Homo sapiens chromosome 15, clone RP11-709B3, complete sequence	Q9UKX5	231	2e-69	Integrin alpha-11	.	.	.	.	pfam08441	Integrin_alpha2	Integrin alpha. This domain is found in integrin alpha and integrin alpha precursors to the C terminus of a number of pfam01839 repeats and to the N-terminus of the pfam00357 cytoplasmic region. This region is composed of three immunoglobulin-like domains.	GO:0007155|cell adhesion;GO:0033627|cell adhesion mediated by integrin;GO:0007160|cell-matrix adhesion;GO:0038065|collagen-activated signaling pathway;GO:0030198|extracellular matrix organization;GO:0007229|integrin-mediated signaling pathway;GO:0007517|muscle organ development;GO:0001649|osteoblast differentiation;GO:0006929|substrate-dependent cell migration;	GO:0005925|focal adhesion;GO:0034681|integrin alpha11-beta1 complex;GO:0008305|integrin complex;GO:0016020|membrane;GO:0005886|plasma membrane;	GO:0005518|collagen binding;GO:0098639|collagen binding involved in cell-matrix adhesion;GO:0038064|collagen receptor activity;GO:0046872|metal ion binding;	K06587	ITGA11; integrin alpha 11
ENSG00000091986	58486	3107.327823457281	87323	4902.5921200332505	0.6338132456012282	-0.657870285019649	0	0	down	no	CCDC80	protein_coding	chr3:112596794-112649530:-	gi|21039409|gb|AAM33633.1|AF506819_1	3876	0.0	URB [Homo sapiens]	gi|15027693|gb|AC048334.21|	8971	0.0	Homo sapiens 3 BAC RP11-572C15 (Roswell Park Cancer Institute Human BAC Library) complete sequence	Q76M96	255	4e-77	Coiled-coil domain-containing protein 80	.	.	.	.	pfam13778	DUF4174	Domain of unknown function (DUF4174). This domain of unknown function is found in a putative tumor suppressor gene and in a ligand for the the urokinase-type plasminogen activator receptor, which plays a role in cellular migration and adhesion.	GO:0030198|extracellular matrix organization;GO:0010811|positive regulation of cell-substrate adhesion;	GO:0005604|basement membrane;GO:0005614|interstitial matrix;	GO:0008201|heparin binding;	.	.
ENSG00000166482	16787	891.8837358064728	4196	235.57684156132424	3.785956759991206	1.92065793388829	0	0	up	yes	MFAP4	protein_coding	chr17:19383442-19387240:-	gi|194385908|dbj|BAG65329.1|	1459	0.0	unnamed protein product [Homo sapiens]	gi|310923207|ref|NM_001198695.1|	1932	0.0	Homo sapiens microfibrillar-associated protein 4 (MFAP4), transcript variant 1, mRNA	P55083	216	4e-137	Microfibril-associated glycoprotein 4	.	.	.	.	pfam00147	Fibrinogen_C	Fibrinogen beta and gamma chains, C-terminal globular domain.	GO:0007155|cell adhesion;GO:0071493|cellular response to UV-B;GO:0048251|elastic fiber assembly;GO:0043206|extracellular fibril organization;GO:0010712|regulation of collagen metabolic process;GO:0009650|UV protection;	GO:0071953|elastic fiber;GO:0070062|extracellular exosome;GO:0031012|extracellular matrix;GO:0005576|extracellular region;GO:0001527|microfibril;	.	.	.
ENSG00000197321	689	36.606177040010714	7859	441.22936077942023	0.08296405519194563	-3.59136977655022	0	0	down	yes	SVIL	protein_coding	chr10:29457338-29736781:-	gi|694939211|ref|XP_009456455.1|	11785	0.0	PREDICTED: supervillin isoform X3 [Pan troglodytes]	gi|150417972|ref|NM_021738.2|	7586	0.0	Homo sapiens supervillin (SVIL), transcript variant 2, mRNA	O95425	243	7e-71	Supervillin	.	.	.	.	pfam02209	VHP	Villin headpiece domain.	GO:0007010|cytoskeleton organization;GO:0032467|positive regulation of cytokinesis;GO:0007519|skeletal muscle tissue development;	GO:0015629|actin cytoskeleton;GO:0032154|cleavage furrow;GO:0043034|costamere;GO:0005737|cytoplasm;GO:0005925|focal adhesion;GO:0071437|invadopodium;GO:0036449|microtubule minus-end;GO:0030496|midbody;GO:0005634|nucleus;GO:0005886|plasma membrane;GO:0002102|podosome;	GO:0051015|actin filament binding;	K10369	SVIL; supervillin
ENSG00000166598	23094	1226.9710487111863	7738	434.43603431876244	2.8242847088759455	1.49788553031572	0	0	up	yes	HSP90B1	protein_coding	chr12:103930107-103953645:+	gi|441629696|ref|XP_003269991.2|	3586	0.0	PREDICTED: endoplasmin [Nomascus leucogenys]	gi|62088647|dbj|AB209534.1|	3032	0.0	Homo sapiens mRNA for tumor rejection antigen (gp96) 1 variant protein	P08712	215	5e-66	Endoplasmin (Fragment)	SPAC926.04c	80.9	9e-17	COG0326	pfam00183	HSP90	Hsp90 protein.	GO:0030433|ER-associated ubiquitin-dependent protein catabolic process;GO:0006457|protein folding;	GO:0005788|endoplasmic reticulum lumen;GO:0042470|melanosome;	GO:0005524|ATP binding;	K09487	HSP90B, TRA1; heat shock protein 90kDa beta
ENSG00000041982	8744	464.563733001239	845	47.44099883682531	9.792452612541304	3.29167024172929	0	0	up	yes	TNC	protein_coding	chr9:115019578-115118257:-	gi|68533131|dbj|BAE06120.1|	11721	0.0	TNC variant protein [Homo sapiens]	gi|340745336|ref|NM_002160.3|	7641	0.0	Homo sapiens tenascin C (TNC), mRNA	P10039	2491	0.0	Tenascin	.	.	.	.	pfam00147	Fibrinogen_C	Fibrinogen beta and gamma chains, C-terminal globular domain.	GO:0007155|cell adhesion;GO:0042127|regulation of cell proliferation;	GO:0005578|proteinaceous extracellular matrix;	.	K06252	TN; tenascin
ENSG00000129009	23292	1237.4906757850936	8104	454.9844432824051	2.7198527203643166	1.44352853186062	0	0	up	yes	ISLR	protein_coding	chr15:74173671-74176872:+	gi|5031809|ref|NP_005536.1|	1935	0.0	immunoglobulin superfamily containing leucine-rich repeat protein precursor [Homo sapiens]	gi|37182859|gb|AY358871.1|	2317	0.0	Homo sapiens clone DNA32288 ISLR (UNQ189) mRNA, complete cds	O14498	227	1e-70	Immunoglobulin superfamily containing leucine-rich repeat protein	.	.	.	.	pfam13855	LRR_8	Leucine rich repeat.	GO:0007155|cell adhesion;GO:0002576|platelet degranulation;	GO:0070062|extracellular exosome;GO:0005576|extracellular region;GO:0031093|platelet alpha granule lumen;	.	.	.
ENSG00000143387	4789	254.43683867142423	15903	892.8452124284413	0.2849730671449577	-1.81110251853099	0	0	down	yes	CTSK	protein_coding	chr1:150796208-150808323:-	gi|4503151|ref|NP_000387.1|	1773	0.0	cathepsin K preproprotein [Homo sapiens]	gi|315075295|ref|NM_000396.3|	1689	0.0	Homo sapiens cathepsin K (CTSK), mRNA	P43235	416	1e-144	Cathepsin K	AF1946_2	82.8	9e-17	COG4870	pfam00112	Peptidase_C1	Papain family cysteine protease.	GO:0045453|bone resorption;GO:0030574|collagen catabolic process;GO:0022617|extracellular matrix disassembly;GO:0001957|intramembranous ossification;GO:1903955|positive regulation of protein targeting to mitochondrion;GO:0006508|proteolysis;GO:0051603|proteolysis involved in cellular protein catabolic process;GO:1903146|regulation of mitophagy;GO:0002224|toll-like receptor signaling pathway;	GO:0036021|endolysosome lumen;GO:0005576|extracellular region;GO:0005615|extracellular space;GO:0005764|lysosome;	GO:0005518|collagen binding;GO:0004197|cysteine-type endopeptidase activity;GO:0008234|cysteine-type peptidase activity;GO:0001968|fibronectin binding;GO:0043394|proteoglycan binding;GO:0004252|serine-type endopeptidase activity;	K01371	CTSK; cathepsin K [EC:3.4.22.38]
ENSG00000130508	27582	1465.4159290530847	10686	599.9461699056985	2.4425790221869796	1.28840523694212	0	0	up	yes	PXDN	protein_coding	chr2:1631887-1744852:-	gi|6273399|gb|AAF06354.1|AF200348_1	7857	0.0	melanoma-associated antigen MG50 [Homo sapiens]	gi|6273398|gb|AF200348.1|AF200348	6668	0.0	Homo sapiens melanoma-associated antigen MG50 mRNA, partial cds	A4IGL7	107	3e-49	Peroxidasin	SPy1798	54.3	5e-08	COG4886	pfam03098	An_peroxidase	Animal haem peroxidase.	GO:0042744|hydrogen peroxide catabolic process;GO:0006979|response to oxidative stress;	GO:0005615|extracellular space;	GO:0020037|heme binding;GO:0046872|metal ion binding;GO:0004601|peroxidase activity;	K19511	PXDN, VPO1; peroxidase [EC:1.11.1.7]
ENSG00000138735	1068	56.742230883499914	8513	477.94700958330634	0.11872075720898453	-3.07435589618054	0	0	down	yes	PDE5A	protein_coding	chr4:119494395-119628991:-	gi|119625682|gb|EAX05277.1|	4587	0.0	phosphodiesterase 5A, cGMP-specific, isoform CRA_c [Homo sapiens]	gi|426345344|ref|XM_004040328.1|	6994	0.0	PREDICTED: Gorilla gorilla gorilla phosphodiesterase 5A, cGMP-specific, transcript variant 1 (PDE5A), mRNA	O54735	255	4e-78	cGMP-specific 3',5'-cyclic phosphodiesterase	.	.	.	.	pfam00233	PDEase_I	3'5'-cyclic nucleotide phosphodiesterase.	GO:0046069|cGMP catabolic process;GO:0055118|negative regulation of cardiac muscle contraction;GO:0042130|negative regulation of T cell proliferation;GO:0010613|positive regulation of cardiac muscle hypertrophy;GO:0043406|positive regulation of MAP kinase activity;GO:0060282|positive regulation of oocyte development;GO:0030823|regulation of cGMP metabolic process;GO:0055119|relaxation of cardiac …	GO:0005829|cytosol;	GO:0047555|3',5'-cyclic-GMP phosphodiesterase activity;GO:0004114|3',5'-cyclic-nucleotide phosphodiesterase activity;GO:0030553|cGMP binding;GO:0046872|metal ion binding;	K13762	PDE5; cGMP-specific 3',5'-cyclic phosphodiesterase [EC:3.1.4.35]
ENSG00000154736	1742	92.55146647851765	10058	564.6882441429456	0.1638983411439483	-2.60912684225298	0	0	down	yes	ADAMTS5	protein_coding	chr21:26917912-26966513:-	gi|195539372|ref|NP_008969.2|	4511	0.0	A disintegrin and metalloproteinase with thrombospondin motifs 5 preproprotein [Homo sapiens]	gi|195539371|ref|NM_007038.3|	9056	0.0	Homo sapiens ADAM metallopeptidase with thrombospondin type 1 motif, 5 (ADAMTS5), mRNA	Q9UNA0	1742	0.0	A disintegrin and metalloproteinase with thrombospondin motifs 5	.	.	.	.	pfam05986	ADAM_spacer1	ADAM-TS Spacer 1. This family represents the Spacer-1 region from the ADAM-TS family of metalloproteinases.	GO:0042742|defense response to bacterium;GO:0022617|extracellular matrix disassembly;GO:0036066|protein O-linked fucosylation;GO:0006508|proteolysis;GO:0044691|tooth eruption;	GO:0005788|endoplasmic reticulum lumen;GO:0005576|extracellular region;GO:0005615|extracellular space;GO:0005578|proteinaceous extracellular matrix;	GO:0050840|extracellular matrix binding;GO:0008201|heparin binding;GO:0005178|integrin binding;GO:0004222|metalloendopeptidase activity;GO:0008237|metallopeptidase activity;GO:0008270|zinc ion binding;	K08620	ADAMTS5; a disintegrin and metalloproteinase with thrombospondin motifs 5 [EC:3.4.24.-]
ENSG00000134853	3839	203.96388048853572	14181	796.1666325503192	0.25618240221294986	-1.96475671800592	0	0	down	yes	PDGFRA	protein_coding	chr4:54229097-54298247:+	gi|578808637|ref|XP_006714102.1|	5383	0.0	PREDICTED: platelet-derived growth factor receptor alpha isoform X2 [Homo sapiens]	gi|172072625|ref|NM_006206.4|	6574	0.0	Homo sapiens platelet-derived growth factor receptor, alpha polypeptide (PDGFRA), mRNA	P16234	2061	0.0	Platelet-derived growth factor receptor alpha	.	.	.	.	pfam07714	Pkinase_Tyr	Protein tyrosine kinase.	GO:0055003|cardiac myofibril assembly;GO:0001775|cell activation;GO:0060326|cell chemotaxis;GO:0034614|cellular response to reactive oxygen species;GO:0048701|embryonic cranial skeleton morphogenesis;GO:0048557|embryonic digestive tract morphogenesis;GO:0048704|embryonic skeletal system morphogenesis;GO:0001553|luteinization;GO:0000165|MAPK cascade;GO:0072277|metanephric glomerular capillary form…	GO:0005737|cytoplasm;GO:0005887|integral component of plasma membrane;GO:0031226|intrinsic component of plasma membrane;GO:0016020|membrane;GO:0005634|nucleus;GO:0005886|plasma membrane;GO:0043234|protein complex;	GO:0005524|ATP binding;GO:0046934|phosphatidylinositol-4,5-bisphosphate 3-kinase activity;GO:0005018|platelet-derived growth factor alpha-receptor activity;GO:0048407|platelet-derived growth factor binding;GO:0005161|platelet-derived growth factor receptor binding;GO:0042803|protein homodimerization activity;GO:0004672|protein kinase activity;GO:0005088|Ras guanyl-nucleotide exchange factor activ…	K04363	PDGFRA; platelet-derived growth factor receptor alpha [EC:2.7.10.1]
ENSG00000149131	2032	107.95900108171519	10542	591.8615499855769	0.1824058364398668	-2.45477620273043	0	0	down	yes	SERPING1	protein_coding	chr11:57597387-57614853:+	gi|62089238|dbj|BAD93063.1|	2221	0.0	Plasma protease C1 inhibitor precursor variant [Homo sapiens]	gi|73858567|ref|NM_000062.2|	1966	0.0	Homo sapiens serpin peptidase inhibitor, clade G (C1 inhibitor), member 1 (SERPING1), transcript variant 1, mRNA	P05155	299	2e-104	Plasma protease C1 inhibitor	MA3388	103	1e-22	COG4826	pfam00079	Serpin	Serpin (serine protease inhibitor). Structure is a multi-domain fold containing a bundle of helices and a beta sandwich.	GO:0007568|aging;GO:0008015|blood circulation;GO:0007597|blood coagulation, intrinsic pathway;GO:0006958|complement activation, classical pathway;GO:0042730|fibrinolysis;GO:0045087|innate immune response;GO:0001869|negative regulation of complement activation, lectin pathway;GO:0002576|platelet degranulation;	GO:0072562|blood microparticle;GO:0070062|extracellular exosome;GO:0005576|extracellular region;GO:0005615|extracellular space;GO:0031093|platelet alpha granule lumen;	GO:0004867|serine-type endopeptidase inhibitor activity;	K04001	SERPING1, C1INH; C1 inhibitor
ENSG00000134333	27479	1459.9435977974663	10880	610.8379495203069	2.39006695465461	1.2570510340199	0	0	up	yes	LDHA	protein_coding	chr11:18394388-18408425:+	gi|260099723|ref|NP_001158886.1|	1844	0.0	L-lactate dehydrogenase A chain isoform 3 [Homo sapiens]	gi|426367636|ref|XM_004050786.1|	2357	0.0	PREDICTED: Gorilla gorilla gorilla lactate dehydrogenase A, transcript variant 1 (LDHA), mRNA	P00338	241	1e-77	L-lactate dehydrogenase A chain	CAC0267	263	2e-79	COG0039	pfam00056	Ldh_1_N	lactate/malate dehydrogenase, NAD binding domain. L-lactate dehydrogenases are metabolic enzymes which catalyse the conversion of L-lactate to pyruvate, the last step in anaerobic glycolysis. L-2-hydroxyisocaproate dehydrogenases are also members of the family. Malate dehydrogenases catalyse the interconversion of malate to oxaloacetate. The enzyme participates in the citric acid cycle. L-lactate…	GO:0005975|carbohydrate metabolic process;GO:0019752|carboxylic acid metabolic process;	GO:0005737|cytoplasm;	GO:0004459|L-lactate dehydrogenase activity;	K00016	LDH, ldh; L-lactate dehydrogenase [EC:1.1.1.27]
ENSG00000116005	2711	144.03388382506392	11719	657.9420891937939	0.21891574682743756	-2.1915523621466	0	0	down	yes	PCYOX1	protein_coding	chr2:70257386-70281191:+	gi|166795301|ref|NP_057381.3|	2393	0.0	prenylcysteine oxidase 1 precursor [Homo sapiens]	gi|166795300|ref|NM_016297.3|	5339	0.0	Homo sapiens prenylcysteine oxidase 1 (PCYOX1), mRNA	Q9UHG3	325	7e-108	Prenylcysteine oxidase 1	.	.	.	.	pfam07156	Prenylcys_lyase	Prenylcysteine lyase. This family contains prenylcysteine lyases (EC:1.8.3.5) that are approximately 500 residues long. Prenylcysteine lyase is a FAD-dependent thioether oxidase that degrades a variety of prenylcysteines, producing free cysteine, an isoprenoid aldehyde and hydrogen peroxide as products of the reaction. It has been noted that this enzyme has considerable homology with ClP55, a 55 …	GO:0030327|prenylated protein catabolic process;GO:0030328|prenylcysteine catabolic process;GO:0030329|prenylcysteine metabolic process;	GO:0070062|extracellular exosome;GO:0005764|lysosome;GO:0005886|plasma membrane;GO:0005774|vacuolar membrane;GO:0034361|very-low-density lipoprotein particle;	GO:0008555|chloride-transporting ATPase activity;GO:0001735|prenylcysteine oxidase activity;	K05906	PCYOX1, FCLY; prenylcysteine oxidase / farnesylcysteine lyase [EC:1.8.3.5 1.8.3.6]
ENSG00000196205	6310	335.246701193712	18003	1010.7459195968829	0.331682468060241	-1.59212533814583	0	0	down	yes	EEF1A1P5	processed_pseudogene	chr9:133019486-133020874:+	gi|74746925|sp|Q5VTE0.1|EF1A3_HUMAN	2313	0.0	RecName: Full=Putative elongation factor 1-alpha-like 3; Short=EF-1-alpha-like 3; AltName: Full=Eukaryotic elongation factor 1 A-like 3; Short=eEF1A-like 3; AltName: Full=Eukaryotic translation elongation factor 1 alpha-1 pseudogene 5	gi|149944649|ref|NG_002350.3|	1389	0.0	Homo sapiens eukaryotic translation elongation factor 1 alpha 1 pseudogene 5 (EEF1A1P5) on chromosome 9	Q5VTE0	895	0.0	Putative elongation factor 1-alpha-like 3	SPCC794.09c	747	0.0	COG5256	pfam00009	GTP_EFTU	Elongation factor Tu GTP binding domain. This domain contains a P-loop motif, also found in several other families such as pfam00071, pfam00025 and pfam00063. Elongation factor Tu consists of three structural domains, this plus two C-terminal beta barrel domains.	.	GO:0005737|cytoplasm;GO:0070062|extracellular exosome;GO:0005615|extracellular space;GO:0005634|nucleus;	GO:0005525|GTP binding;GO:0003924|GTPase activity;GO:0003746|translation elongation factor activity;	.	.
ENSG00000170558	7133	378.9722218089933	495	27.790880975418375	13.636567410158833	3.76940863048338	0	0	up	yes	CDH2	protein_coding	chr18:27950966-28177446:-	gi|14589889|ref|NP_001783.2|	4146	0.0	cadherin-2 isoform 1 preproprotein [Homo sapiens]	gi|253482|gb|S42303.1|	4012	0.0	N-cadherin [human, umbilical vein endothelial cells, mRNA, 4132 nt]	P19022	259	3e-79	Cadherin-2	.	.	.	.	pfam08758	Cadherin_pro	Cadherin prodomain like. Cadherins are a family of proteins that mediate calcium dependent cell-cell adhesion. They are activated through cleavage of a prosequence in the late Golgi. This domain corresponds to the folded region of the prosequence, and is termed the prodomain. The prodomain shows structural resemblance to the cadherin domain, but lacks all the features known to be important for ca…	GO:0034332|adherens junction organization;GO:0048514|blood vessel morphogenesis;GO:0048854|brain morphogenesis;GO:0016339|calcium-dependent cell-cell adhesion via plasma membrane cell adhesion molecules;GO:0007155|cell adhesion;GO:0016477|cell migration;GO:0044331|cell-cell adhesion mediated by cadherin;GO:0021987|cerebral cortex development;GO:0090002|establishment of protein localization to pla…	GO:0016324|apical plasma membrane;GO:0016323|basolateral plasma membrane;GO:0016342|catenin complex;GO:0005913|cell-cell adherens junction;GO:0005911|cell-cell junction;GO:0005737|cytoplasm;GO:0070062|extracellular exosome;GO:0005916|fascia adherens;GO:0005925|focal adhesion;GO:0016021|integral component of membrane;GO:0014704|intercalated disc;GO:0030027|lamellipodium;GO:0005886|plasma membrane;…	GO:0045294|alpha-catenin binding;GO:0008013|beta-catenin binding;GO:0005509|calcium ion binding;GO:0045295|gamma-catenin binding;	K06736	CDH2, NCAD; cadherin 2, type 1, N-cadherin
ENSG00000196154	352	18.701559242501844	6251	350.9511050047278	0.05328821871710564	-4.23003958131459	0	0	down	yes	S100A4	protein_coding	chr1:153543613-153550136:-	gi|795307910|ref|XP_011823578.1|	766	8e-101	PREDICTED: protein S100-A4 isoform X1 [Mandrillus leucophaeus]	gi|426331629|ref|XM_004026732.1|	585	0.0	PREDICTED: Gorilla gorilla gorilla S100 calcium binding protein A4, transcript variant 1 (S100A4), mRNA	P26447	207	1e-67	Protein S100-A4	.	.	.	.	pfam01023	S_100	S-100/ICaBP type calcium binding domain. The S-100 domain is a subfamily of the EF-hand calcium binding proteins.	GO:0001837|epithelial to mesenchymal transition;GO:0043123|positive regulation of I-kappaB kinase/NF-kappaB signaling;	GO:0070062|extracellular exosome;GO:0005615|extracellular space;GO:0043005|neuron projection;GO:0005634|nucleus;GO:0048471|perinuclear region of cytoplasm;	GO:0005509|calcium ion binding;GO:0044822|poly(A) RNA binding;GO:0050786|RAGE receptor binding;	.	.
ENSG00000164920	302	16.045087759191922	6069	340.7330437167962	0.047089908228941726	-4.40843827872742	0	0	down	yes	OSR2	protein_coding	chr8:98944403-98952104:+	gi|558472742|ref|NP_001273770.1|	2122	0.0	protein odd-skipped-related 2 isoform c [Homo sapiens]	gi|558472741|ref|NM_001286841.1|	2126	0.0	Homo sapiens odd-skipped related transciption factor 2 (OSR2), transcript variant 3, mRNA	Q6AY34	503	5e-175	Protein odd-skipped-related 2	.	.	.	.	pfam13465	zf-H2C2_2	Zinc-finger double domain.	GO:0060349|bone morphogenesis;GO:0002062|chondrocyte differentiation;GO:0009790|embryo development;GO:0042733|embryonic digit morphogenesis;GO:0035115|embryonic forelimb morphogenesis;GO:0035116|embryonic hindlimb morphogenesis;GO:0036023|embryonic skeletal limb joint morphogenesis;GO:0048704|embryonic skeletal system morphogenesis;GO:0061029|eyelid development in camera-type eye;GO:0060322|head …	GO:0005634|nucleus;	GO:0046872|metal ion binding;GO:0000977|RNA polymerase II regulatory region sequence-specific DNA binding;GO:0043565|sequence-specific DNA binding;GO:0001228|transcriptional activator activity, RNA polymerase II transcription regulatory region sequence-specific binding;	K09215	OSR, ODD; odd-skipped
ENSG00000134352	6423	341.2503267459924	17957	1008.1633326779552	0.33848714358569165	-1.56282705647086	0	0	down	yes	IL6ST	protein_coding	chr5:55935095-55994993:-	gi|686718458|ref|XP_009239000.1|	4686	0.0	PREDICTED: interleukin-6 receptor subunit beta [Pongo abelii]	gi|300244531|ref|NM_002184.3|	9057	0.0	Homo sapiens interleukin 6 signal transducer (IL6ST), transcript variant 1, mRNA	P40189	265	3e-82	Interleukin-6 receptor subunit beta	.	.	.	.	pfam06328	Lep_receptor_Ig	Ig-like C2-type domain. This domain is a ligand-binding immunoglobulin-like domain. The two cysteine residues form a disulphide bridge.	GO:0070120|ciliary neurotrophic factor-mediated signaling pathway;GO:0019221|cytokine-mediated signaling pathway;GO:0005977|glycogen metabolic process;GO:0038154|interleukin-11-mediated signaling pathway;GO:0070106|interleukin-27-mediated signaling pathway;GO:0070102|interleukin-6-mediated signaling pathway;GO:0048861|leukemia inhibitory factor signaling pathway;GO:0038165|oncostatin-M-mediated s…	GO:0044297|cell body;GO:0070110|ciliary neurotrophic factor receptor complex;GO:0030425|dendrite;GO:0009897|external side of plasma membrane;GO:0070062|extracellular exosome;GO:0005896|interleukin-6 receptor complex;GO:0016020|membrane;GO:0043025|neuronal cell body;GO:0005900|oncostatin-M receptor complex;	GO:0004897|ciliary neurotrophic factor receptor activity;GO:0005127|ciliary neurotrophic factor receptor binding;GO:0019838|growth factor binding;GO:0004915|interleukin-6 receptor activity;GO:0004923|leukemia inhibitory factor receptor activity;GO:0004924|oncostatin-M receptor activity;	K05060	IL6ST, GP130; interleukin 6 signal transducer
ENSG00000116962	4018	213.47404839878524	13916	781.2886861695397	0.27323325190512404	-1.87179502765966	0	0	down	yes	NID1	protein_coding	chr1:235975830-236065162:-	gi|115298674|ref|NP_002499.2|	6457	0.0	nidogen-1 precursor [Homo sapiens]	gi|115298673|ref|NM_002508.2|	5864	0.0	Homo sapiens nidogen 1 (NID1), mRNA	P14543	2472	0.0	Nidogen-1	.	.	.	.	pfam07474	G2F	G2F domain. Nidogen, an invariant component of basement membranes, is a multifunctional protein that interacts with most other major basement membrane proteins. The G2 fragment or (G2F domain) contains binding sites for collagen IV and perlecan. The structure is composed of an 11-stranded beta-barrel with a central helix. This domain is structurally related to that of green fluorescent protein pf…	GO:0071711|basement membrane organization;GO:0007160|cell-matrix adhesion;GO:0022617|extracellular matrix disassembly;GO:0030198|extracellular matrix organization;GO:0032836|glomerular basement membrane development;GO:0010811|positive regulation of cell-substrate adhesion;	GO:0005605|basal lamina;GO:0005604|basement membrane;GO:0071944|cell periphery;GO:0070062|extracellular exosome;GO:0031012|extracellular matrix;GO:0005576|extracellular region;	GO:0005509|calcium ion binding;GO:0005518|collagen binding;GO:0043236|laminin binding;GO:0043394|proteoglycan binding;	K06826	NID; nidogen (entactin)
ENSG00000049323	11474	609.6070759899607	2262	126.99590457857852	4.800210510826097	2.26309767588909	0	0	up	yes	LTBP1	protein_coding	chr2:32946972-33399509:+	gi|290457687|sp|Q14766.4|LTBP1_HUMAN	8475	0.0	RecName: Full=Latent-transforming growth factor beta-binding protein 1; Short=LTBP-1; AltName: Full=Transforming growth factor beta-1-binding protein 1; Short=TGF-beta1-BP-1; Flags: Precursor	gi|261337164|ref|NM_206943.2|	6000	0.0	Homo sapiens latent transforming growth factor beta binding protein 1 (LTBP1), transcript variant 1, mRNA	Q14766	287	7e-87	Latent-transforming growth factor beta-binding protein 1	.	.	.	.	pfam00683	TB	TB domain. This domain is also known as the 8 cysteine domain. This family includes the hybrid domains. This cysteine rich repeat is found in TGF binding protein and fibrillin.	GO:0035904|aorta development;GO:0060976|coronary vasculature development;GO:0035583|sequestering of TGFbeta in extracellular matrix;GO:0003281|ventricular septum development;	GO:0031012|extracellular matrix;GO:0005576|extracellular region;GO:0001527|microfibril;GO:0043234|protein complex;GO:0005578|proteinaceous extracellular matrix;	GO:0005509|calcium ion binding;GO:0050436|microfibril binding;GO:0050431|transforming growth factor beta binding;GO:0005024|transforming growth factor beta-activated receptor activity;	K19559	LTBP1; latent transforming growth factor beta binding protein 1
ENSG00000166949	556	29.539962894406322	6687	375.4295375406519	0.07868310812174097	-3.66780224203047	0	0	down	yes	SMAD3	protein_coding	chr15:67063763-67195195:+	gi|5174513|ref|NP_005893.1|	2163	0.0	mothers against decapentaplegic homolog 3 isoform 1 [Homo sapiens]	gi|52352808|ref|NM_005902.3|	6224	0.0	Homo sapiens SMAD family member 3 (SMAD3), transcript variant 1, mRNA	P84023	189	2e-51	Mothers against decapentaplegic homolog 3	.	.	.	.	pfam03166	MH2	MH2 domain. This is the MH2 (MAD homology 2) domain found at the carboxy terminus of MAD related proteins such as Smads. This domain is separated from the MH1 domain by a non-conserved linker region. The MH2 domain mediates interaction with a wide variety of proteins and provides specificity and selectivity to Smad function and also is critical for mediating interactions in Smad oligomers. Unlike…	GO:0006919|activation of cysteine-type endopeptidase activity involved in apoptotic process;GO:0097296|activation of cysteine-type endopeptidase activity involved in apoptotic signaling pathway;GO:0060070|canonical Wnt signaling pathway;GO:0007050|cell cycle arrest;GO:0045216|cell-cell junction organization;GO:0048589|developmental growth;GO:0048701|embryonic cranial skeleton morphogenesis;GO:004…	GO:0005737|cytoplasm;GO:0000790|nuclear chromatin;GO:0005637|nuclear inner membrane;GO:0005654|nucleoplasm;GO:0005634|nucleus;GO:0005886|plasma membrane;GO:0043234|protein complex;GO:0043235|receptor complex;GO:0071141|SMAD protein complex;GO:0071144|SMAD2-SMAD3 protein complex;GO:0005667|transcription factor complex;	GO:0008013|beta-catenin binding;GO:0031490|chromatin DNA binding;GO:0000987|core promoter proximal region sequence-specific DNA binding;GO:0003677|DNA binding;GO:0019899|enzyme binding;GO:0000978|RNA polymerase II core promoter proximal region sequence-specific DNA binding;GO:0043565|sequence-specific DNA binding;GO:0046332|SMAD binding;GO:0000988|transcription factor activity, protein binding;GO…	K04500	SMAD2_3; mothers against decapentaplegic homolog 2/3
ENSG00000184347	3562	189.24702847099877	12993	729.4685182093151	0.2594313856553517	-1.94657506946017	0	0	down	yes	SLIT3	protein_coding	chr5:168661733-169301129:-	gi|58801252|dbj|BAA32466.2|	7730	0.0	MEGF5 [Homo sapiens]	gi|429836874|ref|NM_003062.3|	9703	0.0	Homo sapiens slit guidance ligand 3 (SLIT3), transcript variant 2, mRNA	O75094	220	3e-62	Slit homolog 3 protein	alr0124_1	79.3	6e-14	COG4886	pfam02210	Laminin_G_2	Laminin G domain. This family includes the Thrombospondin N-terminal-like domain, a Laminin G subfamily.	GO:0009887|organ morphogenesis;GO:0061364|apoptotic process involved in luteolysis;GO:0048846|axon extension involved in axon guidance;GO:0007411|axon guidance;GO:0032870|cellular response to hormone stimulus;GO:0050919|negative chemotaxis;GO:0030308|negative regulation of cell growth;GO:0008285|negative regulation of cell proliferation;GO:0070100|negative regulation of chemokine-mediated signali…	GO:0005615|extracellular space;GO:0005739|mitochondrion;GO:0005578|proteinaceous extracellular matrix;	GO:0005509|calcium ion binding;GO:0008201|heparin binding;GO:0048495|Roundabout binding;	K06850	SLIT3; slit 3
ENSG00000130176	5951	316.1732359435468	179	10.049631706262403	31.461176407740815	4.97550071242679	0	0	up	yes	CNN1	protein_coding	chr19:11538717-11550323:+	gi|635036204|ref|XP_007993519.1|	1716	0.0	PREDICTED: calponin-1 [Chlorocebus sabaeus]	gi|221046199|dbj|AK316406.1|	1848	0.0	Homo sapiens cDNA, FLJ79305 complete cds, highly similar to Calponin-1	P51911	286	7e-95	Calponin-1	ECU03g1150	68.2	3e-12	COG5199	pfam00307	CH	Calponin homology (CH) domain. The CH domain is found in both cytoskeletal proteins and signal transduction proteins. The CH domain is involved in actin binding in some members of the family. However in calponins there is evidence that the CH domain is not involved in its actin binding activity. Most member proteins have from two to four copies of the CH domain, however some proteins such as calp…	GO:0031032|actomyosin structure organization;	GO:0005856|cytoskeleton;GO:0005925|focal adhesion;	.	.	.
ENSG00000100316	13960	741.6868381401299	28575	1604.2917653991517	0.46231418382652884	-1.11305446966525	0	0	down	yes	RPL3	protein_coding	chr22:39312882-39320389:-	gi|4506649|ref|NP_000958.1|	2073	0.0	60S ribosomal protein L3 isoform a [Homo sapiens]	gi|23306458|gb|BC036582.1|	2096	0.0	Homo sapiens ribosomal protein L3, mRNA (cDNA clone MGC:42068 IMAGE:4796724), complete cds	P21531	254	4e-80	60S ribosomal protein L3	SPAPB8E5.06c	522	0.0	COG0087	pfam00297	Ribosomal_L3	Ribosomal protein L3.	GO:0006412|translation;	GO:0005730|nucleolus;GO:0005840|ribosome;	GO:0003735|structural constituent of ribosome;	K02925	RP-L3e, RPL3; large subunit ribosomal protein L3e
ENSG00000050405	6093	323.717614956147	16993	954.0412937682514	0.33931195334065073	-1.55931584043081	0	0	down	yes	LIMA1	protein_coding	chr12:50175788-50283546:-	gi|62088604|dbj|BAD92749.1|	3853	0.0	epithelial protein lost in neoplasm beta variant [Homo sapiens]	gi|165905587|ref|NM_016357.4|	3706	0.0	Homo sapiens LIM domain and actin binding 1 (LIMA1), transcript variant 2, mRNA	Q9UHB6	230	2e-69	LIM domain and actin-binding protein 1	.	.	.	.	pfam13900	GVQW	Putative binding domain. This short domain is often found nested inside other longer domains. The function is not known, but the domain carries a highly conserved GVQW motif. The members are rich in proline and cysteine. This may be a binding domain.	GO:0051017|actin filament bundle assembly;GO:0030835|negative regulation of actin filament depolymerization;GO:0031529|ruffle organization;	GO:0015629|actin cytoskeleton;GO:0005903|brush border;GO:0005913|cell-cell adherens junction;GO:0032154|cleavage furrow;GO:0005737|cytoplasm;GO:0005925|focal adhesion;GO:0005886|plasma membrane;GO:0001725|stress fiber;	GO:0051015|actin filament binding;GO:0003785|actin monomer binding;GO:0098641|cadherin binding involved in cell-cell adhesion;GO:0008270|zinc ion binding;	.	.
ENSG00000198804	143523	7625.2951339817955	178120	10000.225695639438	0.7625123038279804	-0.391167477942969	0	0	down	no	MT-CO1	protein_coding	chrMT:5904-7445:+	gi|156456225|gb|ABU65184.1|	2063	0.0	cytochrome oxidase subunit I [Homo sapiens]	gi|587655097|gb|KF962931.1|	1542	0.0	Homo sapiens isolate MWBQ512 mitochondrion, partial genome	P00395	797	0.0	Cytochrome c oxidase subunit 1	BMEI1465	470	3e-159	COG0843	pfam00115	COX1	Cytochrome C and Quinol oxidase polypeptide I.	GO:0009060|aerobic respiration;GO:0007568|aging;GO:0021549|cerebellum development;GO:0006123|mitochondrial electron transport, cytochrome c to oxygen;GO:0046688|response to copper ion;GO:0051602|response to electrical stimulus;GO:0006979|response to oxidative stress;	GO:0016021|integral component of membrane;GO:0005743|mitochondrial inner membrane;GO:0005751|mitochondrial respiratory chain complex IV;GO:0045277|respiratory chain complex IV;	GO:0004129|cytochrome-c oxidase activity;GO:0020037|heme binding;GO:0005506|iron ion binding;	K02256	COX1; cytochrome c oxidase subunit 1 [EC:1.9.3.1]
ENSG00000137573	18567	986.454120612306	34705	1948.4495439432217	0.5062764512833859	-0.982002713951476	0	0	down	no	SULF1	protein_coding	chr8:69466624-69660915:+	gi|189571636|ref|NP_055985.2|	4466	0.0	extracellular sulfatase Sulf-1 precursor [Homo sapiens]	gi|189571635|ref|NM_015170.2|	5710	0.0	Homo sapiens sulfatase 1 (SULF1), transcript variant 3, mRNA	Q8IWU6	351	3e-114	Extracellular sulfatase Sulf-1	yidJ	104	4e-22	COG3119	pfam12548	DUF3740	Sulfatase protein. This domain family is found in eukaryotes, and is typically between 144 and 173 amino acids in length. The family is found in association with pfam00884.	GO:0006915|apoptotic process;GO:0060348|bone development;GO:0051216|cartilage development;GO:0002063|chondrocyte development;GO:0048706|embryonic skeletal system development;GO:0014846|esophagus smooth muscle contraction;GO:0035860|glial cell-derived neurotrophic factor receptor signaling pathway;GO:0032836|glomerular basement membrane development;GO:0003094|glomerular filtration;GO:0030201|hepar…	GO:0009986|cell surface;GO:0005783|endoplasmic reticulum;GO:0005615|extracellular space;GO:0005794|Golgi apparatus;GO:0005795|Golgi stack;GO:0045121|membrane raft;GO:0005886|plasma membrane;	GO:0004065|arylsulfatase activity;GO:0005509|calcium ion binding;GO:0008449|N-acetylglucosamine-6-sulfatase activity;	K14607	SULF; extracellular sulfatase Sulf [EC:3.1.6.-]
ENSG00000134198	5594	297.20602955271397	83	4.659885092847929	63.779690621313996	5.9950251943562	0	0	up	yes	TSPAN2	protein_coding	chr1:115048011-115089500:-	gi|21264580|ref|NP_005716.2|	1024	5e-128	tetraspanin-2 isoform 1 [Homo sapiens]	gi|426330922|ref|XM_004026404.1|	2935	0.0	PREDICTED: Gorilla gorilla gorilla tetraspanin 2 (TSPAN2), mRNA	O60636	399	2e-129	Tetraspanin-2	.	.	.	.	pfam00335	Tetraspannin	Tetraspanin family.	GO:0014002|astrocyte development;GO:0061564|axon development;GO:0007420|brain development;GO:0007166|cell surface receptor signaling pathway;GO:0006954|inflammatory response;GO:0014005|microglia development;GO:0042552|myelination;GO:0048709|oligodendrocyte differentiation;	GO:0016021|integral component of membrane;GO:0005887|integral component of plasma membrane;GO:0043209|myelin sheath;	.	K17354	TSPAN2; tetraspanin-2
ENSG00000185567	1979	105.14314130940667	9627	540.4905275764701	0.1945328103729454	-2.36191459072852	0	0	down	yes	AHNAK2	protein_coding	chr14:104937244-104978357:-	gi|156766050|ref|NP_612429.2|	26807	0.0	protein AHNAK2 [Homo sapiens]	gi|156766049|ref|NM_138420.2|	18254	0.0	Homo sapiens AHNAK nucleoprotein 2 (AHNAK2), mRNA	Q8IVF2	415	7e-114	Protein AHNAK2	.	.	.	.	pfam15240	Pro-rich	Proline-rich. This family includes several eukaryotic proline-rich proteins.	.	GO:0043034|costamere;GO:0005737|cytoplasm;GO:0030659|cytoplasmic vesicle membrane;GO:0005634|nucleus;GO:0005886|plasma membrane;GO:0042383|sarcolemma;GO:0030315|T-tubule;GO:0030018|Z disc;	.	.	.
ENSG00000104332	634	33.6840584083698	6562	368.41163830443514	0.0914304948763186	-3.45118076115208	0	0	down	yes	SFRP1	protein_coding	chr8:41261958-41309497:-	gi|56117838|ref|NP_003003.3|	1275	1e-159	secreted frizzled-related protein 1 precursor [Homo sapiens]	gi|257196278|ref|NM_003012.4|	4466	0.0	Homo sapiens secreted frizzled-related protein 1 (SFRP1), mRNA	O19116	167	1e-43	Secreted frizzled-related protein 1	.	.	.	.	pfam01392	Fz	Fz domain. Also known as the CRD (cysteine rich domain), the C6 box in MuSK receptor. This domain of unknown function has been independently identified by several groups. The domain contains 10 conserved cysteines.	GO:0030036|actin cytoskeleton organization;GO:0060070|canonical Wnt signaling pathway;GO:0007275|multicellular organismal development;GO:0035567|non-canonical Wnt signaling pathway;GO:0001954|positive regulation of cell-matrix adhesion;GO:0051894|positive regulation of focal adhesion assembly;GO:0043547|positive regulation of GTPase activity;GO:0051496|positive regulation of stress fiber assembly…	GO:0005615|extracellular space;GO:0016021|integral component of membrane;GO:0005886|plasma membrane;	GO:0005109|frizzled binding;GO:0004930|G-protein coupled receptor activity;GO:0042813|Wnt-activated receptor activity;GO:0017147|Wnt-protein binding;	K02166	SFRP1; secreted frizzled-related protein 1
ENSG00000152518	793	42.13163772529535	6932	389.18462004363676	0.10825617343401546	-3.20747879622925	0	0	down	yes	ZFP36L2	protein_coding	chr2:43222402-43226609:-	gi|545187619|ref|XP_005615109.1|	1218	8e-153	PREDICTED: LOW QUALITY PROTEIN: ZFP36 ring finger protein-like 2 [Equus caballus]	gi|188536101|ref|NM_006887.4|	3693	0.0	Homo sapiens ZFP36 ring finger protein-like 2 (ZFP36L2), mRNA	P47974	470	5e-151	mRNA decay activator protein ZFP36L2	SPBC1718.07c	98.2	1e-20	COG5063	pfam04553	Tis11B_N	Tis11B like protein, N terminus. Members of this family always contain a tandem repeat of CCCH zinc fingers pfam00642. Tis11B, Tis11D and their homologues are thought to be regulatory proteins involved in the response to growth factors. The function of the N terminus is unknown.	GO:0061158|3'-UTR-mediated mRNA destabilization;GO:0008283|cell proliferation;GO:0071364|cellular response to epidermal growth factor stimulus;GO:0044344|cellular response to fibroblast growth factor stimulus;GO:0071385|cellular response to glucocorticoid stimulus;GO:0097011|cellular response to granulocyte macrophage colony-stimulating factor stimulus;GO:1904628|cellular response to phorbol 13-a…	GO:0005737|cytoplasm;GO:0005829|cytosol;GO:0005634|nucleus;	GO:0017091|AU-rich element binding;GO:0003677|DNA binding;GO:0046872|metal ion binding;GO:0035925|mRNA 3'-UTR AU-rich region binding;GO:0003730|mRNA 3'-UTR binding;GO:0044822|poly(A) RNA binding;GO:0003700|transcription factor activity, sequence-specific DNA binding;	K18753	ZFP36L; butyrate response factor 1
ENSG00000174444	11713	622.3050096801821	25097	1409.0257370506565	0.44165624041955265	-1.17900419856808	0	0	down	yes	RPL4	protein_coding	chr15:66498015-66524532:-	gi|426379500|ref|XP_004056433.1|	2048	0.0	PREDICTED: 60S ribosomal protein L4 [Gorilla gorilla gorilla]	gi|426379499|ref|XM_004056385.1|	2043	0.0	PREDICTED: Gorilla gorilla gorilla ribosomal protein L4 (RPL4), mRNA	P36578	341	3e-112	60S ribosomal protein L4	SPBP8B7.03c	395	1e-127	COG0088	pfam14374	Ribos_L4_asso_C	60S ribosomal protein L4 C-terminal domain. This family is found at the very C-terminal of 60 ribosomal L4 proteins.	GO:0000184|nuclear-transcribed mRNA catabolic process, nonsense-mediated decay;GO:0006364|rRNA processing;GO:0006614|SRP-dependent cotranslational protein targeting to membrane;GO:0006412|translation;GO:0006413|translational initiation;GO:0019083|viral transcription;	GO:0005737|cytoplasm;GO:0005829|cytosol;GO:0022625|cytosolic large ribosomal subunit;GO:0070062|extracellular exosome;GO:0005925|focal adhesion;GO:0030529|ribonucleoprotein complex;GO:0016020|membrane;GO:0005730|nucleolus;GO:0005634|nucleus;	GO:0044822|poly(A) RNA binding;GO:0003723|RNA binding;GO:0003735|structural constituent of ribosome;	K02930	RP-L4e, RPL4; large subunit ribosomal protein L4e
ENSG00000103257	8493	451.22824615502316	1252	70.29127874994708	6.419405852043385	2.68243977492122	0	0	up	yes	SLC7A5	protein_coding	chr16:87830023-87869488:-	gi|71979932|ref|NP_003477.4|	2191	0.0	large neutral amino acids transporter small subunit 1 [Homo sapiens]	gi|71979931|ref|NM_003486.5|	4537	0.0	Homo sapiens solute carrier family 7 (amino acid transporter light chain, L system), member 5 (SLC7A5), mRNA	Q01650	594	0.0	Large neutral amino acids transporter small subunit 1	BS_ykbA	85.9	2e-16	COG0531	pfam13520	AA_permease_2	Amino acid permease.	GO:0006865|amino acid transport;GO:0030154|cell differentiation;GO:0006520|cellular amino acid metabolic process;GO:0050900|leukocyte migration;GO:0007399|nervous system development;GO:0015804|neutral amino acid transport;GO:0006810|transport;	GO:0016324|apical plasma membrane;GO:0005737|cytoplasm;GO:0005829|cytosol;GO:0070062|extracellular exosome;GO:0005887|integral component of plasma membrane;GO:0043231|intracellular membrane-bounded organelle;GO:0016020|membrane;GO:0005886|plasma membrane;	GO:0015171|amino acid transmembrane transporter activity;GO:0015297|antiporter activity;GO:0015179|L-amino acid transmembrane transporter activity;GO:0015175|neutral amino acid transmembrane transporter activity;GO:0042605|peptide antigen binding;	K13780	SLC7A5, LAT1; solute carrier family 7 (L-type amino acid transporter), member 5
ENSG00000072682	10773	572.3633457939555	2267	127.2766205480272	4.497003010682367	2.16896384987196	0	0	up	yes	P4HA2	protein_coding	chr5:132191838-132295315:-	gi|795224993|ref|XP_011806447.1|	3022	0.0	PREDICTED: prolyl 4-hydroxylase subunit alpha-2 isoform X1 [Colobus angolensis palliatus]	gi|63252889|ref|NM_004199.2|	2569	0.0	Homo sapiens prolyl 4-hydroxylase, alpha polypeptide II (P4HA2), transcript variant 1, mRNA	E7EU14	60.5	1e-10	Protein PPP5D1	.	.	.	.	pfam08336	P4Ha_N	Prolyl 4-Hydroxylase alpha-subunit, N-terminal region. The members of this family are eukaryotic proteins, and include all three isoforms of the prolyl 4-hydroxylase alpha subunit. This enzyme (EC:1.14.11.2) is important in the post-translational modification of collagen, as it catalyses the formation of 4-hydroxyproline. In vertebrates, the complete enzyme is an alpha2-beta2 tetramer; the beta-s…	.	GO:0005737|cytoplasm;GO:0005783|endoplasmic reticulum;GO:0005788|endoplasmic reticulum lumen;GO:0043231|intracellular membrane-bounded organelle;GO:0005634|nucleus;	GO:0009055|electron carrier activity;GO:0005506|iron ion binding;GO:0031418|L-ascorbic acid binding;GO:0016702|oxidoreductase activity, acting on single donors with incorporation of molecular oxygen, incorporation of two atoms of oxygen;GO:0004656|procollagen-proline 4-dioxygenase activity;	K00472	E1.14.11.2; prolyl 4-hydroxylase [EC:1.14.11.2]
ENSG00000099250	1539	81.76619225627937	8369	469.8623896631846	0.17402157324167297	-2.52266192858623	0	0	down	yes	NRP1	protein_coding	chr10:33177492-33336262:-	gi|206729912|sp|O14786.3|NRP1_HUMAN	4640	0.0	RecName: Full=Neuropilin-1; AltName: Full=Vascular endothelial cell growth factor 165 receptor; AltName: CD_antigen=CD304; Flags: Precursor	gi|182508168|ref|NM_003873.5|	5874	0.0	Homo sapiens neuropilin 1 (NRP1), transcript variant 1, mRNA	O14786	268	5e-83	Neuropilin-1	.	.	.	.	pfam00629	MAM	MAM domain. An extracellular domain found in many receptors.	GO:0001525|angiogenesis;GO:0060978|angiogenesis involved in coronary vascular morphogenesis;GO:0009887|organ morphogenesis;GO:0048844|artery morphogenesis;GO:0048846|axon extension involved in axon guidance;GO:0007411|axon guidance;GO:0007413|axonal fasciculation;GO:0060385|axonogenesis involved in innervation;GO:0021785|branchiomotor neuron axon guidance;GO:0002042|cell migration involved in spr…	GO:0030424|axon;GO:0009986|cell surface;GO:0031410|cytoplasmic vesicle;GO:0005829|cytosol;GO:0005769|early endosome;GO:0005615|extracellular space;GO:0005925|focal adhesion;GO:0030426|growth cone;GO:0016021|integral component of membrane;GO:0005883|neurofilament;GO:0043025|neuronal cell body;GO:0005886|plasma membrane;GO:0043235|receptor complex;GO:0002116|semaphorin receptor complex;GO:0097443|s…	GO:0015026|coreceptor activity;GO:0019955|cytokine binding;GO:0019838|growth factor binding;GO:0008201|heparin binding;GO:0046872|metal ion binding;GO:0017154|semaphorin receptor activity;GO:0038085|vascular endothelial growth factor binding;GO:0005021|vascular endothelial growth factor-activated receptor activity;	K06724	NRP1; neuropilin 1
ENSG00000138758	19614	1042.0806334728159	7126	400.0763996582451	2.604704087426767	1.38111948158206	0	0	up	yes	SEPT11	protein_coding	chr4:76949703-77040384:+	gi|686716364|ref|XP_009238384.1|	2081	0.0	PREDICTED: septin-11 isoform X2 [Pongo abelii]	gi|426344732|ref|XM_004038865.1|	5405	0.0	PREDICTED: Gorilla gorilla gorilla septin 11, transcript variant 1 (SEPT11), mRNA	A2VE99	241	2e-76	Septin-11	SPAC4F10.11	247	1e-69	COG5019	pfam00735	Septin	Septin. Members of this family include CDC3, CDC10, CDC11 and CDC12/Septin. Members of this family bind GTP. As regards the septins, these are polypeptides of 30-65kDa with three characteristic GTPase motifs (G-1, G-3 and G-4) that are similar to those of the Ras family. The G-4 motif is strictly conserved with a unique septin consensus of AKAD. Most septins are thought to have at least one coile…	GO:0007049|cell cycle;GO:0051301|cell division;	GO:0030424|axon;GO:0030054|cell junction;GO:0005737|cytoplasm;GO:0005856|cytoskeleton;GO:0043197|dendritic spine;	GO:0005525|GTP binding;	K16939	SEPT6_8_11; septin 6/8/11
ENSG00000197956	3609	191.7441116653101	12193	684.5539630975278	0.28010079847860364	-1.83598199880276	0	0	down	yes	S100A6	protein_coding	chr1:153534599-153536244:-	gi|674037254|ref|XP_008853760.1|	408	4e-47	PREDICTED: protein S100-A6 [Nannospalax galili]	gi|52352807|ref|NM_014624.3|	664	0.0	Homo sapiens S100 calcium binding protein A6 (S100A6), mRNA	P06703	67.4	3e-14	Protein S100-A6	.	.	.	.	pfam01023	S_100	S-100/ICaBP type calcium binding domain. The S-100 domain is a subfamily of the EF-hand calcium binding proteins.	GO:0007409|axonogenesis;GO:0048146|positive regulation of fibroblast proliferation;GO:0007165|signal transduction;	GO:0005737|cytoplasm;GO:0005829|cytosol;GO:0070062|extracellular exosome;GO:0031234|extrinsic component of cytoplasmic side of plasma membrane;GO:0005635|nuclear envelope;GO:0005634|nucleus;GO:0048471|perinuclear region of cytoplasm;GO:0001726|ruffle;	GO:0005509|calcium ion binding;GO:0048306|calcium-dependent protein binding;GO:0015075|ion transmembrane transporter activity;GO:0042803|protein homodimerization activity;GO:0044548|S100 protein binding;GO:0005523|tropomyosin binding;GO:0008270|zinc ion binding;	.	.
ENSG00000100994	2859	151.89703941566128	10817	607.3009283052537	0.25011824012775385	-1.99931782352477	0	0	down	yes	PYGB	protein_coding	chr20:25248069-25298014:+	gi|21361370|ref|NP_002853.2|	4389	0.0	glycogen phosphorylase, brain form [Homo sapiens]	gi|34577123|ref|NM_002862.3|	4131	0.0	Homo sapiens phosphorylase, glycogen; brain (PYGB), mRNA	P11216	253	1e-76	Glycogen phosphorylase, brain form	CPn0307	853	0.0	COG0058	pfam00343	Phosphorylase	Carbohydrate phosphorylase. The members of this family catalyse the formation of glucose 1-phosphate from one of the following polyglucoses; glycogen, starch, glucan or maltodextrin.	GO:0005980|glycogen catabolic process;	GO:0005737|cytoplasm;GO:0070062|extracellular exosome;GO:0016020|membrane;	GO:0008184|glycogen phosphorylase activity;GO:0030170|pyridoxal phosphate binding;	K00688	E2.4.1.1, glgP, PYG; starch phosphorylase [EC:2.4.1.1]
ENSG00000084234	16566	880.142131850243	31072	1744.4813205418177	0.5045294102529456	-0.986989724883029	0	0	down	no	APLP2	protein_coding	chr11:130069837-130144811:+	gi|343478153|ref|NP_001230228.1|	3539	0.0	amyloid-like protein 2 isoform 5 [Homo sapiens]	gi|214010177|ref|NM_001642.2|	3727	0.0	Homo sapiens amyloid beta (A4) precursor-like protein 2 (APLP2), transcript variant 1, mRNA	O00370	162	1e-52	LINE-1 retrotransposable element ORF2 protein	.	.	.	.	pfam12925	APP_E2	E2 domain of amyloid precursor protein. The E2 domain is the largest of the conserved domains of the amyloid precursor protein. The structure of E2 consists of two coiled-coil sub-structures connected through a continuous helix, and bears an unexpected resemblance to the spectrin family of protein structures.E 2 can reversibly dimerise in solution, and the dimerization occurs along the longest di…	GO:0006310|DNA recombination;GO:0090305|nucleic acid phosphodiester bond hydrolysis;GO:0032199|reverse transcription involved in RNA-mediated transposition;GO:0032197|transposition, RNA-mediated;	.	GO:0046872|metal ion binding;GO:0003964|RNA-directed DNA polymerase activity;GO:0009036|Type II site-specific deoxyribonuclease activity;	K08117	APLP2; amyloid beta (A4) precursor-like protein 2
ENSG00000148303	6646	353.0981895615547	17002	954.5465825132591	0.36991195194672444	-1.43474617983853	0	0	down	yes	RPL7A	protein_coding	chr9:133348214-133351426:+	gi|119608468|gb|EAW88062.1|	1234	5e-168	ribosomal protein L7a, isoform CRA_b, partial [Homo sapiens]	gi|18390348|ref|NM_000972.2|	890	0.0	Homo sapiens ribosomal protein L7a (RPL7A), mRNA	P62425	431	7e-151	60S ribosomal protein L7a	SPBC29A3.04	283	1e-93	COG1358	pfam01248	Ribosomal_L7Ae	Ribosomal protein L7Ae/L30e/S12e/Gadd45 family. This family includes: Ribosomal L7A from metazoa, Ribosomal L8-A and L8-B from fungi, 30S ribosomal protein HS6 from archaebacteria, 40S ribosomal protein S12 from eukaryotes, Ribosomal protein L30 from eukaryotes and archaebacteria. Gadd45 and MyD118.	GO:1904401|cellular response to Thyroid stimulating hormone;GO:0000470|maturation of LSU-rRNA;GO:0006412|translation;	GO:0022625|cytosolic large ribosomal subunit;GO:0005840|ribosome;	GO:0003723|RNA binding;	K02936	RP-L7Ae, RPL7A; large subunit ribosomal protein L7Ae
ENSG00000187955	787	41.81286114729816	6454	362.34817336434384	0.1153941546305382	-3.11535794975252	0	0	down	yes	COL14A1	protein_coding	chr8:120059780-120372036:+	gi|55743096|ref|NP_066933.1|	8159	0.0	collagen alpha-1(XIV) chain precursor [Homo sapiens]	gi|442734428|ref|NM_021110.2|	6464	0.0	Homo sapiens collagen, type XIV, alpha 1 (COL14A1), mRNA	Q05707	2076	0.0	Collagen alpha-1(XIV) chain	.	.	.	.	pfam00092	VWA	von Willebrand factor type A domain.	GO:0030199|collagen fibril organization;GO:0030198|extracellular matrix organization;GO:0016337|single organismal cell-cell adhesion;	GO:0005581|collagen trimer;GO:0005596|collagen type XIV trimer;GO:0005788|endoplasmic reticulum lumen;GO:0070062|extracellular exosome;GO:0005576|extracellular region;GO:0005615|extracellular space;GO:0005578|proteinaceous extracellular matrix;	GO:0005518|collagen binding;GO:0005201|extracellular matrix structural constituent;GO:0044822|poly(A) RNA binding;GO:0030674|protein binding, bridging;	K08133	COL14A; collagen, type XIV, alpha
ENSG00000166710	14347	762.2479274209487	27986	1571.2234241980984	0.48513019579629507	-1.04355611537567	0	0	down	yes	B2M	protein_coding	chr15:44711477-44718877:+	gi|530406197|ref|XP_005254606.1|	575	9e-70	PREDICTED: beta-2-microglobulin isoform X1 [Homo sapiens]	gi|259013218|ref|NG_012920.1|	2403	0.0	Homo sapiens beta-2-microglobulin (B2M), RefSeqGene on chromosome 15	P16213	221	8e-70	Beta-2-microglobulin	.	.	.	.	pfam07654	C1-set	Immunoglobulin C1-set domain.	GO:0002474|antigen processing and presentation of peptide antigen via MHC class I;GO:0006955|immune response;	GO:0005576|extracellular region;GO:0042612|MHC class I protein complex;	.	.	.
ENSG00000107731	9647	512.5396079898162	1918	107.68264588051	4.7597233871700695	2.25087773329084	0	0	up	yes	UNC5B	protein_coding	chr10:71212570-71302864:+	gi|32261318|ref|NP_734465.2|	4699	0.0	netrin receptor UNC5B isoform 1 precursor [Homo sapiens]	gi|349585201|ref|NM_170744.4|	6841	0.0	Homo sapiens unc-5 netrin receptor B (UNC5B), transcript variant 1, mRNA	Q8IZJ1	1810	0.0	Netrin receptor UNC5B	.	.	.	.	pfam00791	ZU5	ZU5 domain. Domain present in ZO-1 and Unc5-like netrin receptors Domain of unknown function.	GO:0001525|angiogenesis;GO:0033564|anterior/posterior axon guidance;GO:0006915|apoptotic process;GO:2001240|negative regulation of extrinsic apoptotic signaling pathway in absence of ligand;GO:0043524|negative regulation of neuron apoptotic process;GO:0014068|positive regulation of phosphatidylinositol 3-kinase signaling;GO:0007165|signal transduction;	GO:0016021|integral component of membrane;GO:0045121|membrane raft;GO:0005886|plasma membrane;	.	K07521	UNC5; netrin receptor unc-5
ENSG00000163359	154428	8204.67156449169	110195	6186.6992506792485	1.3261791517651167	0.407275680356018	0	0	up	no	COL6A3	protein_coding	chr2:237324003-237414375:-	gi|119591513|gb|EAW71107.1|	10516	0.0	collagen, type VI, alpha 3, isoform CRA_e [Homo sapiens]	gi|190343014|ref|NM_004369.3|	10581	0.0	Homo sapiens collagen, type VI, alpha 3 (COL6A3), transcript variant 1, mRNA	P12111	3561	0.0	Collagen alpha-3(VI) chain	.	.	.	.	pfam00092	VWA	von Willebrand factor type A domain.	GO:0007155|cell adhesion;GO:0030574|collagen catabolic process;GO:0030198|extracellular matrix organization;GO:0007517|muscle organ development;	GO:0005589|collagen type VI trimer;GO:0005788|endoplasmic reticulum lumen;GO:0070062|extracellular exosome;GO:0031012|extracellular matrix;GO:0005576|extracellular region;GO:0005615|extracellular space;GO:1903561|extracellular vesicle;GO:0005578|proteinaceous extracellular matrix;GO:0042383|sarcolemma;	GO:0004867|serine-type endopeptidase inhibitor activity;	K06238	COL6A; collagen, type VI, alpha
ENSG00000154175	5926	314.8450002018918	15562	873.7003833120419	0.36035808867150854	-1.47249686614943	0	0	down	yes	ABI3BP	protein_coding	chr3:100749156-100993515:-	gi|530374266|ref|XP_005247340.1|	7199	0.0	PREDICTED: target of Nesh-SH3 isoform X4 [Homo sapiens]	gi|544416955|ref|XM_005548280.1|	5885	0.0	PREDICTED: Macaca fascicularis ABI family, member 3 (NESH) binding protein (ABI3BP), transcript variant X4, mRNA	Q7Z7G0	206	1e-59	Target of Nesh-SH3	.	.	.	.	pfam13900	GVQW	Putative binding domain. This short domain is often found nested inside other longer domains. The function is not known, but the domain carries a highly conserved GVQW motif. The members are rich in proline and cysteine. This may be a binding domain.	GO:0030198|extracellular matrix organization;GO:0010811|positive regulation of cell-substrate adhesion;	GO:0005615|extracellular space;GO:0005614|interstitial matrix;	GO:0008201|heparin binding;	.	.
ENSG00000148175	786	41.75973171763196	6201	348.1439453102411	0.1199496136014046	-3.05949958466106	0	0	down	yes	STOM	protein_coding	chr9:121338988-121370304:-	gi|38016911|ref|NP_004090.4|	1431	0.0	erythrocyte band 7 integral membrane protein isoform a [Homo sapiens]	gi|396578174|ref|NM_004099.5|	3010	0.0	Homo sapiens stomatin (STOM), transcript variant 1, mRNA	P27105	555	0.0	Erythrocyte band 7 integral membrane protein	AF1420	129	1e-33	COG0330	pfam01145	Band_7	SPFH domain / Band 7 family. This family has been called SPFH, Band 7 or PHB domain. Recent phylogenetic analysis has shown this domain to be a slipin or Stomatin-like integral membrane domain conserved from protozoa to mammals.	GO:0044829|positive regulation by host of viral genome replication;GO:0090314|positive regulation of protein targeting to membrane;GO:0051260|protein homooligomerization;GO:1901585|regulation of acid-sensing ion channel activity;	GO:0072562|blood microparticle;GO:0005737|cytoplasm;GO:0005856|cytoskeleton;GO:0005783|endoplasmic reticulum;GO:0070062|extracellular exosome;GO:0005615|extracellular space;GO:0005887|integral component of plasma membrane;GO:0042470|melanosome;GO:0016020|membrane;GO:0045121|membrane raft;GO:0005739|mitochondrion;GO:0048471|perinuclear region of cytoplasm;GO:0031982|vesicle;	GO:0070063|RNA polymerase binding;	K17286	STOM; erythrocyte band 7 integral membrane protein
ENSG00000174748	8167	433.9080520838425	18890	1060.5449325770771	0.4091368868544449	-1.2893444816825	0	0	down	yes	RPL15	protein_coding	chr3:23916545-23923692:+	gi|761631378|ref|NP_001292094.1|	946	3e-118	60S ribosomal protein L15 [Gallus gallus]	gi|358356406|ref|NM_001253384.1|	2835	0.0	Homo sapiens ribosomal protein L15 (RPL15), transcript variant 6, mRNA	P61314	261	1e-81	60S ribosomal protein L15	YMR121c	257	3e-78	COG1632	pfam00827	Ribosomal_L15e	Ribosomal L15.	GO:0002181|cytoplasmic translation;	GO:0022625|cytosolic large ribosomal subunit;	GO:0003735|structural constituent of ribosome;	K02877	RP-L15e, RPL15; large subunit ribosomal protein L15e
ENSG00000167779	4085	217.03372018642054	12523	703.08121708114	0.3086894016134319	-1.69577214384953	0	0	down	yes	IGFBP6	protein_coding	chr12:53097436-53102345:+	gi|11321593|ref|NP_002169.1|	857	1e-110	insulin-like growth factor-binding protein 6 precursor [Homo sapiens]	gi|426372701|ref|XM_004053209.1|	1099	0.0	PREDICTED: Gorilla gorilla gorilla insulin-like growth factor binding protein 6 (IGFBP6), mRNA	P24592	209	5e-66	Insulin-like growth factor-binding protein 6	.	.	.	.	pfam00219	IGFBP	Insulin-like growth factor binding protein.	GO:0044267|cellular protein metabolic process;GO:0090090|negative regulation of canonical Wnt signaling pathway;GO:0008285|negative regulation of cell proliferation;GO:0001558|regulation of cell growth;GO:0043567|regulation of insulin-like growth factor receptor signaling pathway;GO:0007165|signal transduction;	GO:0070062|extracellular exosome;GO:0005576|extracellular region;GO:0005615|extracellular space;GO:0005794|Golgi apparatus;	GO:0031994|insulin-like growth factor I binding;GO:0031995|insulin-like growth factor II binding;GO:0005102|receptor binding;	.	.
ENSG00000143819	721	38.30631878932906	6002	336.971449726184	0.11367823244508098	-3.13697206713053	0	0	down	yes	EPHX1	protein_coding	chr1:225810092-225845563:+	gi|694892013|ref|XP_009439846.1|	2400	0.0	PREDICTED: LOW QUALITY PROTEIN: epoxide hydrolase 1 [Pan troglodytes]	gi|600971690|ref|NM_001291163.1|	1789	0.0	Homo sapiens epoxide hydrolase 1, microsomal (xenobiotic) (EPHX1), transcript variant 3, mRNA	P07099	287	3e-92	Epoxide hydrolase 1	CAC0719	97.8	2e-23	COG0596	pfam06441	EHN	Epoxide hydrolase N terminus. This family represents the N-terminal region of the eukaryotic epoxide hydrolase protein. Epoxide hydrolases (EC:3.3.2.3) comprise a group of functionally related enzymes that catalyse the addition of water to oxirane compounds (epoxides), thereby usually generating vicinal trans-diols. EHs have been found in all types of living organisms, including mammals, inverteb…	GO:0019439|aromatic compound catabolic process;GO:0014070|response to organic cyclic compound;GO:0009636|response to toxic substance;GO:0006805|xenobiotic metabolic process;	GO:0005789|endoplasmic reticulum membrane;GO:0016021|integral component of membrane;GO:0031090|organelle membrane;	GO:0033961|cis-stilbene-oxide hydrolase activity;GO:0004301|epoxide hydrolase activity;	K01253	EPHX1; microsomal epoxide hydrolase [EC:3.3.2.9]
ENSG00000058668	2758	146.53096701937525	10164	570.6394226952573	0.2567838133707566	-1.96137383131244	0	0	down	yes	ATP2B4	protein_coding	chr1:203626561-203744081:+	gi|48255957|ref|NP_001675.3|	5972	0.0	plasma membrane calcium-transporting ATPase 4 isoform 4b [Homo sapiens]	gi|31873389|emb|BX537444.1|	8923	0.0	Homo sapiens mRNA; cDNA DKFZp686K08109 (from clone DKFZp686K08109); complete cds	P23634	136	7e-31	Plasma membrane calcium-transporting ATPase 4	.	.	.	.	pfam00122	E1-E2_ATPase	E1-E2 ATPase.	GO:1901660|calcium ion export;GO:0098703|calcium ion import across plasma membrane;GO:0097553|calcium ion transmembrane import into cytosol;GO:0070588|calcium ion transmembrane transport;GO:0006874|cellular calcium ion homeostasis;GO:0071872|cellular response to epinephrine stimulus;GO:0030317|sperm motility;GO:0021766|hippocampus development;GO:0034220|ion transmembrane transport;GO:1901205|nega…	GO:0016323|basolateral plasma membrane;GO:0005901|caveola;GO:0005887|integral component of plasma membrane;GO:0043231|intracellular membrane-bounded organelle;GO:0016020|membrane;GO:0043005|neuron projection;GO:0005886|plasma membrane;GO:0043234|protein complex;GO:0036126|sperm flagellum;GO:0097228|sperm principal piece;GO:0030315|T-tubule;GO:0030018|Z disc;	GO:0005524|ATP binding;GO:0005388|calcium-transporting ATPase activity;GO:0005516|calmodulin binding;GO:0046872|metal ion binding;GO:0050998|nitric-oxide synthase binding;GO:0036487|nitric-oxide synthase inhibitor activity;GO:0030165|PDZ domain binding;GO:0030346|protein phosphatase 2B binding;GO:0097110|scaffold protein binding;	K05850	ATP2B; Ca2+ transporting ATPase, plasma membrane [EC:3.6.3.8]
ENSG00000188783	464	24.652055365116066	5308	298.0080731667086	0.08272277694747374	-3.59557157301568	0	0	down	yes	PRELP	protein_coding	chr1:203475828-203491352:+	gi|4506041|ref|NP_002716.1|	1580	0.0	prolargin precursor [Homo sapiens]	gi|41349452|ref|NM_002725.3|	5747	0.0	Homo sapiens proline/arginine-rich end leucine-rich repeat protein (PRELP), transcript variant 1, mRNA	P51888	613	0.0	Prolargin	alr0124_1	72.0	7e-12	COG4886	pfam13900	GVQW	Putative binding domain. This short domain is often found nested inside other longer domains. The function is not known, but the domain carries a highly conserved GVQW motif. The members are rich in proline and cysteine. This may be a binding domain.	GO:0007569|cell aging;GO:0018146|keratan sulfate biosynthetic process;GO:0042340|keratan sulfate catabolic process;GO:0001501|skeletal system development;	GO:0070062|extracellular exosome;GO:0005576|extracellular region;GO:0005615|extracellular space;GO:1903561|extracellular vesicle;GO:0005796|Golgi lumen;GO:0043202|lysosomal lumen;GO:0005578|proteinaceous extracellular matrix;	GO:0005201|extracellular matrix structural constituent;GO:0008201|heparin binding;	K08125	PRELP; proline arginine-rich end leucine-rich repeat protein
ENSG00000185585	218	11.582215667231255	4620	259.38155577057154	0.04465319684286252	-4.48509272429956	0	0	down	yes	OLFML2A	protein_coding	chr9:124777158-124814885:+	gi|116014339|ref|NP_872293.2|	3125	0.0	olfactomedin-like protein 2A isoform 1 precursor [Homo sapiens]	gi|544186072|ref|NM_182487.3|	6425	0.0	Homo sapiens olfactomedin-like 2A (OLFML2A), transcript variant 1, mRNA	Q68BL7	1208	0.0	Olfactomedin-like protein 2A	.	.	.	.	pfam02191	OLF	Olfactomedin-like domain.	GO:0030198|extracellular matrix organization;	GO:0005578|proteinaceous extracellular matrix;	GO:0050840|extracellular matrix binding;	.	.
ENSG00000124225	4947	262.8312885586836	230	12.912934594638841	20.354109798388137	4.34724822044119	0	0	up	yes	PMEPA1	protein_coding	chr20:57648392-57711536:-	gi|332207886|ref|XP_003253026.1|	1439	0.0	PREDICTED: protein TMEPAI isoform X1 [Nomascus leucogenys]	gi|364023807|ref|NM_020182.4|	4845	0.0	Homo sapiens prostate transmembrane protein, androgen induced 1 (PMEPA1), transcript variant 1, mRNA	Q969W9	553	0.0	Protein TMEPAI	.	.	.	.	pfam01500	Keratin_B2	Keratin, high sulfur B2 protein. High sulfur proteins are cysteine-rich proteins synthesized during the differentiation of hair matrix cells, and form hair fibres in association with hair keratin intermediate filaments. This family has been divided up into four regions, with the second region containing 8 copies of a short repeat. This family is also known as B2 or KAP1.	GO:0030521|androgen receptor signaling pathway;GO:0060394|negative regulation of pathway-restricted SMAD protein phosphorylation;GO:0010991|negative regulation of SMAD protein complex assembly;GO:0030512|negative regulation of transforming growth factor beta receptor signaling pathway;	GO:0031901|early endosome membrane;GO:0010008|endosome membrane;GO:0000139|Golgi membrane;GO:0016021|integral component of membrane;GO:0043231|intracellular membrane-bounded organelle;GO:0005654|nucleoplasm;GO:0005886|plasma membrane;	GO:0070412|R-SMAD binding;GO:0050699|WW domain binding;	.	.
ENSG00000198431	3269	173.68010557880262	11000	617.5751327870751	0.28122911101519904	-1.83018215430518	0	0	down	yes	TXNRD1	protein_coding	chr12:104215779-104350305:+	gi|148277071|ref|NP_001087240.1|	3317	0.0	thioredoxin reductase 1, cytoplasmic isoform 3 [Homo sapiens]	gi|387598067|ref|NM_001261445.1|	4269	0.0	Homo sapiens thioredoxin reductase 1 (TXNRD1), transcript variant 6, mRNA	Q16881	191	2e-55	Thioredoxin reductase 1, cytoplasmic	PA2025	50.4	3e-08	COG1249	pfam07992	Pyr_redox_2	Pyridine nucleotide-disulphide oxidoreductase. This family includes both class I and class II oxidoreductases and also NADH oxidases and peroxidases. This domain is actually a small NADH binding domain within a larger FAD binding domain.	GO:0008283|cell proliferation;GO:0045454|cell redox homeostasis;GO:0007369|gastrulation;GO:0001707|mesoderm formation;	GO:0005737|cytoplasm;GO:0005829|cytosol;GO:0070062|extracellular exosome;GO:0005739|mitochondrion;GO:0005634|nucleus;	GO:0050660|flavin adenine dinucleotide binding;GO:0004791|thioredoxin-disulfide reductase activity;	K00384	trxB; thioredoxin reductase (NADPH) [EC:1.8.1.9]
ENSG00000108828	5945	315.8544593655496	15337	861.0681646868518	0.36681702136835787	-1.44686750918787	0	0	down	yes	VAT1	protein_coding	chr17:43014605-43025123:-	gi|18379349|ref|NP_006364.2|	1799	0.0	synaptic vesicle membrane protein VAT-1 homolog [Homo sapiens]	gi|118200348|ref|NM_006373.3|	2734	0.0	Homo sapiens vesicle amine transport 1 (VAT1), mRNA	Q99536	210	1e-64	Synaptic vesicle membrane protein VAT-1 homolog	Rv1912c	163	6e-43	COG0604	pfam00107	ADH_zinc_N	Zinc-binding dehydrogenase.	GO:0010637|negative regulation of mitochondrial fusion;	GO:0070062|extracellular exosome;GO:0016021|integral component of membrane;GO:0005741|mitochondrial outer membrane;	GO:0016491|oxidoreductase activity;GO:0008270|zinc ion binding;	.	.
ENSG00000101335	17940	953.1419682115996	6658	373.8013849178496	2.549862056881014	1.3504192018933	0	0	up	yes	MYL9	protein_coding	chr20:36541484-36551447:+	gi|795351911|ref|XP_011784502.1|	860	2e-105	PREDICTED: myosin regulatory light polypeptide 9 isoform X2 [Colobus angolensis palliatus]	gi|9581785|emb|AL050318.13|	2374	0.0	Human DNA sequence from clone RP5-977B1 on chromosome 20, complete sequence	P18666	162	1e-46	Myosin regulatory light chain 12B	SPAC3A12.14	114	7e-28	COG5126	pfam13405	EF-hand_6	EF-hand domain.	.	GO:0016459|myosin complex;GO:0043234|protein complex;	GO:0005509|calcium ion binding;	K12755	MYL9; myosin regulatory light chain 9
ENSG00000162804	722	38.35944821899526	5879	330.06583687774673	0.11621756611303956	-3.10509994844415	0	0	down	yes	SNED1	protein_coding	chr2:240998838-241095568:+	gi|122937283|ref|NP_001073906.1|	7275	0.0	sushi, nidogen and EGF-like domain-containing protein 1 precursor [Homo sapiens]	gi|122937282|ref|NM_001080437.1|	6834	0.0	Homo sapiens sushi, nidogen and EGF-like domains 1 (SNED1), mRNA	Q8TER0	2806	0.0	Sushi, nidogen and EGF-like domain-containing protein 1	.	.	.	.	pfam06119	NIDO	Nidogen-like. This is a nidogen-like domain (NIDO) domain and is an extracellular domain found in nidogen and hypothetical proteins of unknown function.	GO:0007160|cell-matrix adhesion;	GO:0070062|extracellular exosome;	GO:0005509|calcium ion binding;	.	.
ENSG00000134013	13576	721.2851371483098	4204	236.02598711244212	3.055956447730866	1.61162398280742	0	0	up	yes	LOXL2	protein_coding	chr8:23297189-23425328:-	gi|119584030|gb|EAW63626.1|	4378	0.0	lysyl oxidase-like 2, isoform CRA_b [Homo sapiens]	gi|67782347|ref|NM_002318.2|	3518	0.0	Homo sapiens lysyl oxidase-like 2 (LOXL2), mRNA	Q5RFQ6	154	6e-41	Lysyl oxidase homolog 2	.	.	.	.	pfam01186	Lysyl_oxidase	Lysyl oxidase.	GO:0006464|cellular protein modification process;GO:0030199|collagen fibril organization;GO:0043542|endothelial cell migration;GO:0001935|endothelial cell proliferation;GO:0001837|epithelial to mesenchymal transition;GO:0016570|histone modification;GO:0045892|negative regulation of transcription, DNA-templated;GO:0055114|oxidation-reduction process;GO:0032332|positive regulation of chondrocyte di…	GO:0005604|basement membrane;GO:0005694|chromosome;GO:0005615|extracellular space;GO:0016020|membrane;GO:0005634|nucleus;	GO:0003682|chromatin binding;GO:0005507|copper ion binding;GO:0035064|methylated histone binding;GO:0070492|oligosaccharide binding;GO:0004720|protein-lysine 6-oxidase activity;GO:0005044|scavenger receptor activity;GO:0003714|transcription corepressor activity;	K00280	LOXL2_3_4; lysyl oxidase-like protein 2/3/4 [EC:1.4.3.-]
ENSG00000179218	19223	1021.3070264733323	7534	422.9828227652567	2.414535464576367	1.27174565389893	0	0	up	yes	CALR	protein_coding	chr19:12938578-12944489:+	gi|62897681|dbj|BAD96780.1|	1677	0.0	calreticulin precursor variant [Homo sapiens]	gi|209862753|ref|NM_004343.3|	1903	0.0	Homo sapiens calreticulin (CALR), mRNA	P27797	304	6e-102	Calreticulin	.	.	.	.	pfam00262	Calreticulin	Calreticulin family.	GO:0002474|antigen processing and presentation of peptide antigen via MHC class I;GO:0036500|ATF6-mediated unfolded protein response;GO:0055007|cardiac muscle cell differentiation;GO:0007050|cell cycle arrest;GO:0006874|cellular calcium ion homeostasis;GO:0071285|cellular response to lithium ion;GO:0090398|cellular senescence;GO:0061077|chaperone-mediated protein folding;GO:0030866|cortical actin…	GO:0001669|acrosomal vesicle;GO:0009986|cell surface;GO:0005737|cytoplasm;GO:0005829|cytosol;GO:0071682|endocytic vesicle lumen;GO:0005783|endoplasmic reticulum;GO:0005788|endoplasmic reticulum lumen;GO:0009897|external side of plasma membrane;GO:0070062|extracellular exosome;GO:0005576|extracellular region;GO:0005615|extracellular space;GO:0005925|focal adhesion;GO:0005794|Golgi apparatus;GO:007…	GO:0050681|androgen receptor binding;GO:0005509|calcium ion binding;GO:0030246|carbohydrate binding;GO:0051087|chaperone binding;GO:0001849|complement component C1q binding;GO:0003677|DNA binding;GO:0001948|glycoprotein binding;GO:0042562|hormone binding;GO:0005178|integrin binding;GO:0005506|iron ion binding;GO:0003729|mRNA binding;GO:0042277|peptide binding;GO:0044822|poly(A) RNA binding;GO:004…	K08057	CALR; calreticulin
ENSG00000069702	98	5.206684107287445	4203	235.96984391855239	0.02206504026457122	-5.50209380980983	0	0	down	yes	TGFBR3	protein_coding	chr1:91680343-91906335:-	gi|332221872|ref|XP_003260087.1|	4490	0.0	PREDICTED: transforming growth factor beta receptor type 3 isoform X1 [Nomascus leucogenys]	gi|307574689|ref|NM_003243.4|	6465	0.0	Homo sapiens transforming growth factor, beta receptor III (TGFBR3), transcript variant 1, mRNA	Q03167	276	6e-86	Transforming growth factor beta receptor type 3	.	.	.	.	pfam00100	Zona_pellucida	Zona pellucida-like domain.	GO:0031100|organ regeneration;GO:0030509|BMP signaling pathway;GO:0060317|cardiac epithelial to mesenchymal transition;GO:0060038|cardiac muscle cell proliferation;GO:0016049|cell growth;GO:0016477|cell migration;GO:0060318|definitive erythrocyte differentiation;GO:0060216|definitive hemopoiesis;GO:0060939|epicardium-derived cardiac fibroblast cell development;GO:0001837|epithelial to mesenchymal…	GO:0009986|cell surface;GO:0005737|cytoplasm;GO:0009897|external side of plasma membrane;GO:0070062|extracellular exosome;GO:0005615|extracellular space;GO:0034673|inhibin-betaglycan-ActRII complex;GO:0005887|integral component of plasma membrane;GO:0005578|proteinaceous extracellular matrix;GO:0043235|receptor complex;	GO:0015026|coreceptor activity;GO:0005539|glycosaminoglycan binding;GO:0008201|heparin binding;GO:0030165|PDZ domain binding;GO:0046332|SMAD binding;GO:0050431|transforming growth factor beta binding;GO:0070123|transforming growth factor beta receptor activity, type III;GO:0005160|transforming growth factor beta receptor binding;GO:0005024|transforming growth factor beta-activated receptor activi…	K05843	TGFBR3; transforming growth factor, beta receptor III
ENSG00000196139	416	22.101842741138544	5005	280.9966854181191	0.07865517242045511	-3.66831454835533	0	0	down	yes	AKR1C3	protein_coding	chr10:5035354-5107686:+	gi|40788950|dbj|BAA04619.2|	1745	0.0	KIAA0119 [Homo sapiens]	gi|426363862|ref|XM_004049000.1|	1716	0.0	PREDICTED: Gorilla gorilla gorilla aldo-keto reductase family 1 member C3-like, transcript variant 2 (LOC101144878), mRNA	P42330	674	0.0	Aldo-keto reductase family 1 member C3	YOR120w	158	1e-44	COG0656	pfam00248	Aldo_ket_red	Aldo/keto reductase family. This family includes a number of K+ ion channel beta chain regulatory domains - these are reported to have oxidoreductase activity.	GO:0071276|cellular response to cadmium ion;GO:0071277|cellular response to calcium ion;GO:0071384|cellular response to corticosteroid stimulus;GO:0071395|cellular response to jasmonic acid stimulus;GO:0071799|cellular response to prostaglandin D stimulus;GO:0071379|cellular response to prostaglandin stimulus;GO:0034614|cellular response to reactive oxygen species;GO:0044597|daunorubicin metaboli…	GO:0005737|cytoplasm;GO:0005634|nucleus;	GO:0047020|15-hydroxyprostaglandin-D dehydrogenase (NADP+) activity;GO:0004032|alditol:NADP+ 1-oxidoreductase activity;GO:0047023|androsterone dehydrogenase activity;GO:0047787|delta4-3-oxosteroid 5beta-reductase activity;GO:0035410|dihydrotestosterone 17-beta-dehydrogenase activity;GO:0045550|geranylgeranyl reductase activity;GO:0047718|indanol dehydrogenase activity;GO:0045703|ketoreductase act…	K04119	AKR1C3; aldo-keto reductase family 1 member C3 [EC:1.1.1.64 1.1.1.188 1.1.1.213]
ENSG00000142541	6256	332.3777119917373	15598	875.7215382920724	0.3795472618384796	-1.39764855134252	0	0	down	yes	RPL13A	protein_coding	chr19:49487554-49492308:+	gi|544512774|ref|XP_005589973.1|	1111	1e-148	PREDICTED: 60S ribosomal protein L13a isoform X1 [Macaca fascicularis]	gi|16552350|dbj|AK056837.1|	2304	0.0	Homo sapiens cDNA FLJ32275 fis, clone PROST2000053, moderately similar to 60S RIBOSOMAL PROTEIN L13A	P35427	334	5e-114	60S ribosomal protein L13a	SPBC839.13c	238	2e-75	COG0102	pfam00572	Ribosomal_L13	Ribosomal protein L13.	GO:0071346|cellular response to interferon-gamma;GO:1901194|negative regulation of formation of translation preinitiation complex;GO:0017148|negative regulation of translation;GO:0000184|nuclear-transcribed mRNA catabolic process, nonsense-mediated decay;GO:0006364|rRNA processing;GO:0006614|SRP-dependent cotranslational protein targeting to membrane;GO:0006412|translation;GO:0006413|translationa…	GO:0005737|cytoplasm;GO:0005829|cytosol;GO:0022625|cytosolic large ribosomal subunit;GO:0005925|focal adhesion;GO:0097452|GAIT complex;GO:0030529|ribonucleoprotein complex;GO:0015934|large ribosomal subunit;GO:0016020|membrane;GO:0005730|nucleolus;GO:0005634|nucleus;	GO:0003729|mRNA binding;GO:0044822|poly(A) RNA binding;GO:0003735|structural constituent of ribosome;	K02872	RP-L13Ae, RPL13A; large subunit ribosomal protein L13Ae
ENSG00000163430	63503	3373.878172092598	39073	2193.68301485358	1.5379971259511218	0.621052807343994	0	0	up	no	FSTL1	protein_coding	chr3:120392293-120451253:-	gi|149060525|gb|EDM11239.1|	1476	0.0	follistatin-like 1 [Rattus norvegicus]	gi|347360963|ref|NM_001244588.1|	5457	0.0	Pan troglodytes follistatin-like 1 (FSTL1), mRNA	Q12841	504	2e-176	Follistatin-related protein 1	.	.	.	.	pfam07648	Kazal_2	Kazal-type serine protease inhibitor domain. Usually indicative of serine protease inhibitors. However, kazal-like domains are also seen in the extracellular part of agrins, which are not known to be protease inhibitors. Kazal domains often occur in tandem arrays. Small alpha+beta fold containing three disulphides.	.	GO:0005576|extracellular region;	GO:0005509|calcium ion binding;GO:0008201|heparin binding;	.	.
ENSG00000164176	10866	577.304382752912	2844	159.67124342240376	3.615581430813292	1.85422766927884	0	0	up	yes	EDIL3	protein_coding	chr5:83940554-84384793:-	gi|522023554|ref|NP_001265571.1|	2496	0.0	EGF-like repeat and discoidin I-like domain-containing protein 3 isoform 2 precursor [Homo sapiens]	gi|522023551|ref|NM_005711.4|	4686	0.0	Homo sapiens EGF-like repeats and discoidin I-like domains 3 (EDIL3), transcript variant 1, mRNA	O43854	961	0.0	EGF-like repeat and discoidin I-like domain-containing protein 3	.	.	.	.	pfam00754	F5_F8_type_C	F5/8 type C domain. This domain is also known as the discoidin (DS) domain family.	GO:0007155|cell adhesion;GO:0007275|multicellular organismal development;	GO:0005576|extracellular region;	GO:0005509|calcium ion binding;	.	.
ENSG00000070756	12157	645.8944764519741	23914	1342.608338679101	0.48107438174220246	-1.05566812007239	0	0	down	yes	PABPC1	protein_coding	chr8:100685816-100722809:-	gi|472365705|ref|XP_004402403.1|	3188	0.0	PREDICTED: polyadenylate-binding protein 1 isoform X1 [Odobenus rosmarus divergens]	gi|27693140|gb|BC041863.1|	3474	0.0	Homo sapiens poly(A) binding protein, cytoplasmic 1, mRNA (cDNA clone IMAGE:5271298)	P11940	1232	0.0	Polyadenylate-binding protein 1	.	.	.	.	pfam00658	PABP	Poly-adenylate binding protein, unique domain. The region featured in this family is found towards the C-terminus of poly(A)-binding proteins (PABPs). These are eukaryotic proteins that, through their binding of the 3' poly(A) tail on mRNA, have very important roles in the pathways of gene expression. They seem to provide a scaffold on which other proteins can bind and mediate processes such as e…	GO:0031047|gene silencing by RNA;GO:0006397|mRNA processing;GO:0048255|mRNA stabilization;GO:0060212|negative regulation of nuclear-transcribed mRNA poly(A) tail shortening;GO:1900153|positive regulation of nuclear-transcribed mRNA catabolic process, deadenylation-dependent decay;GO:0060213|positive regulation of nuclear-transcribed mRNA poly(A) tail shortening;GO:0006417|regulation of translatio…	GO:0005737|cytoplasm;GO:0005844|polysome;	GO:0031370|eukaryotic initiation factor 4G binding;GO:0000166|nucleotide binding;GO:0008143|poly(A) binding;GO:0043621|protein self-association;	K13126	PABPC; polyadenylate-binding protein
ENSG00000162733	8634	458.7194957379572	19006	1067.0575430682861	0.4298919947830794	-1.21795384940514	0	0	down	yes	DDR2	protein_coding	chr1:162631373-162787400:+	gi|821008071|ref|XP_012366882.1|	4593	0.0	PREDICTED: discoidin domain-containing receptor 2 isoform X1 [Nomascus leucogenys]	gi|426332502|ref|XM_004027795.1|	9796	0.0	PREDICTED: Gorilla gorilla gorilla discoidin domain receptor tyrosine kinase 2, transcript variant 2 (DDR2), mRNA	Q16832	182	9e-52	Discoidin domain-containing receptor 2	.	.	.	.	pfam07714	Pkinase_Tyr	Protein tyrosine kinase.	GO:0031214|biomineral tissue development;GO:0007155|cell adhesion;GO:0035988|chondrocyte proliferation;GO:0030199|collagen fibril organization;GO:0038063|collagen-activated tyrosine kinase receptor signaling pathway;GO:0003416|endochondral bone growth;GO:0030198|extracellular matrix organization;GO:0001503|ossification;GO:0018108|peptidyl-tyrosine phosphorylation;GO:0090091|positive regulation of…	GO:0016324|apical plasma membrane;GO:0070062|extracellular exosome;GO:0005925|focal adhesion;GO:0005887|integral component of plasma membrane;GO:0005886|plasma membrane;	GO:0005524|ATP binding;GO:0005518|collagen binding;GO:0038062|protein tyrosine kinase collagen receptor activity;GO:0004714|transmembrane receptor protein tyrosine kinase activity;	K05125	DDR2, TKT; discoidin domain receptor family member 2 [EC:2.7.10.1]
ENSG00000174348	2006	106.57763591039402	8418	472.6134061637816	0.2255070095778454	-2.14875581650194	0	0	down	yes	PODN	protein_coding	chr1:53062052-53085502:+	gi|45505137|ref|NP_714914.2|	2912	0.0	podocan isoform 1 [Homo sapiens]	gi|312283620|ref|NM_001199080.1|	3287	0.0	Homo sapiens podocan (PODN), transcript variant 2, mRNA	Q5NVQ1	50.1	6e-30	HIG1 domain family member 1A, mitochondrial	alr0124_1	70.5	9e-12	COG4886	pfam13855	LRR_8	Leucine rich repeat.	GO:0019221|cytokine-mediated signaling pathway;GO:0030336|negative regulation of cell migration;GO:0008285|negative regulation of cell proliferation;GO:0046426|negative regulation of JAK-STAT cascade;GO:0006469|negative regulation of protein kinase activity;	GO:0005737|cytoplasm;GO:0005615|extracellular space;GO:0005578|proteinaceous extracellular matrix;	GO:0005518|collagen binding;GO:0004860|protein kinase inhibitor activity;	.	.
ENSG00000136156	8707	462.5979441035896	19089	1071.7174281611342	0.43164171072343277	-1.21209381174291	0	0	down	yes	ITM2B	protein_coding	chr13:48233158-48270357:+	gi|33150540|gb|AAP97148.1|AF086918_1	1162	6e-141	E3-16 [Homo sapiens]	gi|14018248|emb|AL139322.13|	9221	0.0	Human DNA sequence from clone RP11-196P14 on chromosome 13, complete sequence	Q5R876	452	2e-142	Integral membrane protein 2B	.	.	.	.	pfam04089	BRICHOS	BRICHOS domain. The BRICHOS domain is about 100 amino acids long. It is found in a variety of proteins implicated in dementia, respiratory distress and cancer. Its exact function is unknown; roles that have been proposed for it include (a) in targeting of the protein to the secretory pathway, (b) intramolecular chaperone-like function, and (c) assisting the specialized intracellular protease proc…	GO:0042985|negative regulation of amyloid precursor protein biosynthetic process;	GO:0010008|endosome membrane;GO:0070062|extracellular exosome;GO:0005615|extracellular space;GO:0000139|Golgi membrane;GO:0030660|Golgi-associated vesicle membrane;GO:0031301|integral component of organelle membrane;GO:0005886|plasma membrane;	GO:0005524|ATP binding;GO:0001540|beta-amyloid binding;	K18264	ITM2B; integral membrane protein 2B
ENSG00000103888	4265	226.59701752633626	12290	689.999852904832	0.3284015446849517	-1.60646718182743	0	0	down	yes	CEMIP	protein_coding	chr15:80779343-80951776:+	gi|426380061|ref|XP_004056702.1|	7631	0.0	PREDICTED: protein KIAA1199 homolog isoform 2 [Gorilla gorilla gorilla]	gi|51556896|gb|AY581148.1|	7236	0.0	Homo sapiens colon cancer secreted protein 1 (CCSP1) mRNA, complete cds, alternative transcript	Q8WUJ3	2829	0.0	Cell migration-inducing and hyaluronan-binding protein	.	.	.	.	pfam10162	G8	G8 domain. This domain is found in disease proteins PKHD1 and KIAA1199 and is named G8 after its 8 conserved glycines. It is predicted to contain 10 beta strands and an alpha helix.	GO:0030213|hyaluronan biosynthetic process;GO:0030214|hyaluronan catabolic process;GO:0030335|positive regulation of cell migration;GO:0010800|positive regulation of peptidyl-threonine phosphorylation;GO:1900020|positive regulation of protein kinase C activity;GO:0090314|positive regulation of protein targeting to membrane;GO:0051281|positive regulation of release of sequestered calcium ion into …	GO:0005905|coated pit;GO:0030665|clathrin-coated vesicle membrane;GO:0005737|cytoplasm;GO:0005783|endoplasmic reticulum;GO:0005576|extracellular region;GO:0005634|nucleus;GO:0005886|plasma membrane;	GO:0032050|clathrin heavy chain binding;GO:0046923|ER retention sequence binding;GO:0005540|hyaluronic acid binding;GO:0004415|hyalurononglucosaminidase activity;	K19031	CEMIP, KIAA1199; cell migration-inducing and hyaluronan-binding protein [EC:3.2.1.35]
ENSG00000165617	4937	262.2999942620216	338	18.976399534730124	13.822432110051583	3.78893958068585	0	0	up	yes	DACT1	protein_coding	chr14:58633967-58648321:+	gi|24158478|ref|NP_057735.2|	3346	0.0	dapper homolog 1 isoform 1 [Homo sapiens]	gi|118498363|ref|NM_001079520.1|	3734	0.0	Homo sapiens dishevelled-binding antagonist of beta-catenin 1 (DACT1), transcript variant 2, mRNA	Q8R4A3	216	8e-64	Dapper homolog 1	.	.	.	.	pfam15268	Dapper	Dapper. This is a family of signalling proteins. They act in a diverse range of signaling pathways and have a range of binding partners. They act as homo- and heterodimers.	GO:0048813|dendrite morphogenesis;GO:0048619|embryonic hindgut morphogenesis;GO:0048598|embryonic morphogenesis;GO:0001702|gastrulation with mouth forming second;GO:0090090|negative regulation of canonical Wnt signaling pathway;GO:2000134|negative regulation of G1/S transition of mitotic cell cycle;GO:0046329|negative regulation of JNK cascade;GO:0032091|negative regulation of protein binding;GO:…	GO:0030054|cell junction;GO:0005737|cytoplasm;GO:0005654|nucleoplasm;GO:0005634|nucleus;GO:0045202|synapse;	GO:0008013|beta-catenin binding;GO:0070097|delta-catenin binding;GO:0042826|histone deacetylase binding;GO:0051018|protein kinase A binding;GO:0005080|protein kinase C binding;GO:0001085|RNA polymerase II transcription factor binding;	.	.
ENSG00000140988	11377	604.4535213123394	22663	1272.3732031230438	0.47505992725145924	-1.07381857871715	0	0	down	yes	RPS2	protein_coding	chr16:1962052-1964860:-	gi|426374315|ref|XP_004054021.1|	1275	5e-174	PREDICTED: 40S ribosomal protein S2-like isoform 1 [Gorilla gorilla gorilla]	gi|38649412|gb|BC063011.1|	1237	0.0	Homo sapiens ribosomal protein S2, mRNA (cDNA clone IMAGE:5217154), partial cds	O18789	65.1	1e-10	40S ribosomal protein S2	SPCC576.08c	328	1e-110	COG0098	pfam00333	Ribosomal_S5	Ribosomal protein S5, N-terminal domain.	GO:0000184|nuclear-transcribed mRNA catabolic process, nonsense-mediated decay;GO:0051347|positive regulation of transferase activity;GO:0006364|rRNA processing;GO:0006614|SRP-dependent cotranslational protein targeting to membrane;GO:0006412|translation;GO:0006413|translational initiation;GO:0019083|viral transcription;	GO:0005913|cell-cell adherens junction;GO:0005737|cytoplasm;GO:0005829|cytosol;GO:0022627|cytosolic small ribosomal subunit;GO:0070062|extracellular exosome;GO:0005925|focal adhesion;GO:0016020|membrane;GO:0005654|nucleoplasm;GO:0005634|nucleus;	GO:0098641|cadherin binding involved in cell-cell adhesion;GO:0019899|enzyme binding;GO:0017134|fibroblast growth factor binding;GO:0003729|mRNA binding;GO:0044822|poly(A) RNA binding;GO:0003735|structural constituent of ribosome;	K02981	RP-S2e, RPS2; small subunit ribosomal protein S2e
ENSG00000011028	36033	1914.4127391621275	19056	1069.8647027627728	1.7893970463914082	0.839473540159239	0	0	up	no	MRC2	protein_coding	chr17:62627401-62693597:+	gi|694969019|ref|XP_511600.3|	7817	0.0	PREDICTED: LOW QUALITY PROTEIN: C-type mannose receptor 2 [Pan troglodytes]	gi|375268685|ref|NM_006039.4|	5988	0.0	Homo sapiens mannose receptor, C type 2 (MRC2), mRNA	Q9UBG0	2870	0.0	C-type mannose receptor 2	.	.	.	.	pfam00059	Lectin_C	Lectin C-type domain. This family includes both long and short form C-type	GO:0030574|collagen catabolic process;GO:0006897|endocytosis;GO:0001649|osteoblast differentiation;	GO:0005925|focal adhesion;GO:0005887|integral component of plasma membrane;GO:0016020|membrane;	GO:0030246|carbohydrate binding;GO:0005518|collagen binding;GO:0004888|transmembrane signaling receptor activity;	K06560	MRC; mannose receptor, C type
ENSG00000180447	156	8.288191027926953	4104	230.41166772346872	0.035971229711657324	-4.79701270951787	0	0	down	yes	GAS1	protein_coding	chr9:86944363-86947189:-	gi|829908143|ref|XP_012592147.1|	1071	1e-130	PREDICTED: growth arrest-specific protein 1 [Microcebus murinus]	gi|388490249|ref|NG_032760.1|	2827	0.0	Homo sapiens growth arrest-specific 1 (GAS1), RefSeqGene on chromosome 9	P54826	374	3e-119	Growth arrest-specific protein 1	.	.	.	.	pfam02351	GDNF	GDNF/GAS1 domain. This cysteine rich domain is found in multiple copies in GNDF and GAS1 proteins. GDNF and neurturin (NTN) receptors are potent survival factors for sympathetic, sensory and central nervous system neurons. GDNF and neurturin promote neuronal survival by signaling through similar multicomponent receptors that consist of a common receptor tyrosine kinase and a member of a GPI-linke…	GO:0007050|cell cycle arrest;GO:0045165|cell fate commitment;GO:0035924|cellular response to vascular endothelial growth factor stimulus;GO:0048589|developmental growth;GO:0045930|negative regulation of mitotic cell cycle;GO:0010955|negative regulation of protein processing;GO:0042981|regulation of apoptotic process;GO:0060628|regulation of ER to Golgi vesicle-mediated transport;GO:0008589|regula…	GO:0046658|anchored component of plasma membrane;GO:0016021|integral component of membrane;GO:0005886|plasma membrane;	.	K06232	GAS1; growth arrest-specific 1
ENSG00000245532	1980	105.19627073907287	8195	460.0934739263709	0.22864108425912494	-2.12884343179291	0	0	down	yes	NEAT1	lincRNA	chr11:65422774-65445540:+	gi|119594794|gb|EAW74388.1|	486	2e-51	hCG2018833 [Homo sapiens]	gi|29565549|dbj|AP000944.4|	22679	0.0	Homo sapiens genomic DNA, chromosome 11 clone:RP11-867O8, complete sequence	O00370	84.0	6e-14	LINE-1 retrotransposable element ORF2 protein	.	.	.	.	pfam13900	GVQW	Putative binding domain. This short domain is often found nested inside other longer domains. The function is not known, but the domain carries a highly conserved GVQW motif. The members are rich in proline and cysteine. This may be a binding domain.	GO:0006310|DNA recombination;GO:0090305|nucleic acid phosphodiester bond hydrolysis;GO:0032199|reverse transcription involved in RNA-mediated transposition;GO:0032197|transposition, RNA-mediated;	.	GO:0046872|metal ion binding;GO:0003964|RNA-directed DNA polymerase activity;GO:0009036|Type II site-specific deoxyribonuclease activity;	.	.
ENSG00000198743	805	42.76919088128973	5725	321.4197850187277	0.13306334231664602	-2.90981491764275	0	0	down	yes	SLC5A3	protein_coding	chr21:34073570-34106262:+	gi|614458153|ref|NP_008864.4|	3662	0.0	sodium/myo-inositol cotransporter [Homo sapiens]	gi|614458152|ref|NM_006933.6|	11576	0.0	Homo sapiens solute carrier family 5 (sodium/myo-inositol cotransporter), member 3 (SLC5A3), mRNA	P53794	1398	0.0	Sodium/myo-inositol cotransporter	BH2222	182	4e-46	COG4146	pfam00474	SSF	Sodium:solute symporter family. Membership of this family is supported by a significant blast score.	GO:0006020|inositol metabolic process;GO:0007422|peripheral nervous system development;GO:0043576|regulation of respiratory gaseous exchange;GO:0006810|transport;	GO:0016021|integral component of membrane;GO:0005887|integral component of plasma membrane;GO:0005886|plasma membrane;	GO:0005367|myo-inositol:sodium symporter activity;	.	.
ENSG00000153904	8000	425.03543732958735	1595	89.54839425412588	4.746432818475738	2.24684366323679	0	0	up	yes	DDAH1	protein_coding	chr1:85318481-85578363:-	gi|256599857|pdb|3I2E|A	1498	0.0	Chain A, Crystal Structure Of Human Dimethylarginine Dymethylaminohydrolase-1 (Ddah-1)	gi|197313762|ref|NM_001134445.1|	4017	0.0	Homo sapiens dimethylarginine dimethylaminohydrolase 1 (DDAH1), transcript variant 2, mRNA	O94760	381	5e-120	N(G),N(G)-dimethylarginine dimethylaminohydrolase 1	PA1195	62.0	2e-09	COG1834	pfam02274	Amidinotransf	Amidinotransferase. This family contains glycine (EC:2.1.4.1) and inosamine (EC:2.1.4.2) amidinotransferases, enzymes involved in creatine and streptomycin biosynthesis respectively. This family also includes arginine deiminases, EC:3.5.3.6. These enzymes catalyse the reaction: arginine + H2O <=> citrulline + NH3. Also found in this family is the Streptococcus anti tumor glycoprotein.	GO:0006527|arginine catabolic process;GO:0000052|citrulline metabolic process;GO:0007263|nitric oxide mediated signal transduction;GO:0045766|positive regulation of angiogenesis;GO:0045429|positive regulation of nitric oxide biosynthetic process;GO:0050999|regulation of nitric-oxide synthase activity;GO:0003073|regulation of systemic arterial blood pressure;	GO:0005829|cytosol;GO:0070062|extracellular exosome;GO:0005739|mitochondrion;	GO:0016597|amino acid binding;GO:0003824|catalytic activity;GO:0016403|dimethylargininase activity;GO:0046872|metal ion binding;	K01482	DDAH, ddaH; dimethylargininase [EC:3.5.3.18]
ENSG00000137309	1205	64.02096274776909	6577	369.2537862127811	0.17337929938212537	-2.52799643659017	0	0	down	yes	HMGA1	protein_coding	chr6:34236873-34246231:+	gi|119624167|gb|EAX03762.1|	1169	7e-154	high mobility group AT-hook 1, isoform CRA_a, partial [Homo sapiens]	gi|208431751|ref|NM_145901.2|	2159	0.0	Homo sapiens high mobility group AT-hook 1 (HMGA1), transcript variant 3, mRNA	.	.	.	.	.	.	.	.	pfam14249	Tocopherol_cycl	Tocopherol cyclase. This family contains tocopherol cyclases. These enzymes are involved in the synthesis of tocopherols and tocotrienols (vitamin E).	.	.	.	.	.
ENSG00000141338	121	6.428660989610009	3926	220.41817921109606	0.029165747637599503	-5.09958113296464	0	0	down	yes	ABCA8	protein_coding	chr17:68867292-68955392:-	gi|572882597|ref|NP_001275914.1|	8031	0.0	ATP-binding cassette sub-family A member 8 isoform 1 [Homo sapiens]	gi|572882682|ref|NM_001288986.1|	5823	0.0	Homo sapiens ATP-binding cassette, sub-family A (ABC1), member 8 (ABCA8), transcript variant 3, mRNA	O94911	209	3e-61	ATP-binding cassette sub-family A member 8	MTH1370	145	3e-36	COG1131	pfam00005	ABC_tran	ABC transporter. ABC transporters for a large family of proteins responsible for translocation of a variety of compounds across biological membranes. ABC transporters are the largest family of proteins in many completely sequenced bacteria. ABC transporters are composed of two copies of this domain and two copies of a transmembrane domain pfam00664. These four domains may belong to a single polyp…	GO:0006869|lipid transport;GO:0006810|transport;	GO:0016021|integral component of membrane;GO:0005743|mitochondrial inner membrane;GO:0005886|plasma membrane;	GO:0005524|ATP binding;GO:0042626|ATPase activity, coupled to transmembrane movement of substances;	K05650	ABCA8; ATP-binding cassette, subfamily A (ABC1), member 8
ENSG00000142173	43602	2316.5493923055833	61907	3475.6567041317685	0.666506962425757	-0.585308148898473	0	0	down	no	COL6A2	protein_coding	chr21:46098097-46132849:+	gi|115527062|ref|NP_001840.3|	4135	0.0	collagen alpha-2(VI) chain isoform 2C2 precursor [Homo sapiens]	gi|115527069|ref|NM_058175.2|	3446	0.0	Homo sapiens collagen, type VI, alpha 2 (COL6A2), transcript variant 2C2a', mRNA	P12110	1597	0.0	Collagen alpha-2(VI) chain	.	.	.	.	pfam00092	VWA	von Willebrand factor type A domain.	GO:0007155|cell adhesion;GO:0030574|collagen catabolic process;GO:0030198|extracellular matrix organization;GO:0070208|protein heterotrimerization;GO:0009749|response to glucose;	GO:0005581|collagen trimer;GO:0005788|endoplasmic reticulum lumen;GO:0070062|extracellular exosome;GO:0031012|extracellular matrix;GO:0005576|extracellular region;GO:0005615|extracellular space;GO:1903561|extracellular vesicle;GO:0043234|protein complex;GO:0005578|proteinaceous extracellular matrix;GO:0042383|sarcolemma;	.	K06238	COL6A; collagen, type VI, alpha
ENSG00000106809	220	11.688474526563652	4128	231.75910437682234	0.05043372323168413	-4.30946745467166	0	0	down	yes	OGN	protein_coding	chr9:92383967-92404696:-	gi|826315024|ref|XP_012507285.1|	1467	0.0	PREDICTED: mimecan isoform X2 [Propithecus coquereli]	gi|126273524|ref|NM_033014.2|	2971	0.0	Homo sapiens osteoglycin (OGN), transcript variant 1, mRNA	P20774	328	1e-110	Mimecan	.	.	.	.	pfam13855	LRR_8	Leucine rich repeat.	GO:0007409|axonogenesis;GO:0018146|keratan sulfate biosynthetic process;GO:0042340|keratan sulfate catabolic process;GO:0048662|negative regulation of smooth muscle cell proliferation;	GO:0070062|extracellular exosome;GO:0005576|extracellular region;GO:0005615|extracellular space;GO:1903561|extracellular vesicle;GO:0005796|Golgi lumen;GO:0043202|lysosomal lumen;GO:0005578|proteinaceous extracellular matrix;	GO:0008201|heparin binding;	K08126	OGN; osteoglycin (osteoinductive factor, mimecan)
ENSG00000107562	5024	266.9222546429809	13205	741.3708753139387	0.3600387653884445	-1.47377584493589	0	0	down	yes	CXCL12	protein_coding	chr10:44370165-44386493:-	gi|296011023|ref|NP_001171605.1|	601	4e-74	stromal cell-derived factor 1 isoform delta precursor [Homo sapiens]	gi|489406302|ref|NM_000609.6|	3529	0.0	Homo sapiens chemokine (C-X-C motif) ligand 12 (CXCL12), transcript variant 2, mRNA	O62657	145	5e-42	Stromal cell-derived factor 1	.	.	.	.	pfam00048	IL8	Small cytokines (intecrine/chemokine), interleukin-8 like. Includes a number of secreted growth factors and interferons involved in mitogenic, chemotactic, and inflammatory activity. Structure contains two highly conserved disulfide bonds.	GO:0008344|adult locomotory behavior;GO:0031100|organ regeneration;GO:0007411|axon guidance;GO:0008015|blood circulation;GO:0007155|cell adhesion;GO:0060326|cell chemotaxis;GO:0006874|cellular calcium ion homeostasis;GO:0070098|chemokine-mediated signaling pathway;GO:0006935|chemotaxis;GO:0007186|G-protein coupled receptor signaling pathway;GO:0006955|immune response;GO:0050930|induction of posit…	GO:0009897|external side of plasma membrane;GO:0070062|extracellular exosome;GO:0005576|extracellular region;GO:0005615|extracellular space;	GO:0042056|chemoattractant activity;GO:0008009|chemokine activity;GO:0042379|chemokine receptor binding;GO:0045236|CXCR chemokine receptor binding;GO:0005102|receptor binding;	K10031	CXCL12; C-X-C motif chemokine 12
ENSG00000143878	8374	444.9058440247456	1810	101.61918094041872	4.378167978795287	2.13032730799667	0	0	up	yes	RHOB	protein_coding	chr2:20447074-20449445:+	gi|625274124|ref|XP_007628644.1|	1083	1e-135	PREDICTED: rho-related GTP-binding protein RhoB isoform X2 [Cricetulus griseus]	gi|37777306|tpg|BK001671.1|	2372	0.0	TPA_exp: Homo sapiens Ras-related small GTPase (ARHB) gene, promoter region and complete cds	P62747	405	4e-135	Rho-related GTP-binding protein RhoB	.	.	.	.	pfam00071	Ras	Ras family. Includes sub-families Ras, Rab, Rac, Ral, Ran, Rap Ypt1 and more. Shares P-loop motif with GTP_EFTU, arf and myosin_head. See pfam00009 pfam00025, pfam00063. As regards Rab GTPases, these are important regulators of vesicle formation, motility and fusion. They share a fold in common with all Ras GTPases: this is a six-stranded beta-sheet surrounded by five alpha-helices.	GO:0001525|angiogenesis;GO:0006915|apoptotic process;GO:0007155|cell adhesion;GO:0030154|cell differentiation;GO:0070301|cellular response to hydrogen peroxide;GO:0071479|cellular response to ionizing radiation;GO:0000910|cytokinesis;GO:0008333|endosome to lysosome transport;GO:0061154|endothelial tube morphogenesis;GO:0006886|intracellular protein transport;GO:0045786|negative regulation of cell…	GO:0032154|cleavage furrow;GO:0005829|cytosol;GO:0005769|early endosome;GO:0010008|endosome membrane;GO:0070062|extracellular exosome;GO:0005925|focal adhesion;GO:0031902|late endosome membrane;GO:0016020|membrane;GO:0005634|nucleus;GO:0005886|plasma membrane;	GO:0019003|GDP binding;GO:0005525|GTP binding;	K07856	RHOB; Ras homolog gene family, member B
ENSG00000106211	14537	772.3425190575264	5120	287.45315271543853	2.686846575734375	1.42591394295634	0	0	up	yes	HSPB1	protein_coding	chr7:76302544-76304295:+	gi|397475051|ref|XP_003846056.1|	998	7e-134	PREDICTED: LOW QUALITY PROTEIN: heat shock protein beta-1 [Pan paniscus]	gi|212549530|ref|NG_008995.1|	1179	0.0	Homo sapiens heat shock 27kDa protein 1 (HSPB1), RefSeqGene (LRG_248) on chromosome 7	P04792	389	3e-135	Heat shock protein beta-1	.	.	.	.	pfam00011	HSP20	Hsp20/alpha crystallin family.	GO:0035924|cellular response to vascular endothelial growth factor stimulus;GO:0035556|intracellular signal transduction;GO:0006928|movement of cell or subcellular component;GO:0043066|negative regulation of apoptotic process;GO:1902176|negative regulation of oxidative stress-induced intrinsic apoptotic signaling pathway;GO:0006469|negative regulation of protein kinase activity;GO:0070527|platele…	GO:0005737|cytoplasm;GO:0005856|cytoskeleton;GO:0005829|cytosol;GO:0070062|extracellular exosome;GO:0031012|extracellular matrix;GO:0005615|extracellular space;GO:0005925|focal adhesion;GO:0005634|nucleus;GO:0005886|plasma membrane;GO:0000502|proteasome complex;GO:0005819|spindle;GO:0030018|Z disc;	GO:0042802|identical protein binding;GO:0044822|poly(A) RNA binding;GO:0019901|protein kinase binding;GO:0005080|protein kinase C binding;GO:0008426|protein kinase C inhibitor activity;GO:0043130|ubiquitin binding;	K04455	HSPB1; heat shock protein beta-1
ENSG00000135318	2634	139.94291774076663	9182	515.5068062955385	0.27146667324609053	-1.88115299922892	0	0	down	yes	NT5E	protein_coding	chr6:85449584-85495791:+	gi|4505467|ref|NP_002517.1|	2931	0.0	5'-nucleotidase isoform 1 preproprotein [Homo sapiens]	gi|325651885|ref|NM_001204813.1|	3918	0.0	Homo sapiens 5'-nucleotidase, ecto (CD73) (NT5E), transcript variant 2, mRNA	P21589	462	3e-158	5'-nucleotidase	mlr3017_1	300	8e-87	COG0737	pfam02872	5_nucleotid_C	5'-nucleotidase, C-terminal domain.	GO:0046086|adenosine biosynthetic process;GO:0006196|AMP catabolic process;GO:0006259|DNA metabolic process;GO:0007159|leukocyte cell-cell adhesion;GO:0050728|negative regulation of inflammatory response;GO:0006195|purine nucleotide catabolic process;GO:0046135|pyrimidine nucleoside catabolic process;	GO:0031225|anchored component of membrane;GO:0009986|cell surface;GO:0005737|cytoplasm;GO:0070062|extracellular exosome;GO:0016020|membrane;GO:0005886|plasma membrane;	GO:0008253|5'-nucleotidase activity;GO:0046872|metal ion binding;GO:0000166|nucleotide binding;	.	.
ENSG00000197256	3611	191.8503705246425	10836	608.3676489891586	0.3153526832720544	-1.66496188602644	0	0	down	yes	KANK2	protein_coding	chr19:11164267-11197791:-	gi|58257694|dbj|BAA96042.2|	3744	0.0	KIAA1518 protein [Homo sapiens]	gi|258645111|ref|NM_001136191.2|	5159	0.0	Homo sapiens KN motif and ankyrin repeat domains 2 (KANK2), transcript variant 2, mRNA	Q63ZY3	215	6e-62	KN motif and ankyrin repeat domain-containing protein 2	all2748	81.3	7e-15	COG0666	pfam13900	GVQW	Putative binding domain. This short domain is often found nested inside other longer domains. The function is not known, but the domain carries a highly conserved GVQW motif. The members are rich in proline and cysteine. This may be a binding domain.	GO:0006915|apoptotic process;GO:0008285|negative regulation of cell proliferation;GO:2000134|negative regulation of G1/S transition of mitotic cell cycle;GO:0033147|negative regulation of intracellular estrogen receptor signaling pathway;GO:0043069|negative regulation of programmed cell death;GO:0000122|negative regulation of transcription from RNA polymerase II promoter;GO:0070563|negative regul…	GO:0005737|cytoplasm;GO:0005739|mitochondrion;	.	.	.
ENSG00000133083	140	7.4381201532677785	3810	213.9055687198869	0.03477291497262574	-4.84589217820878	0	0	down	yes	DCLK1	protein_coding	chr13:35768652-36131306:-	gi|40788228|dbj|BAA20824.2|	3809	0.0	KIAA0369 [Homo sapiens]	gi|306518603|ref|NM_001195415.1|	7592	0.0	Homo sapiens doublecortin-like kinase 1 (DCLK1), transcript variant 2, mRNA	O15075	733	0.0	Serine/threonine-protein kinase DCLK1	.	.	.	.	pfam00069	Pkinase	Protein kinase domain.	GO:0048675|axon extension;GO:0007417|central nervous system development;GO:0021952|central nervous system projection neuron axonogenesis;GO:0048813|dendrite morphogenesis;GO:0016197|endosomal transport;GO:0030900|forebrain development;GO:0035556|intracellular signal transduction;GO:1900181|negative regulation of protein localization to nucleus;GO:0007399|nervous system development;GO:0001764|neur…	GO:0005887|integral component of plasma membrane;GO:0005622|intracellular;	GO:0005524|ATP binding;GO:0004672|protein kinase activity;GO:0004674|protein serine/threonine kinase activity;GO:0005057|receptor signaling protein activity;	K08805	DCLK1_2; doublecortin-like kinase 1/2 [EC:2.7.11.1]
ENSG00000128595	37202	1976.5210424419136	20398	1145.208868962796	1.7259044144777087	0.7873525661521	0	0	up	no	CALU	protein_coding	chr7:128739292-128771807:+	gi|332224392|ref|XP_003261350.1|	1788	0.0	PREDICTED: calumenin isoform X2 [Nomascus leucogenys]	gi|314122178|ref|NM_001199672.1|	4225	0.0	Homo sapiens calumenin (CALU), transcript variant 4, mRNA	O43852	442	3e-144	Calumenin	.	.	.	.	pfam13499	EF-hand_7	EF-hand domain pair.	.	GO:0005783|endoplasmic reticulum;GO:0005789|endoplasmic reticulum membrane;GO:0005576|extracellular region;GO:0005794|Golgi apparatus;GO:0042470|melanosome;GO:0016020|membrane;GO:0033018|sarcoplasmic reticulum lumen;	GO:0005509|calcium ion binding;	.	.
ENSG00000204628	8771	465.99822760222634	18498	1038.5368005723012	0.4487065141509006	-1.15615596622193	0	0	down	yes	RACK1	protein_coding	chr5:181236909-181248096:-	gi|119574079|gb|EAW53694.1|	1876	0.0	guanine nucleotide binding protein (G protein), beta polypeptide 2-like 1, isoform CRA_c [Homo sapiens]	gi|194375062|dbj|AK301029.1|	1426	0.0	Homo sapiens cDNA FLJ60170 complete cds, highly similar to Guanine nucleotide-binding protein subunit beta 2-like 1	O24456	107	1e-43	Receptor for activated C kinase 1A	.	.	.	.	pfam13900	GVQW	Putative binding domain. This short domain is often found nested inside other longer domains. The function is not known, but the domain carries a highly conserved GVQW motif. The members are rich in proline and cysteine. This may be a binding domain.	GO:0006915|apoptotic process;GO:0007049|cell cycle;GO:0071363|cellular response to growth factor stimulus;GO:0007369|gastrulation;GO:0030308|negative regulation of cell growth;GO:0050765|negative regulation of phagocytosis;GO:0017148|negative regulation of translation;GO:0030178|negative regulation of Wnt signaling pathway;GO:0001649|osteoblast differentiation;GO:0043065|positive regulation of ap…	GO:0005737|cytoplasm;GO:0030425|dendrite;GO:0016020|membrane;GO:0030496|midbody;GO:0043025|neuronal cell body;GO:0005634|nucleus;GO:0043204|perikaryon;GO:0048471|perinuclear region of cytoplasm;GO:0001891|phagocytic cup;GO:0015935|small ribosomal subunit;	GO:0005080|protein kinase C binding;GO:0030292|protein tyrosine kinase inhibitor activity;GO:0030971|receptor tyrosine kinase binding;GO:0042169|SH2 domain binding;	K14753	RACK1; guanine nucleotide-binding protein subunit beta-2-like 1 protein
ENSG00000159216	6721	357.0828967865196	1168	65.57525046320941	5.445391275887825	2.44503571680295	0	0	up	yes	RUNX1	protein_coding	chr21:34787801-36004667:-	gi|19923198|ref|NP_001745.2|	2254	0.0	runt-related transcription factor 1 isoform AML1c [Homo sapiens]	gi|169790826|ref|NM_001001890.2|	7274	0.0	Homo sapiens runt-related transcription factor 1 (RUNX1), transcript variant 2, mRNA	Q01196	216	6e-66	Runt-related transcription factor 1	.	.	.	.	pfam00853	Runt	Runt domain.	GO:0044344|cellular response to fibroblast growth factor stimulus;GO:0002062|chondrocyte differentiation;GO:0030097|hemopoiesis;GO:0030182|neuron differentiation;GO:0045778|positive regulation of ossification;GO:0045667|regulation of osteoblast differentiation;GO:0006357|regulation of transcription from RNA polymerase II promoter;GO:0006351|transcription, DNA-templated;	GO:0005634|nucleus;	GO:0005524|ATP binding;GO:0003677|DNA binding;GO:0042826|histone deacetylase binding;GO:0000981|RNA polymerase II transcription factor activity, sequence-specific DNA binding;GO:0003700|transcription factor activity, sequence-specific DNA binding;GO:0008134|transcription factor binding;	K08367	RUNX1, AML1; runt-related transcription factor 1
ENSG00000198034	7006	372.22478424138615	15863	890.5994846728519	0.41794857357021403	-1.25860265789113	0	0	down	yes	RPS4X	protein_coding	chrX:72255679-72277300:-	gi|635022782|ref|XP_007962468.1|	1424	0.0	PREDICTED: 40S ribosomal protein S4, X isoform-like [Chlorocebus sabaeus]	gi|426396381|ref|XM_004064375.1|	1461	0.0	PREDICTED: Gorilla gorilla gorilla ribosomal protein S4, X-linked, transcript variant 1 (RPS4X), mRNA	P47836	266	2e-82	40S ribosomal protein S4	YJR145c	108	2e-27	COG1471	pfam00900	Ribosomal_S4e	Ribosomal family S4e.	GO:0006412|translation;	GO:0022627|cytosolic small ribosomal subunit;	GO:0019843|rRNA binding;GO:0003735|structural constituent of ribosome;	K02987	RP-S4e, RPS4; small subunit ribosomal protein S4e
ENSG00000189184	1233	65.50858677842265	6335	355.66713329146546	0.18418510074907332	-2.4407717323984	0	0	down	yes	PCDH18	protein_coding	chr4:137518918-137532494:-	gi|10047189|dbj|BAB13388.1|	5886	0.0	KIAA1562 protein [Homo sapiens]	gi|426345480|ref|XM_004040390.1|	5768	0.0	PREDICTED: Gorilla gorilla gorilla protocadherin 18 (PCDH18), mRNA	Q9HCL0	184	9e-92	Protocadherin-18	.	.	.	.	pfam00028	Cadherin	Cadherin domain.	GO:0007420|brain development;GO:0007156|homophilic cell adhesion via plasma membrane adhesion molecules;	GO:0016021|integral component of membrane;GO:0005886|plasma membrane;	GO:0005509|calcium ion binding;	K16499	PCDHD2; protocadherin delta 2
ENSG00000151414	9934	527.7877543040152	2787	156.47108137068892	3.3730690021477887	1.75406183156036	0	0	up	yes	NEK7	protein_coding	chr1:198156963-198322420:+	gi|594625501|ref|XP_007167324.1|	1685	0.0	PREDICTED: serine/threonine-protein kinase Nek7 isoform X1 [Balaenoptera acutorostrata scammoni]	gi|215820653|ref|NM_133494.2|	4134	0.0	Homo sapiens NIMA-related kinase 7 (NEK7), mRNA	Q8TDX7	364	1e-123	Serine/threonine-protein kinase Nek7	.	.	.	.	pfam00069	Pkinase	Protein kinase domain.	GO:0000910|cytokinesis;GO:0051973|positive regulation of telomerase activity;GO:1904355|positive regulation of telomere capping;GO:0032212|positive regulation of telomere maintenance via telomerase;GO:0006468|protein phosphorylation;GO:0007346|regulation of mitotic cell cycle;GO:0051225|spindle assembly;	GO:0005737|cytoplasm;GO:0005874|microtubule;GO:0005815|microtubule organizing center;GO:0005654|nucleoplasm;GO:0000922|spindle pole;	GO:0005524|ATP binding;GO:0046872|metal ion binding;GO:0004674|protein serine/threonine kinase activity;	K08857	NEK; NIMA (never in mitosis gene a)-related kinase [EC:2.7.11.1]
ENSG00000159176	9457	502.44501635323843	2540	142.6037124799246	3.5233656096013024	1.8169541869507	0	0	up	yes	CSRP1	protein_coding	chr1:201483530-201509456:-	gi|635131552|ref|XP_007987157.1|	962	5e-116	PREDICTED: cysteine and glycine-rich protein 1 isoform X1 [Chlorocebus sabaeus]	gi|50949901|emb|CR627407.1|	8423	0.0	Homo sapiens mRNA; cDNA DKFZp686M148 (from clone DKFZp686M148)	P21291	278	6e-94	Cysteine and glycine-rich protein 1	.	.	.	.	pfam13900	GVQW	Putative binding domain. This short domain is often found nested inside other longer domains. The function is not known, but the domain carries a highly conserved GVQW motif. The members are rich in proline and cysteine. This may be a binding domain.	.	GO:0005634|nucleus;	GO:0008270|zinc ion binding;	K09377	CSRP; cysteine and glycine-rich protein
ENSG00000181195	6016	319.6266488718497	929	52.157027123562976	6.1281607963321205	2.61545415252192	0	0	up	yes	PENK	protein_coding	chr8:56436674-56446734:-	gi|544452451|ref|XP_005563415.1|	1377	0.0	PREDICTED: proenkephalin-A isoform X1 [Macaca fascicularis]	gi|21619111|gb|BC032505.1|	1189	0.0	Homo sapiens proenkephalin, mRNA (cDNA clone MGC:45212 IMAGE:5244387), complete cds	P01210	184	2e-56	Proenkephalin-A	.	.	.	.	pfam01160	Opiods_neuropep	Vertebrate endogenous opioids neuropeptide.	GO:0002118|aggressive behavior;GO:0007568|aging;GO:0001662|behavioral fear response;GO:0071320|cellular response to cAMP;GO:0034599|cellular response to oxidative stress;GO:0071560|cellular response to transforming growth factor beta stimulus;GO:0098586|cellular response to virus;GO:0071305|cellular response to vitamin D;GO:0007268|synaptic transmission;GO:0051867|general adaptation syndrome, beh…	GO:0043679|axon terminus;GO:0070852|cell body fiber;GO:0030425|dendrite;GO:0005576|extracellular region;GO:0043025|neuronal cell body;GO:0043204|perikaryon;GO:0005886|plasma membrane;GO:0032280|symmetric synapse;	GO:0005184|neuropeptide hormone activity;GO:0031628|opioid receptor binding;	K18832	PENK; proenkephalin A
ENSG00000266524	3770	200.29794984156803	117	6.568753685098889	30.4925347248049	4.93038417579956	0	0	up	yes	GDF10	protein_coding	chr10:47300386-47313547:+	gi|4826740|ref|NP_004953.1|	2299	0.0	growth/differentiation factor 10 precursor [Homo sapiens]	gi|325652088|ref|NM_004962.3|	2458	0.0	Homo sapiens growth differentiation factor 10 (GDF10), mRNA	P55107	890	0.0	Growth/differentiation factor 10	.	.	.	.	pfam00019	TGF_beta	Transforming growth factor beta like domain.	GO:0030509|BMP signaling pathway;GO:0048468|cell development;GO:0045444|fat cell differentiation;GO:0045668|negative regulation of osteoblast differentiation;GO:0001649|osteoblast differentiation;GO:0010862|positive regulation of pathway-restricted SMAD protein phosphorylation;GO:0042981|regulation of apoptotic process;GO:0043408|regulation of MAPK cascade;GO:0001501|skeletal system development;G…	GO:0005615|extracellular space;	GO:0005125|cytokine activity;GO:0008083|growth factor activity;GO:0005160|transforming growth factor beta receptor binding;	K05496	BMP3_3B; bone morphogenetic protein 3/3B
ENSG00000183098	10110	537.1385339252661	2892	162.36611672911098	3.3081935119592676	1.7260436270662	0	0	up	yes	GPC6	protein_coding	chr13:93226842-94407401:+	gi|5031719|ref|NP_005699.1|	2777	0.0	glypican-6 precursor [Homo sapiens]	gi|221316693|ref|NM_005708.3|	6467	0.0	Homo sapiens glypican 6 (GPC6), mRNA	Q9Y625	492	3e-171	Glypican-6	.	.	.	.	pfam01153	Glypican	Glypican.	GO:0016477|cell migration;GO:0006024|glycosaminoglycan biosynthetic process;GO:0006027|glycosaminoglycan catabolic process;GO:0030203|glycosaminoglycan metabolic process;GO:0001523|retinoid metabolic process;	GO:0031225|anchored component of membrane;GO:0005615|extracellular space;GO:0005796|Golgi lumen;GO:0005887|integral component of plasma membrane;GO:0043202|lysosomal lumen;GO:0005634|nucleus;GO:0005886|plasma membrane;GO:0005578|proteinaceous extracellular matrix;	GO:0043395|heparan sulfate proteoglycan binding;	K08112	GPC6; glypican 6
ENSG00000183801	186	9.882073917912907	3674	206.27009435088306	0.04790841808169562	-4.38357701277638	0	0	down	yes	OLFML1	protein_coding	chr11:7485388-7511377:+	gi|284172520|ref|NP_940876.2|	2027	0.0	olfactomedin-like protein 1 precursor [Homo sapiens]	gi|284172519|ref|NM_198474.3|	2792	0.0	Homo sapiens olfactomedin-like 1 (OLFML1), mRNA	Q6UWY5	223	6e-66	Olfactomedin-like protein 1	.	.	.	.	pfam02191	OLF	Olfactomedin-like domain.	.	GO:0005576|extracellular region;	.	.	.
ENSG00000117519	11717	622.5175273988468	3815	214.18628468933557	2.90643039213165	1.53924835700296	0	0	up	yes	CNN3	protein_coding	chr1:94896949-94927278:-	gi|281349702|gb|EFB25286.1|	1832	0.0	hypothetical protein PANDA_003128, partial [Ailuropoda melanoleuca]	gi|426330433|ref|XM_004026169.1|	2116	0.0	PREDICTED: Gorilla gorilla gorilla calponin 3, acidic, transcript variant 1 (CNN3), mRNA	Q15417	332	3e-113	Calponin-3	ECU03g1150	75.5	1e-14	COG5199	pfam00307	CH	Calponin homology (CH) domain. The CH domain is found in both cytoskeletal proteins and signal transduction proteins. The CH domain is involved in actin binding in some members of the family. However in calponins there is evidence that the CH domain is not involved in its actin binding activity. Most member proteins have from two to four copies of the CH domain, however some proteins such as calp…	GO:0031032|actomyosin structure organization;GO:0030855|epithelial cell differentiation;GO:0032780|negative regulation of ATPase activity;	GO:0015629|actin cytoskeleton;GO:0005913|cell-cell adherens junction;GO:0005737|cytoplasm;GO:0043197|dendritic spine;GO:0005925|focal adhesion;GO:0043025|neuronal cell body;GO:0014069|postsynaptic density;	GO:0098641|cadherin binding involved in cell-cell adhesion;	.	.
ENSG00000089157	19132	1016.4722483737081	31555	1771.5984831905594	0.5737599450543065	-0.801480839727044	0	0	down	no	RPLP0	protein_coding	chr12:120196686-120201235:-	gi|817307657|ref|XP_012324392.1|	1400	0.0	PREDICTED: 60S acidic ribosomal protein P0 [Aotus nancymaae]	gi|7022490|dbj|AK001313.1|	2582	0.0	Homo sapiens cDNA FLJ10451 fis, clone NT2RP1000959, highly similar to Human acidic ribosomal phosphoprotein P0 mRNA	P05388	224	6e-142	60S acidic ribosomal protein P0	YLR340w	285	4e-92	COG0244	pfam13900	GVQW	Putative binding domain. This short domain is often found nested inside other longer domains. The function is not known, but the domain carries a highly conserved GVQW motif. The members are rich in proline and cysteine. This may be a binding domain.	GO:0002181|cytoplasmic translation;GO:0042254|ribosome biogenesis;	GO:0005737|cytoplasm;GO:0022625|cytosolic large ribosomal subunit;GO:0030529|ribonucleoprotein complex;GO:0005634|nucleus;GO:0030687|preribosome, large subunit precursor;	GO:0070180|large ribosomal subunit rRNA binding;GO:0003735|structural constituent of ribosome;	K02941	RP-LP0, RPLP0; large subunit ribosomal protein LP0
ENSG00000171617	3998	212.41145980546128	223	12.519932237410703	16.965863375103293	4.08456294405126	0	0	up	yes	ENC1	protein_coding	chr5:74627406-74641424:-	gi|826351127|ref|XP_012520060.1|	3122	0.0	PREDICTED: ectoderm-neural cortex protein 1 isoform X1 [Propithecus coquereli]	gi|375268721|ref|NM_001256574.1|	5657	0.0	Homo sapiens ectodermal-neural cortex 1 (with BTB domain) (ENC1), transcript variant 2, mRNA	O14682	1112	0.0	Ectoderm-neural cortex protein 1	.	.	.	.	pfam00651	BTB	BTB/POZ domain. The BTB (for BR-C, ttk and bab) or POZ (for Pox virus and Zinc finger) domain is present near the N-terminus of a fraction of zinc finger (pfam00096) proteins and in proteins that contain the pfam01344 motif such as Kelch and a family of pox virus proteins. The BTB/POZ domain mediates homomeric dimerization and in some instances heteromeric dimerization. The structure of the dimer…	GO:0007275|multicellular organismal development;GO:0017148|negative regulation of translation;GO:0007399|nervous system development;GO:0010976|positive regulation of neuron projection development;GO:0010499|proteasomal ubiquitin-independent protein catabolic process;GO:0016567|protein ubiquitination;	GO:0031463|Cul3-RING ubiquitin ligase complex;GO:0005737|cytoplasm;GO:0005856|cytoskeleton;GO:0043025|neuronal cell body;GO:0000790|nuclear chromatin;GO:0016363|nuclear matrix;GO:0005730|nucleolus;GO:0005654|nucleoplasm;GO:0005634|nucleus;	.	K10462	KLHL25_37, ENC1, ENC2; kelch-like protein 25/37 (ectoderm-neural cortex protein)
ENSG00000138356	167	8.872614754255135	3596	201.8909252274838	0.04394756596542304	-4.50807292581346	0	0	down	yes	AOX1	protein_coding	chr2:200585868-200677064:+	gi|71773480|ref|NP_001150.3|	7115	0.0	aldehyde oxidase [Homo sapiens]	gi|397500092|ref|XM_003820713.1|	4966	0.0	PREDICTED: Pan paniscus aldehyde oxidase (LOC100968717), mRNA	Q06278	2745	0.0	Aldehyde oxidase	PA1523	494	3e-153	COG4631	pfam02738	Ald_Xan_dh_C2	Molybdopterin-binding domain of aldehyde dehydrogenase.	GO:0006954|inflammatory response;GO:0072593|reactive oxygen species metabolic process;GO:0042816|vitamin B6 metabolic process;GO:0009115|xanthine catabolic process;	GO:0005737|cytoplasm;GO:0005829|cytosol;GO:0070062|extracellular exosome;	GO:0051537|2 iron, 2 sulfur cluster binding;GO:0004031|aldehyde oxidase activity;GO:0009055|electron carrier activity;GO:0050660|flavin adenine dinucleotide binding;GO:0005506|iron ion binding;GO:0043546|molybdopterin cofactor binding;GO:0051287|NAD binding;GO:0016614|oxidoreductase activity, acting on CH-OH group of donors;GO:0004854|xanthine dehydrogenase activity;	K00157	AOX; aldehyde oxidase [EC:1.2.3.1]
ENSG00000160789	5665	300.97821905901407	13554	760.9648499814559	0.3955218418647703	-1.33817072817943	0	0	down	yes	LMNA	protein_coding	chr1:156082573-156140089:+	gi|119573385|gb|EAW53000.1|	2777	0.0	lamin A/C, isoform CRA_d [Homo sapiens]	gi|383792147|ref|NM_170707.3|	3190	0.0	Homo sapiens lamin A/C (LMNA), transcript variant 1, mRNA	P02545	258	1e-80	Prelamin-A/C	.	.	.	.	pfam00038	Filament	Intermediate filament protein.	GO:0071456|cellular response to hypoxia;GO:0030951|establishment or maintenance of microtubule cytoskeleton polarity;GO:0036498|IRE1-mediated unfolded protein response;GO:0007077|mitotic nuclear envelope disassembly;GO:0007084|mitotic nuclear envelope reassembly;GO:0007517|muscle organ development;GO:2001237|negative regulation of extrinsic apoptotic signaling pathway;GO:0072201|negative regulati…	GO:0005737|cytoplasm;GO:0005829|cytosol;GO:0031012|extracellular matrix;GO:0005882|intermediate filament;GO:0005638|lamin filament;GO:0005635|nuclear envelope;GO:0005652|nuclear lamina;GO:0031965|nuclear membrane;GO:0016607|nuclear speck;GO:0005654|nucleoplasm;GO:0005634|nucleus;GO:0048471|perinuclear region of cytoplasm;	GO:0005198|structural molecule activity;	K12641	LMNA; lamin A/C
ENSG00000070614	13317	707.5246148647643	4769	267.7468916601419	2.642512898946531	1.40191051387883	0	0	up	yes	NDST1	protein_coding	chr5:150485818-150558211:+	gi|4505351|ref|NP_001534.1|	4580	0.0	bifunctional heparan sulfate N-deacetylase/N-sulfotransferase 1 isoform 1 [Homo sapiens]	gi|196049385|ref|NM_001543.4|	8030	0.0	Homo sapiens N-deacetylase/N-sulfotransferase (heparan glucosaminyl) 1 (NDST1), transcript variant 1, mRNA	P52848	323	2e-103	Bifunctional heparan sulfate N-deacetylase/N-sulfotransferase 1	.	.	.	.	pfam12062	HSNSD	heparan sulfate-N-deacetylase. This family of proteins is are heparan sulfate N-deacetylase enzymes. This protein is found in eukaryotes. This proteinenzyme is often found associated with pfam00685.	GO:0035904|aorta development;GO:0003279|cardiac septum development;GO:0060976|coronary vasculature development;GO:0048702|embryonic neurocranium morphogenesis;GO:0048703|embryonic viscerocranium morphogenesis;GO:0008543|fibroblast growth factor receptor signaling pathway;GO:0030900|forebrain development;GO:0015012|heparan sulfate proteoglycan biosynthetic process;GO:0030210|heparin biosynthetic p…	GO:0000139|Golgi membrane;GO:0016021|integral component of membrane;	GO:0015016|[heparan sulfate]-glucosamine N-sulfotransferase activity;GO:0019213|deacetylase activity;	K02576	NDST1; heparan sulfate N-deacetylase/N-sulfotransferase NDST1 [EC:3.1.1.- 2.8.2.-]
ENSG00000070404	6101	324.1426503934766	1015	56.98534179808011	5.688175944298666	2.50796609049203	0	0	up	yes	FSTL3	protein_coding	chr19:676365-683399:+	gi|5031701|ref|NP_005851.1|	1162	4e-150	follistatin-related protein 3 precursor [Homo sapiens]	gi|95104789|ref|NM_005860.2|	2511	0.0	Homo sapiens follistatin-like 3 (secreted glycoprotein) (FSTL3), mRNA	O95633	452	2e-151	Follistatin-related protein 3	.	.	.	.	pfam15621	PROL5-SMR	Proline-rich submaxillary gland androgen-regulated family. SMR is a family of proteins found in eukaryotes. The family of SMR proteins is expressed in the submaxillary gland. SMR members may play a role in protection or detoxification.	GO:0030325|adrenal gland development;GO:0071248|cellular response to metal ion;GO:0002244|hematopoietic progenitor cell differentiation;GO:0001822|kidney development;GO:0030324|lung development;GO:0008584|male gonad development;GO:0032926|negative regulation of activin receptor signaling pathway;GO:0030514|negative regulation of BMP signaling pathway;GO:0045671|negative regulation of osteoclast d…	GO:0005576|extracellular region;GO:0005615|extracellular space;GO:0005794|Golgi apparatus;GO:0044306|neuron projection terminus;GO:0005654|nucleoplasm;GO:0005634|nucleus;GO:0030141|secretory granule;	GO:0048185|activin binding;GO:0001968|fibronectin binding;	.	.
ENSG00000138119	6454	342.8973390656446	14698	825.1926637913117	0.41553609734024743	-1.2669542865037	0	0	down	yes	MYOF	protein_coding	chr10:93306429-93482317:-	gi|7305053|ref|NP_038479.1|	10633	0.0	myoferlin isoform a [Homo sapiens]	gi|215422326|ref|NM_013451.3|	6719	0.0	Homo sapiens myoferlin (MYOF), transcript variant 1, mRNA	Q69ZN7	106	3e-25	Myoferlin	SPCP31B10.06	55.1	3e-06	COG5038	pfam08150	FerB	FerB (NUC096) domain. This is central domain B in proteins of the Ferlin family.	GO:0008015|blood circulation;GO:0034605|cellular response to heat;GO:0006936|muscle contraction;GO:0001778|plasma membrane repair;GO:0030947|regulation of vascular endothelial growth factor receptor signaling pathway;	GO:0005901|caveola;GO:0031410|cytoplasmic vesicle;GO:0030659|cytoplasmic vesicle membrane;GO:0070062|extracellular exosome;GO:0016021|integral component of membrane;GO:0043231|intracellular membrane-bounded organelle;GO:0005635|nuclear envelope;GO:0031965|nuclear membrane;GO:0005886|plasma membrane;	GO:0005543|phospholipid binding;	.	.
ENSG00000114270	4121	218.9463796544037	275	15.439378319676877	14.181035992580426	3.82589102709541	0	0	up	yes	COL7A1	protein_coding	chr3:48564073-48595267:-	gi|4502961|ref|NP_000085.1|	6518	0.0	collagen alpha-1(VII) chain precursor [Homo sapiens]	gi|987124|gb|L02870.1|HUMCOL7A1	9230	0.0	Human alpha-1 type VII collagen (COL7A1) mRNA, complete cds	Q02388	177	5e-48	Collagen alpha-1(VII) chain	.	.	.	.	pfam00092	VWA	von Willebrand factor type A domain.	GO:0007155|cell adhesion;GO:0030574|collagen catabolic process;GO:0048208|COPII vesicle coating;GO:0035987|endodermal cell differentiation;GO:0008544|epidermis development;GO:0006888|ER to Golgi vesicle-mediated transport;GO:0030198|extracellular matrix organization;	GO:0005604|basement membrane;GO:0005590|collagen type VII trimer;GO:0005788|endoplasmic reticulum lumen;GO:0033116|endoplasmic reticulum-Golgi intermediate compartment membrane;GO:0030134|ER to Golgi transport vesicle;GO:0005576|extracellular region;GO:0005615|extracellular space;GO:0000139|Golgi membrane;	GO:0004867|serine-type endopeptidase inhibitor activity;	K16628	COL7A; collagen, type VII, alpha
ENSG00000185624	21709	1153.3867886235014	10091	566.5409695413067	2.0358400374068757	1.02562420861103	0	0	up	yes	P4HB	protein_coding	chr17:81843159-81860694:-	gi|426346301|ref|XP_004040818.1|	2441	0.0	PREDICTED: protein disulfide-isomerase [Gorilla gorilla gorilla]	gi|121256637|ref|NM_000918.3|	2577	0.0	Homo sapiens prolyl 4-hydroxylase, beta polypeptide (P4HB), mRNA	P07237	183	7e-54	Protein disulfide-isomerase	SPAC1F5.02	268	7e-79	COG0526	pfam13848	Thioredoxin_6	Thioredoxin-like domain.	GO:0045454|cell redox homeostasis;	GO:0005783|endoplasmic reticulum;GO:0005788|endoplasmic reticulum lumen;GO:0042470|melanosome;GO:0005886|plasma membrane;	GO:0003756|protein disulfide isomerase activity;GO:0046982|protein heterodimerization activity;	K09580	PDIA1, P4HB; protein disulfide-isomerase A1 [EC:5.3.4.1]
ENSG00000184640	3051	162.09788991157137	9374	526.2862995223674	0.3080032485335145	-1.69898252767343	0	0	down	yes	SEPT9	protein_coding	chr17:77280569-77500596:+	gi|40789013|dbj|BAA76835.2|	3158	0.0	KIAA0991 protein [Homo sapiens]	gi|164698490|ref|NM_006640.4|	4444	0.0	Homo sapiens septin 9 (SEPT9), transcript variant 3, mRNA	Q9UHD8	219	9e-67	Septin-9	SPAC821.06	320	9e-98	COG5019	pfam00735	Septin	Septin. Members of this family include CDC3, CDC10, CDC11 and CDC12/Septin. Members of this family bind GTP. As regards the septins, these are polypeptides of 30-65kDa with three characteristic GTPase motifs (G-1, G-3 and G-4) that are similar to those of the Ras family. The G-4 motif is strictly conserved with a unique septin consensus of AKAD. Most septins are thought to have at least one coile…	GO:0007049|cell cycle;GO:0051301|cell division;GO:1902857|positive regulation of nonmotile primary cilium assembly;GO:0051291|protein heterooligomerization;	GO:0015629|actin cytoskeleton;GO:0005930|axoneme;GO:0005913|cell-cell adherens junction;GO:0005737|cytoplasm;GO:0005874|microtubule;GO:0031513|nonmotile primary cilium;GO:0048471|perinuclear region of cytoplasm;GO:0031105|septin complex;GO:0001725|stress fiber;	GO:0098641|cadherin binding involved in cell-cell adhesion;GO:0005525|GTP binding;GO:0003924|GTPase activity;	K16938	SEPT3_9_12; septin 3/9/12
ENSG00000206190	4450	236.42596201458298	397	22.288847974224435	10.607365723342625	3.4069945108251	0	0	up	yes	ATP10A	protein_coding	chr15:25677273-25865172:-	gi|14424433|ref|NP_077816.1|	7400	0.0	probable phospholipid-transporting ATPase VA [Homo sapiens]	gi|14009442|dbj|AB051358.1|	6736	0.0	Homo sapiens ATP10C mRNA for putative aminophospholipid translocase, complete cds	O60312	198	1e-54	Probable phospholipid-transporting ATPase VA	.	.	.	.	pfam13246	Hydrolase_like2	Putative hydrolase of sodium-potassium ATPase alpha subunit. This is a putative hydrolase of the sodium-potassium ATPase alpha subunit.	GO:0034220|ion transmembrane transport;GO:0045332|phospholipid translocation;GO:0008360|regulation of cell shape;	GO:0005783|endoplasmic reticulum;GO:0005789|endoplasmic reticulum membrane;GO:0016021|integral component of membrane;GO:0005886|plasma membrane;	GO:0005524|ATP binding;GO:0000287|magnesium ion binding;GO:0004012|phospholipid-translocating ATPase activity;	K01530	E3.6.3.1; phospholipid-translocating ATPase [EC:3.6.3.1]
ENSG00000137962	1076	57.1672663208295	5689	319.39863003869726	0.17898406863518262	-2.4820969159112	0	0	down	yes	ARHGAP29	protein_coding	chr1:94148988-94275068:-	gi|134304853|ref|NP_004806.3|	6308	0.0	rho GTPase-activating protein 29 [Homo sapiens]	gi|21734087|emb|AL833445.1|	8423	0.0	Homo sapiens mRNA; cDNA DKFZp686C21109 (from clone DKFZp686C21109)	Q52LW3	2426	0.0	Rho GTPase-activating protein 29	.	.	.	.	pfam00620	RhoGAP	RhoGAP domain. GTPase activator proteins towards Rho/Rac/Cdc42-like small GTPases.	GO:0051056|regulation of small GTPase mediated signal transduction;GO:0007266|Rho protein signal transduction;	GO:0005737|cytoplasm;GO:0005829|cytosol;	GO:0005096|GTPase activator activity;GO:0046872|metal ion binding;GO:0030165|PDZ domain binding;	.	.
ENSG00000145730	2975	158.0600532569403	9190	515.9559518466564	0.3063440836203712	-1.70677510586679	0	0	down	yes	PAM	protein_coding	chr5:102753981-103031105:+	gi|21070984|ref|NP_000910.2|	4830	0.0	peptidyl-glycine alpha-amidating monooxygenase isoform a preproprotein [Homo sapiens]	gi|293336313|ref|NM_001177306.1|	5335	0.0	Homo sapiens peptidylglycine alpha-amidating monooxygenase (PAM), transcript variant 5, mRNA	P12890	1096	0.0	Peptidyl-glycine alpha-amidating monooxygenase B	.	.	.	.	pfam03712	Cu2_monoox_C	Copper type II ascorbate-dependent monooxygenase, C-terminal domain. The N and C-terminal domains of members of this family adopt the same PNGase F-like fold.	GO:0007417|central nervous system development;GO:0007507|heart development;GO:0007595|lactation;GO:0060173|limb development;GO:0001676|long-chain fatty acid metabolic process;GO:0060135|maternal process involved in female pregnancy;GO:0042476|odontogenesis;GO:0022602|ovulation cycle process;GO:0001519|peptide amidation;GO:0018032|protein amidation;GO:0051260|protein homooligomerization;GO:0032956…	GO:0009986|cell surface;GO:0070062|extracellular exosome;GO:0005615|extracellular space;GO:0016021|integral component of membrane;GO:0016020|membrane;GO:0043005|neuron projection;GO:0043204|perikaryon;GO:0048471|perinuclear region of cytoplasm;GO:0005886|plasma membrane;GO:0030667|secretory granule membrane;GO:0005802|trans-Golgi network;	GO:0005509|calcium ion binding;GO:0005507|copper ion binding;GO:0031418|L-ascorbic acid binding;GO:0004598|peptidylamidoglycolate lyase activity;GO:0004504|peptidylglycine monooxygenase activity;GO:0008270|zinc ion binding;	.	.
ENSG00000130600	1510	80.22543879595962	6557	368.13092233498645	0.21792637871087947	-2.19808725808465	0	0	down	yes	H19	processed_transcript	chr11:1995163-2001470:-	gi|686735234|ref|XP_009244297.1|	1221	1e-157	PREDICTED: spidroin-2 [Pongo abelii]	gi|25455647|gb|BC040073.1|	2251	0.0	Homo sapiens H19, imprinted maternally expressed transcript (non-protein coding), mRNA (cDNA clone IMAGE:4993796), with apparent retained intron	.	.	.	.	.	.	.	.	pfam07223	DUF1421	Protein of unknown function (DUF1421). This family represents a conserved region approximately 350 residues long within a number of plant proteins of unknown function.	.	.	.	.	.
ENSG00000140285	755	40.11271939797981	4959	278.41409849919137	0.1440757476514657	-2.79510058857409	0	0	down	yes	FGF7	protein_coding	chr15:49423096-49488775:+	gi|4503705|ref|NP_002000.1|	1053	8e-129	fibroblast growth factor 7 precursor [Homo sapiens]	gi|332235511|ref|XM_003266900.1|	5002	0.0	PREDICTED: Nomascus leucogenys fibroblast growth factor 7 (FGF7), mRNA	Q5RAY8	410	1e-142	Fibroblast growth factor 7	.	.	.	.	pfam00167	FGF	Fibroblast growth factor. Fibroblast growth factors are a family of proteins involved in growth and differentiation in a wide range of contexts. They are found in a wide range of organisms, from nematodes to humans. Most share an internal core region of high similarity, conserved residues in which are involved in binding with their receptors. On binding, they cause dimerization of their tyrosine …	GO:0008543|fibroblast growth factor receptor signaling pathway;GO:0051781|positive regulation of cell division;	GO:0005576|extracellular region;	GO:0008201|heparin binding;	K04358	FGF; fibroblast growth factor
ENSG00000131236	10484	557.0089406204243	3260	183.02681208053315	3.043318813722965	1.60564547643691	0	0	up	yes	CAP1	protein_coding	chr1:40040233-40072649:+	gi|530361590|ref|XP_005270425.1|	2270	0.0	PREDICTED: adenylyl cyclase-associated protein 1 isoform X1 [Homo sapiens]	gi|426329091|ref|XM_004025528.1|	2927	0.0	PREDICTED: Gorilla gorilla gorilla CAP, adenylate cyclase-associated protein 1 (yeast), transcript variant 2 (CAP1), mRNA	Q01518	361	1e-121	Adenylyl cyclase-associated protein 1	.	.	.	.	pfam01213	CAP_N	Adenylate cyclase associated (CAP) N terminal.	GO:0030036|actin cytoskeleton organization;GO:0000902|cell morphogenesis;	GO:0005886|plasma membrane;	.	K17261	CAP1_2, SRV2; adenylyl cyclase-associated protein
ENSG00000106823	471	25.023961372779457	4269	239.67529471527484	0.10440776302166217	-3.25969911040792	0	0	down	yes	ECM2	protein_coding	chr9:92493554-92536655:-	gi|4557543|ref|NP_001384.1|	3351	0.0	extracellular matrix protein 2 isoform 1 precursor [Homo sapiens]	gi|308818202|ref|NM_001393.3|	3253	0.0	Homo sapiens extracellular matrix protein 2, female organ and adipocyte specific (ECM2), transcript variant 1, mRNA	O94769	321	6e-104	Extracellular matrix protein 2	alr0124_1	89.7	7e-18	COG4886	pfam13855	LRR_8	Leucine rich repeat.	GO:0007409|axonogenesis;GO:0007160|cell-matrix adhesion;GO:0030198|extracellular matrix organization;GO:0010811|positive regulation of cell-substrate adhesion;	GO:0005615|extracellular space;GO:0005614|interstitial matrix;GO:0005578|proteinaceous extracellular matrix;	GO:0070052|collagen V binding;GO:0008201|heparin binding;GO:0005178|integrin binding;	K08119	ECM2; extracellular matrix protein 2
ENSG00000136026	12280	652.4293963009166	4286	240.62972901140031	2.7113416076282344	1.43900689280793	0	0	up	yes	CKAP4	protein_coding	chr12:106237877-106304279:-	gi|19263767|gb|AAH25341.1|	2181	0.0	Similar to cytoskeleton-associated protein 4, partial [Homo sapiens]	gi|219842270|ref|NM_006825.3|	3036	0.0	Homo sapiens cytoskeleton-associated protein 4 (CKAP4), mRNA	Q07065	299	2e-95	Cytoskeleton-associated protein 4	.	.	.	.	pfam01576	Myosin_tail_1	Myosin tail. The myosin molecule is a multi-subunit complex made up of two heavy chains and four light chains it is a fundamental contractile protein found in all eukaryote cell types. This family consists of the coiled-coil myosin heavy chain tail region. The coiled-coil is composed of the tail from two molecules of myosin. These can then assemble into the macromolecular thick filament. The coil…	GO:0044267|cellular protein metabolic process;	GO:0005856|cytoskeleton;GO:0005783|endoplasmic reticulum;GO:0005789|endoplasmic reticulum membrane;GO:0070062|extracellular exosome;GO:0031012|extracellular matrix;GO:0016021|integral component of membrane;GO:0042599|lamellar body;GO:0005811|lipid particle;GO:0016020|membrane;GO:0048471|perinuclear region of cytoplasm;GO:0005886|plasma membrane;	GO:0044822|poly(A) RNA binding;	K13999	CKAP4, CLIMP63; cytoskeleton-associated protein 4
ENSG00000116690	5595	297.25915898238014	875	49.12529465351733	6.051040733271137	2.597183296371	0	0	up	yes	PRG4	protein_coding	chr1:186296279-186314562:+	gi|735997424|ref|NP_001121180.2|	2176	0.0	proteoglycan 4 isoform B preproprotein [Homo sapiens]	gi|1572720|gb|U70136.1|HSU70136	5002	0.0	Human megakaryocyte stimulating factor mRNA, complete cds	Q92954	243	9e-64	Proteoglycan 4	.	.	.	.	pfam05403	Plasmodium_HRP	Plasmodium histidine-rich protein (HRPII/III). This family consists of several histidine-rich protein II and III sequence from Plasmodium falciparum.	GO:0008283|cell proliferation;GO:0006955|immune response;	GO:0005576|extracellular region;	GO:0030247|polysaccharide binding;GO:0005044|scavenger receptor activity;	.	.
ENSG00000177283	4853	257.8371221700609	590	33.12448439494312	7.783883338254259	2.96049008774193	0	0	up	yes	FZD8	protein_coding	chr10:35638249-35642278:-	gi|13994190|ref|NP_114072.1|	2027	0.0	frizzled-8 precursor [Homo sapiens]	gi|345842516|ref|NG_029968.1|	4030	0.0	Homo sapiens frizzled class receptor 8 (FZD8), RefSeqGene on chromosome 10	Q9H461	281	2e-79	Frizzled-8	.	.	.	.	pfam01534	Frizzled	Frizzled/Smoothened family membrane region. This family contains the membrane spanning region of frizzled and smoothened receptors. This membrane region is predicted to contain seven transmembrane alpha helices. Proteins related to Drosophila frizzled are receptors for Wnt (mediating the beta-catenin signalling pathway), but also the planar cell polarity (PCP) pathway and the Wnt/calcium pathway.…	GO:0001525|angiogenesis;GO:0060070|canonical Wnt signaling pathway;GO:0000122|negative regulation of transcription from RNA polymerase II promoter;GO:0030182|neuron differentiation;GO:0035567|non-canonical Wnt signaling pathway;GO:0043507|positive regulation of JUN kinase activity;GO:0045944|positive regulation of transcription from RNA polymerase II promoter;GO:0033077|T cell differentiation in …	GO:0005794|Golgi apparatus;GO:0016021|integral component of membrane;GO:1990851|Frizzled-LRP5/6 complex;	GO:0004930|G-protein coupled receptor activity;GO:0030165|PDZ domain binding;GO:0031625|ubiquitin protein ligase binding;GO:0042813|Wnt-activated receptor activity;GO:0017147|Wnt-protein binding;	K02375	FZD5_8, fz2; frizzled 5/8
ENSG00000065534	5227	277.70752886521916	735	41.26524750895456	6.72981614383766	2.7505670914631	0	0	up	yes	MYLK	protein_coding	chr3:123610049-123884331:-	gi|116008192|ref|NP_444253.3|	9537	0.0	myosin light chain kinase, smooth muscle isoform 1 [Homo sapiens]	gi|116008191|ref|NM_053025.3|	7738	0.0	Homo sapiens myosin light chain kinase (MYLK), transcript variant 1, mRNA	O02827	317	4e-101	Myosin light chain kinase, smooth muscle (Fragment)	.	.	.	.	pfam00069	Pkinase	Protein kinase domain.	.	.	GO:0005524|ATP binding;GO:0004687|myosin light chain kinase activity;	K00907	MYLK; myosin-light-chain kinase [EC:2.7.11.18]
ENSG00000105329	8353	443.79012600175537	2198	123.40274016963554	3.5962744862204796	1.84650313898259	0	0	up	yes	TGFB1	protein_coding	chr19:41301587-41353911:-	gi|635039171|ref|XP_007995085.1|	2583	0.0	PREDICTED: transforming growth factor beta-1 [Chlorocebus sabaeus]	gi|37092|emb|X02812.1|	2710	0.0	Human mRNA for transforming growth factor-beta (TGF-beta)	P01137	702	0.0	Transforming growth factor beta-1	.	.	.	.	pfam00019	TGF_beta	Transforming growth factor beta like domain.	GO:0046732|active induction of host immune response by virus;GO:0002460|adaptive immune response based on somatic recombination of immune receptors built from immunoglobulin superfamily domains;GO:0007568|aging;GO:0006754|ATP biosynthetic process;GO:0060751|branch elongation involved in mammary gland duct branching;GO:0007050|cell cycle arrest;GO:0016049|cell growth;GO:0016477|cell migration;GO:0…	GO:0030424|axon;GO:0072562|blood microparticle;GO:0009986|cell surface;GO:0005737|cytoplasm;GO:0031012|extracellular matrix;GO:0005576|extracellular region;GO:0005615|extracellular space;GO:0005796|Golgi lumen;GO:0043025|neuronal cell body;GO:0005634|nucleus;GO:0005886|plasma membrane;GO:0031093|platelet alpha granule lumen;GO:0005578|proteinaceous extracellular matrix;	GO:0003823|antigen binding;GO:0005125|cytokine activity;GO:0019899|enzyme binding;GO:0001948|glycoprotein binding;GO:0043539|protein serine/threonine kinase activator activity;GO:0005160|transforming growth factor beta receptor binding;GO:0034713|type I transforming growth factor beta receptor binding;GO:0005114|type II transforming growth factor beta receptor binding;GO:0034714|type III transfor…	K13375	TGFB1; transforming growth factor beta-1
ENSG00000171812	4930	261.9280882543582	639	35.875500895540085	7.30102944115047	2.86809989754521	0	0	up	yes	COL8A2	protein_coding	chr1:36095236-36125220:-	gi|64654456|gb|AAH96296.1|	981	1e-125	COL8A2 protein [Homo sapiens]	gi|18676605|dbj|AK074129.1|	4440	0.0	Homo sapiens mRNA for FLJ00201 protein	P25067	77.0	1e-13	Collagen alpha-2(VIII) chain	.	.	.	.	pfam00386	C1q	C1q domain. C1q is a subunit of the C1 enzyme complex that activates the serum complement system.	GO:0001525|angiogenesis;GO:0048593|camera-type eye morphogenesis;GO:0030574|collagen catabolic process;GO:0050673|epithelial cell proliferation;GO:0030198|extracellular matrix organization;GO:0016337|single organismal cell-cell adhesion;	GO:0005604|basement membrane;GO:0005581|collagen trimer;GO:0005788|endoplasmic reticulum lumen;GO:0005576|extracellular region;GO:0005578|proteinaceous extracellular matrix;	GO:0005201|extracellular matrix structural constituent;GO:0030674|protein binding, bridging;	.	.
ENSG00000176014	8251	438.37092417580317	2158	121.15701241404618	3.618205132672793	1.85527420328817	0	0	up	yes	TUBB6	protein_coding	chr18:12307669-12344320:+	gi|14210536|ref|NP_115914.1|	2224	0.0	tubulin beta-6 chain isoform 1 [Homo sapiens]	gi|21751326|dbj|AK092677.1|	2160	0.0	Homo sapiens cDNA FLJ35358 fis, clone PUAEN2000497, highly similar to Tubulin beta-6 chain	Q2HJ81	196	8e-58	Tubulin beta-6 chain	ECU03g0820i	225	9e-71	COG5023	pfam03953	Tubulin_C	Tubulin C-terminal domain. This family includes the tubulin alpha, beta and gamma chains. Members of this family are involved in polymer formation. Tubulins are GTPases. FtsZ can polymerize into tubes, sheets, and rings in vitro and is ubiquitous in eubacteria and archaea. Tubulin is the major component of microtubules. (The FtsZ GTPases have been split into their won family).	GO:0007017|microtubule-based process;	GO:0005737|cytoplasm;GO:0005874|microtubule;	GO:0005525|GTP binding;GO:0003924|GTPase activity;GO:0005200|structural constituent of cytoskeleton;	K07375	TUBB; tubulin beta
ENSG00000022267	2859	151.89703941566128	8768	492.26352402518853	0.30856854510286424	-1.69633709110249	0	0	down	yes	FHL1	protein_coding	chrX:136146702-136211359:+	gi|544523091|ref|XP_005594741.1|	1778	0.0	PREDICTED: four and a half LIM domains protein 1 isoform X1 [Macaca fascicularis]	gi|228480212|ref|NM_001159704.1|	2878	0.0	Homo sapiens four and a half LIM domains 1 (FHL1), transcript variant 4, mRNA	Q13642	231	5e-72	Four and a half LIM domains protein 1	.	.	.	.	pfam00412	LIM	LIM domain. This family represents two copies of the LIM structural domain.	GO:0009887|organ morphogenesis;GO:0030154|cell differentiation;GO:0007517|muscle organ development;GO:0030308|negative regulation of cell growth;GO:2000134|negative regulation of G1/S transition of mitotic cell cycle;GO:0010972|negative regulation of G2/M transition of mitotic cell cycle;GO:0043268|positive regulation of potassium ion transport;GO:0003254|regulation of membrane depolarization;GO:…	GO:0005737|cytoplasm;GO:0005829|cytosol;GO:0005925|focal adhesion;GO:0005634|nucleus;GO:0005886|plasma membrane;	GO:0044325|ion channel binding;GO:0008270|zinc ion binding;	K14365	FHL1, SLIM1; four and a half LIM domains protein 1
ENSG00000154262	46	2.4439537646451273	3109	174.5491898031833	0.014001518811979934	-6.15827285805711	0	0	down	yes	ABCA6	protein_coding	chr17:69078702-69141888:-	gi|27436953|ref|NP_525023.2|	7920	0.0	ATP-binding cassette sub-family A member 6 [Homo sapiens]	gi|34366829|emb|BX647672.1|	8142	0.0	Homo sapiens mRNA; cDNA DKFZp686I05107 (from clone DKFZp686I05107)	Q8N139	157	7e-43	ATP-binding cassette sub-family A member 6	PAB1703	139	3e-34	COG1131	pfam00005	ABC_tran	ABC transporter. ABC transporters for a large family of proteins responsible for translocation of a variety of compounds across biological membranes. ABC transporters are the largest family of proteins in many completely sequenced bacteria. ABC transporters are composed of two copies of this domain and two copies of a transmembrane domain pfam00664. These four domains may belong to a single polyp…	GO:0006869|lipid transport;	GO:0016021|integral component of membrane;GO:0043231|intracellular membrane-bounded organelle;	GO:0005524|ATP binding;GO:0042626|ATPase activity, coupled to transmembrane movement of substances;	K05649	ABCA6; ATP-binding cassette, subfamily A (ABC1), member 6
ENSG00000130340	2002	106.36511819172924	7235	406.19600779222617	0.261856631161516	-1.93315095535616	0	0	down	yes	SNX9	protein_coding	chr6:157700387-157945077:+	gi|7706706|ref|NP_057308.1|	3079	0.0	sorting nexin-9 [Homo sapiens]	gi|525313625|ref|NM_016224.4|	4198	0.0	Homo sapiens sorting nexin 9 (SNX9), mRNA	Q9Y5X1	1187	0.0	Sorting nexin-9	SPCPJ732.01	68.6	8e-11	COG5391	pfam10456	BAR_3_WASP_bdg	WASP-binding domain of Sorting nexin protein. The C-terminal region of the Sorting nexin group of proteins appears to carry a BAR-like (Bin/amphiphysin/Rvs) domain. This domain is very diverse and the similarities with other BAR domains are few. In the Sorting nexins it is associated with family PX, pfam00787.13, and in combination with PX appears to be necessary to bind WASP along with p85 to fo…	GO:0036089|cleavage furrow formation;GO:0006897|endocytosis;GO:0016197|endosomal transport;GO:0006886|intracellular protein transport;GO:0060988|lipid tube assembly;GO:0097320|membrane tubulation;GO:0000281|mitotic cytokinesis;GO:0007067|mitotic nuclear division;GO:0043547|positive regulation of GTPase activity;GO:0051044|positive regulation of membrane protein ectodomain proteolysis;GO:0045860|p…	GO:0005913|cell-cell adherens junction;GO:0030136|clathrin-coated vesicle;GO:0005737|cytoplasm;GO:0030659|cytoplasmic vesicle membrane;GO:0016023|cytoplasmic membrane-bounded vesicle;GO:0005768|endosome;GO:0070062|extracellular exosome;GO:0031234|extrinsic component of cytoplasmic side of plasma membrane;GO:0005886|plasma membrane;GO:0001726|ruffle;GO:0005802|trans-Golgi network;	GO:0005545|1-phosphatidylinositol binding;GO:0071933|Arp2/3 complex binding;GO:0098641|cadherin binding involved in cell-cell adhesion;GO:0035091|phosphatidylinositol binding;GO:0042803|protein homodimerization activity;GO:0031625|ubiquitin protein ligase binding;	K17923	SNX9_18_33; sorting nexin-9/18/33
ENSG00000187231	657	34.90603529069236	4511	253.2619476365905	0.13782581874786642	-2.85908192317009	0	0	down	yes	SESTD1	protein_coding	chr2:179101692-179264790:-	gi|544476122|ref|XP_005573666.1|	3590	0.0	PREDICTED: SEC14 domain and spectrin repeat-containing protein 1 [Macaca fascicularis]	gi|188528640|ref|NM_178123.4|	10448	0.0	Homo sapiens SEC14 and spectrin domains 1 (SESTD1), mRNA	Q80UK0	93.2	5e-20	SEC14 domain and spectrin repeat-containing protein 1	.	.	.	.	pfam13716	CRAL_TRIO_2	Divergent CRAL/TRIO domain. This family includes divergent members of the CRAL-TRIO domain family. This family includes ECM25 that contains a divergent CRAL-TRIO domain identified by Gallego and colleagues.	.	GO:0034704|calcium channel complex;	GO:0070300|phosphatidic acid binding;GO:0043325|phosphatidylinositol-3,4-bisphosphate binding;GO:0080025|phosphatidylinositol-3,5-bisphosphate binding;GO:0032266|phosphatidylinositol-3-phosphate binding;GO:0005546|phosphatidylinositol-4,5-bisphosphate binding;GO:0070273|phosphatidylinositol-4-phosphate binding;GO:0010314|phosphatidylinositol-5-phosphate binding;	.	.
ENSG00000166741	8178	434.4924758101707	2200	123.51502655741501	3.517729687797947	1.81464462634128	0	0	up	yes	NNMT	protein_coding	chr11:114257787-114313285:+	gi|5453790|ref|NP_006160.1|	1401	0.0	nicotinamide N-methyltransferase [Homo sapiens]	gi|426370514|ref|XM_004052160.1|	1804	0.0	PREDICTED: Gorilla gorilla gorilla nicotinamide N-methyltransferase, transcript variant 2 (NNMT), mRNA	P40261	254	5e-83	Nicotinamide N-methyltransferase	.	.	.	.	pfam01234	NNMT_PNMT_TEMT	NNMT/PNMT/TEMT family.	GO:0031100|organ regeneration;GO:0032259|methylation;GO:0042493|response to drug;GO:0010243|response to organonitrogen compound;	GO:0005829|cytosol;	GO:0008112|nicotinamide N-methyltransferase activity;GO:0030760|pyridine N-methyltransferase activity;	K00541	NNMT; nicotinamide N-methyltransferase [EC:2.1.1.1]
ENSG00000148700	6129	325.6302744241301	13653	766.5230261765396	0.42481473263548575	-1.23509429500802	0	0	down	yes	ADD3	protein_coding	chr10:109996368-110135565:+	gi|62089206|dbj|BAD93047.1|	3388	0.0	adducin 3 isoform a variant [Homo sapiens]	gi|62912452|ref|NM_001121.2|	4337	0.0	Homo sapiens adducin 3 (gamma) (ADD3), transcript variant 3, mRNA	Q9UEY8	230	7e-70	Gamma-adducin	CC1201	62.0	1e-10	COG0235	pfam00596	Aldolase_II	Class II Aldolase and Adducin N-terminal domain. This family includes class II aldolases and adducins which have not been ascribed any enzymatic function.	GO:0055085|transmembrane transport;	GO:0005903|brush border;GO:0005938|cell cortex;GO:0005911|cell-cell junction;GO:0000794|condensed nuclear chromosome;GO:0005737|cytoplasm;GO:0005856|cytoskeleton;GO:0005829|cytosol;GO:0016020|membrane;GO:0005654|nucleoplasm;GO:0005886|plasma membrane;	GO:0005200|structural constituent of cytoskeleton;	K18622	ADD; adducin
ENSG00000113657	9162	486.77183460170994	2728	153.1586329311946	3.1782200277302595	1.66821900572077	0	0	up	yes	DPYSL3	protein_coding	chr5:147390811-147510056:-	gi|308818200|ref|NP_001184223.1|	3421	0.0	dihydropyrimidinase-related protein 3 isoform 1 [Homo sapiens]	gi|308818199|ref|NM_001197294.1|	5476	0.0	Homo sapiens dihydropyrimidinase-like 3 (DPYSL3), transcript variant 1, mRNA	Q14195	279	2e-89	Dihydropyrimidinase-related protein 3	PA0441	426	2e-132	COG0044	pfam01979	Amidohydro_1	Amidohydrolase family. This family of enzymes are a a large metal dependent hydrolase superfamily. The family includes Adenine deaminase EC:3.5.4.2 that hydrolyses adenine to form hypoxanthine and ammonia. Adenine deaminases reaction is important for adenine utilisation as a purine and also as a nitrogen source. This family also includes dihydroorotase and N-acetylglucosamine-6-phosphate deacetyl…	GO:0051764|actin crosslink formation;GO:0051017|actin filament bundle assembly;GO:0071345|cellular response to cytokine stimulus;GO:0030336|negative regulation of cell migration;GO:0010977|negative regulation of neuron projection development;GO:0007399|nervous system development;GO:0051491|positive regulation of filopodium assembly;GO:0010976|positive regulation of neuron projection development;G…	GO:0044297|cell body;GO:0005829|cytosol;GO:0005615|extracellular space;GO:0031941|filamentous actin;GO:0030426|growth cone;GO:0030027|lamellipodium;	GO:0035374|chondroitin sulfate binding;GO:0031005|filamin binding;GO:0016810|hydrolase activity, acting on carbon-nitrogen (but not peptide) bonds;GO:0051219|phosphoprotein binding;GO:0017124|SH3 domain binding;	.	.
ENSG00000131473	11495	610.7227940129509	4043	226.98693289619493	2.6905636647033115	1.42790844456078	0	0	up	yes	ACLY	protein_coding	chr17:41866908-41930542:-	gi|740086852|ref|NP_001290204.1|	5970	0.0	ATP-citrate synthase isoform 4 [Homo sapiens]	gi|38569420|ref|NM_001096.2|	4321	0.0	Homo sapiens ATP citrate lyase (ACLY), transcript variant 1, mRNA	P16638	107	2e-25	ATP-citrate synthase	SPBC1703.07_1	525	2e-172	COG0074	pfam00549	Ligase_CoA	CoA-ligase. This family includes the CoA ligases Succinyl-CoA synthetase alpha and beta chains, malate CoA ligase and ATP-citrate lyase. Some members of the family utilize ATP others use GTP.	GO:0006085|acetyl-CoA biosynthetic process;GO:0006695|cholesterol biosynthetic process;GO:0006101|citrate metabolic process;GO:0006633|fatty acid biosynthetic process;GO:0008610|lipid biosynthetic process;GO:0035338|long-chain fatty-acyl-CoA biosynthetic process;GO:0006107|oxaloacetate metabolic process;GO:0031325|positive regulation of cellular metabolic process;	GO:0009346|citrate lyase complex;GO:0005737|cytoplasm;GO:0005829|cytosol;GO:0070062|extracellular exosome;GO:0016020|membrane;GO:0005654|nucleoplasm;GO:0005886|plasma membrane;	GO:0005524|ATP binding;GO:0003878|ATP citrate synthase activity;GO:0048037|cofactor binding;GO:0046872|metal ion binding;	K01648	ACLY; ATP citrate (pro-S)-lyase [EC:2.3.3.8]
ENSG00000006327	5036	267.5598077989752	746	41.88282264174163	6.38829455425283	2.67543083469072	0	0	up	yes	TNFRSF12A	protein_coding	chr16:3018445-3022383:+	gi|297697908|ref|XP_002826080.1|	533	4e-64	PREDICTED: tumor necrosis factor receptor superfamily member 12A [Pongo abelii]	gi|21594206|gb|BC020538.1|	1675	0.0	Homo sapiens tumor necrosis factor receptor superfamily, member 12A, mRNA (cDNA clone IMAGE:4399839), with apparent retained intron	Q9NP84	209	2e-65	Tumor necrosis factor receptor superfamily member 12A	.	.	.	.	pfam12191	stn_TNFRSF12A	tumor necrosis factor receptor stn_TNFRSF12A_TNFR domain. This family of proteins is found in eukaryotes. Proteins in this family are typically between 129 and 184 amino acids in length. This is the stn_TNFRSF12A_TNFR domain from the tumor necrosis factor receptor. The function of this domain is unknown.	GO:0001525|angiogenesis;GO:0097191|extrinsic apoptotic signaling pathway;GO:0043065|positive regulation of apoptotic process;GO:0045773|positive regulation of axon extension;GO:2001238|positive regulation of extrinsic apoptotic signaling pathway;GO:0045765|regulation of angiogenesis;GO:0061041|regulation of wound healing;GO:0006931|substrate-dependent cell migration, cell attachment to substrate;…	GO:0009986|cell surface;GO:0016021|integral component of membrane;GO:0005886|plasma membrane;GO:0001726|ruffle;	.	K05149	TNFRSF12A, FN14, TWEAKR; tumor necrosis factor receptor superfamily member 12A
ENSG00000131386	15	0.7969414449929763	3242	182.01623459051794	0.004378408589683531	-7.83537769268209	0	0	down	yes	GALNT15	protein_coding	chr3:16174649-16231992:+	gi|190014583|ref|NP_473451.3|	3058	0.0	polypeptide N-acetylgalactosaminyltransferase 15 [Homo sapiens]	gi|190014582|ref|NM_054110.4|	4641	0.0	Homo sapiens polypeptide N-acetylgalactosaminyltransferase 15 (GALNT15), mRNA	Q8N3T1	243	8e-98	Polypeptide N-acetylgalactosaminyltransferase 15	.	.	.	.	pfam13900	GVQW	Putative binding domain. This short domain is often found nested inside other longer domains. The function is not known, but the domain carries a highly conserved GVQW motif. The members are rich in proline and cysteine. This may be a binding domain.	GO:0016266|O-glycan processing;	GO:0000139|Golgi membrane;GO:0016021|integral component of membrane;GO:0030133|transport vesicle;	GO:0030246|carbohydrate binding;GO:0046872|metal ion binding;GO:0004653|polypeptide N-acetylgalactosaminyltransferase activity;	K00710	GALNT; polypeptide N-acetylgalactosaminyltransferase [EC:2.4.1.41]
ENSG00000008441	5143	273.2446567732585	12056	676.8623455346342	0.40369309738663384	-1.30866917601843	0	0	down	yes	NFIX	protein_coding	chr19:12995608-13098796:+	gi|755696091|ref|XP_006928529.2|	2432	0.0	PREDICTED: nuclear factor 1 X-type isoform X1 [Felis catus]	gi|574957202|ref|NM_002501.3|	4433	0.0	Homo sapiens nuclear factor I/X (CCAAT-binding transcription factor) (NFIX), transcript variant 2, mRNA	P13623	245	5e-75	Nuclear factor 1 X-type	.	.	.	.	pfam00859	CTF_NFI	CTF/NF-I family transcription modulation region.	GO:0006260|DNA replication;GO:0006351|transcription, DNA-templated;	GO:0005634|nucleus;	GO:0003677|DNA binding;GO:0003700|transcription factor activity, sequence-specific DNA binding;	K09171	NFIX; nuclear factor I/X
ENSG00000074800	18565	986.3478617529737	8583	481.8770331555877	2.0468870560064714	1.0334314989247	0	0	up	yes	ENO1	protein_coding	chr1:8861002-8879249:-	gi|821033957|ref|XP_012353756.1|	2323	0.0	PREDICTED: alpha-enolase isoform X1 [Nomascus leucogenys]	gi|319996654|ref|NM_001201483.1|	2266	0.0	Homo sapiens enolase 1, (alpha) (ENO1), transcript variant 2, mRNA	P06733	397	8e-137	Alpha-enolase	YGR254w	567	0.0	COG0148	pfam00113	Enolase_C	Enolase, C-terminal TIM barrel domain.	GO:0061621|canonical glycolysis;GO:0006094|gluconeogenesis;GO:0030308|negative regulation of cell growth;GO:0045892|negative regulation of transcription, DNA-templated;GO:0009615|response to virus;GO:0006351|transcription, DNA-templated;	GO:0005913|cell-cell adherens junction;GO:0005737|cytoplasm;GO:0005829|cytosol;GO:0070062|extracellular exosome;GO:0005615|extracellular space;GO:0031430|M band;GO:0016020|membrane;GO:0005634|nucleus;GO:0000015|phosphopyruvate hydratase complex;GO:0005886|plasma membrane;	GO:0098641|cadherin binding involved in cell-cell adhesion;GO:0003677|DNA binding;GO:0051020|GTPase binding;GO:0000287|magnesium ion binding;GO:0004634|phosphopyruvate hydratase activity;GO:0044822|poly(A) RNA binding;	K01689	ENO, eno; enolase [EC:4.2.1.11]
ENSG00000154258	33	1.7532711789845479	2957	166.0154243319437	0.010560893278680695	-6.56512432153493	0	0	down	yes	ABCA9	protein_coding	chr17:68974488-69061064:-	gi|530411328|ref|XP_005256991.1|	7922	0.0	PREDICTED: ATP-binding cassette sub-family A member 9 isoform X2 [Homo sapiens]	gi|88999587|ref|NM_080283.3|	6301	0.0	Homo sapiens ATP-binding cassette, sub-family A (ABC1), member 9 (ABCA9), mRNA	Q8IUA7	3026	0.0	ATP-binding cassette sub-family A member 9	.	.	.	.	pfam00005	ABC_tran	ABC transporter. ABC transporters for a large family of proteins responsible for translocation of a variety of compounds across biological membranes. ABC transporters are the largest family of proteins in many completely sequenced bacteria. ABC transporters are composed of two copies of this domain and two copies of a transmembrane domain pfam00664. These four domains may belong to a single polyp…	GO:0006869|lipid transport;	GO:0016021|integral component of membrane;GO:0005743|mitochondrial inner membrane;	GO:0005524|ATP binding;GO:0042626|ATPase activity, coupled to transmembrane movement of substances;	K05651	ABCA9; ATP-binding cassette, subfamily A (ABC1), member 9
ENSG00000136717	551	29.274315746075327	4127	231.7029611829326	0.1263441589033593	-2.98456912720894	0	0	down	yes	BIN1	protein_coding	chr2:127048027-127107355:-	gi|21536400|ref|NP_647593.1|	2959	0.0	myc box-dependent-interacting protein 1 isoform 1 [Homo sapiens]	gi|34534187|dbj|AK127325.1|	5114	0.0	Homo sapiens cDNA FLJ45396 fis, clone BRHIP3027594, highly similar to Mus musculus brain amphiphysin 2 mRNA	O00499	266	3e-82	Myc box-dependent-interacting protein 1	.	.	.	.	pfam03114	BAR	BAR domain. BAR domains are dimerization, lipid binding and curvature sensing modules found in many different protein families. A BAR domain with an additional N-terminal amphipathic helix (an N-BAR) can drive membrane curvature. These N-BAR domains are found in amphiphysin, endophilin, BRAP and Nadrin. BAR domains are also frequently found alongside domains that determine lipid specificity, like…	GO:0008283|cell proliferation;GO:0006897|endocytosis;GO:0060988|lipid tube assembly;GO:0042692|muscle cell differentiation;GO:0051647|nucleus localization;GO:0006997|nucleus organization;GO:0043065|positive regulation of apoptotic process;GO:0048711|positive regulation of astrocyte differentiation;GO:0071156|regulation of cell cycle arrest;GO:0030100|regulation of endocytosis;GO:0045664|regulatio…	GO:0015629|actin cytoskeleton;GO:0030424|axon;GO:0043194|axon initial segment;GO:0005737|cytoplasm;GO:0031674|I band;GO:0060987|lipid tube;GO:0016020|membrane;GO:0033268|node of Ranvier;GO:0005635|nuclear envelope;GO:0030315|T-tubule;GO:0030018|Z disc;	GO:0051015|actin filament binding;GO:0070063|RNA polymerase binding;GO:0048156|tau protein binding;	K12562	AMPH; amphiphysin
ENSG00000131981	954	50.68547590155329	5019	281.7826901325754	0.17987434174081587	-2.47493868752706	0	0	down	yes	LGALS3	protein_coding	chr14:55124110-55145413:+	gi|308387726|pdb|2XG3|A	724	3e-92	Chain A, Human Galectin-3 In Complex With A Benzamido-N- Acetyllactoseamine Inhibitor	gi|294345472|ref|NR_003225.2|	1734	0.0	Homo sapiens lectin, galactoside-binding, soluble, 3 (LGALS3), transcript variant 2, non-coding RNA	P17931	284	5e-90	Galectin-3	.	.	.	.	pfam00337	Gal-bind_lectin	Galactoside-binding lectin. This family contains galactoside binding lectins. The family also includes enzymes such as human eosinophil lysophospholipase (EC:3.1.1.5).	GO:0048245|eosinophil chemotaxis;GO:0030855|epithelial cell differentiation;GO:0045087|innate immune response;GO:0048246|macrophage chemotaxis;GO:0002548|monocyte chemotaxis;GO:0071674|mononuclear cell migration;GO:0006397|mRNA processing;GO:0045806|negative regulation of endocytosis;GO:2001237|negative regulation of extrinsic apoptotic signaling pathway;GO:2000521|negative regulation of immunolo…	GO:0005737|cytoplasm;GO:0070062|extracellular exosome;GO:0005615|extracellular space;GO:0001772|immunological synapse;GO:0016020|membrane;GO:0005743|mitochondrial inner membrane;GO:0005634|nucleus;GO:0005886|plasma membrane;GO:0005681|spliceosomal complex;	GO:0030246|carbohydrate binding;GO:0042056|chemoattractant activity;GO:0019863|IgE binding;GO:0043236|laminin binding;GO:0044822|poly(A) RNA binding;	K06831	LGALS3; galectin-3
ENSG00000137331	3362	178.62114253775908	178	9.993488512372668	17.87375272574868	4.15977066549671	0	0	up	yes	IER3	protein_coding	chr6:30743199-30744554:-	gi|119964723|ref|NP_003888.2|	667	6e-83	radiation-inducible immediate-early gene IEX-1 [Homo sapiens]	gi|20338494|emb|AL662797.7|	1350	0.0	Human DNA sequence from clone CH501-252P9 on chromosome 6, complete sequence	P46695	261	2e-84	Radiation-inducible immediate-early gene IEX-1	.	.	.	.	pfam12300	DUF3628	Protein of unknown function (DUF3628). This domain family is found in bacteria, and is typically between 153 and 183 amino acids in length. The family is found in association with pfam00270, pfam00271.	GO:0009653|anatomical structure morphogenesis;GO:0006915|apoptotic process;GO:0043066|negative regulation of apoptotic process;GO:0014066|regulation of phosphatidylinositol 3-kinase signaling;GO:2001020|regulation of response to DNA damage stimulus;	GO:0005829|cytosol;GO:0016021|integral component of membrane;GO:0005634|nucleus;	.	.	.
ENSG00000205221	179	9.510167910249518	3141	176.3457720076548	0.053929095106610786	-4.21279236316077	0	0	down	yes	VIT	protein_coding	chr2:36696690-36814792:+	gi|21359974|ref|NP_444506.2|	3544	0.0	vitrin isoform 1 precursor [Homo sapiens]	gi|295789105|ref|NM_053276.3|	2810	0.0	Homo sapiens vitrin (VIT), transcript variant 1, mRNA	Q6UXI7	212	6e-63	Vitrin	.	.	.	.	pfam00092	VWA	von Willebrand factor type A domain.	GO:0030198|extracellular matrix organization;GO:0010811|positive regulation of cell-substrate adhesion;	GO:0005614|interstitial matrix;	GO:0005539|glycosaminoglycan binding;	.	.
ENSG00000174059	32	1.7001417493183495	2925	164.21884212747221	0.010352903036538536	-6.59382082213119	0	0	down	yes	CD34	protein_coding	chr1:207880972-207911402:-	gi|68342038|ref|NP_001020280.1|	1548	0.0	hematopoietic progenitor cell antigen CD34 isoform a precursor [Homo sapiens]	gi|21322301|emb|AL356275.20|	6953	0.0	Human DNA sequence from clone RP11-328D5 on chromosome 1, complete sequence	P28906	355	2e-112	Hematopoietic progenitor cell antigen CD34	.	.	.	.	pfam06365	CD34_antigen	CD34/Podocalyxin family. This family consists of several mammalian CD34 antigen proteins. The CD34 antigen is a human leukocyte membrane protein expressed specifically by lymphohematopoietic progenitor cells. CD34 is a phosphoprotein. Activation of protein kinase C (PKC) has been found to enhance CD34 phosphorylation. This family contains several eukaryotic podocalyxin proteins. Podocalyxin is a …	GO:0048870|cell motility;GO:0008283|cell proliferation;GO:0007160|cell-matrix adhesion;GO:0001935|endothelial cell proliferation;GO:0003158|endothelium development;GO:0071971|extracellular exosome assembly;GO:0072011|glomerular endothelium development;GO:0003094|glomerular filtration;GO:0071425|hematopoietic stem cell proliferation;GO:0030097|hemopoiesis;GO:0050900|leukocyte migration;GO:0035759|…	GO:0016324|apical plasma membrane;GO:0009925|basal plasma membrane;GO:0005737|cytoplasm;GO:0009897|external side of plasma membrane;GO:0036053|glomerular endothelium fenestra;GO:0005887|integral component of plasma membrane;GO:0045171|intercellular bridge;GO:0005764|lysosome;GO:0048471|perinuclear region of cytoplasm;GO:0005886|plasma membrane;	GO:0030246|carbohydrate binding;GO:0043199|sulfate binding;GO:0008134|transcription factor binding;	K06474	CD34; CD34 antigen
ENSG00000006016	11788	626.289716905147	4377	245.73875965536612	2.5485996502280743	1.34970476371189	0	0	up	yes	CRLF1	protein_coding	chr19:18572220-18607741:-	gi|768004705|ref|XP_011526725.1|	1675	0.0	PREDICTED: cytokine receptor-like factor 1 isoform X2 [Homo sapiens]	gi|260655997|ref|NM_004750.4|	1792	0.0	Homo sapiens cytokine receptor-like factor 1 (CRLF1), mRNA	O75462	252	5e-81	Cytokine receptor-like factor 1	.	.	.	.	pfam13900	GVQW	Putative binding domain. This short domain is often found nested inside other longer domains. The function is not known, but the domain carries a highly conserved GVQW motif. The members are rich in proline and cysteine. This may be a binding domain.	GO:0006355|regulation of transcription, DNA-templated;GO:0006351|transcription, DNA-templated;	GO:0005634|nucleus;	GO:0003677|DNA binding;GO:0046872|metal ion binding;	.	.
ENSG00000170275	4632	246.09551821383107	11165	626.8387597788811	0.39259780027106467	-1.34887600549366	0	0	down	yes	CRTAP	protein_coding	chr3:33113979-33147773:+	gi|5453601|ref|NP_006362.1|	1906	0.0	cartilage-associated protein precursor [Homo sapiens]	gi|178557737|ref|NM_006371.4|	6630	0.0	Homo sapiens cartilage associated protein (CRTAP), mRNA	O75718	344	7e-117	Cartilage-associated protein	.	.	.	.	pfam13900	GVQW	Putative binding domain. This short domain is often found nested inside other longer domains. The function is not known, but the domain carries a highly conserved GVQW motif. The members are rich in proline and cysteine. This may be a binding domain.	GO:0061077|chaperone-mediated protein folding;GO:1901874|negative regulation of post-translational protein modification;GO:0018400|peptidyl-proline hydroxylation to 3-hydroxy-L-proline;GO:0050821|protein stabilization;GO:0007283|spermatogenesis;	GO:0005783|endoplasmic reticulum;GO:0005788|endoplasmic reticulum lumen;GO:0005615|extracellular space;GO:0032991|macromolecular complex;GO:0005578|proteinaceous extracellular matrix;	GO:0032403|protein complex binding;	K19606	CRTAP; cartilage-associated protein
ENSG00000157168	3232	171.7143166811533	165	9.263626991806126	18.536402300420587	4.21228935573292	0	0	up	yes	NRG1	protein_coding	chr8:31639386-32767959:+	gi|297299202|ref|XP_001086184.2|	2763	0.0	PREDICTED: pro-neuregulin-1, membrane-bound isoform isoform 4 [Macaca mulatta]	gi|635047506|ref|XM_007962133.1|	5296	0.0	PREDICTED: Chlorocebus sabaeus neuregulin 1 (NRG1), transcript variant X9, mRNA	O14511	58.5	1e-08	Pro-neuregulin-2, membrane-bound isoform	.	.	.	.	pfam02158	Neuregulin	Neuregulin family.	GO:0048513|organ development;GO:0038128|ERBB2 signaling pathway;GO:0035556|intracellular signal transduction;GO:0000165|MAPK cascade;GO:0048015|phosphatidylinositol-mediated signaling;GO:2000145|regulation of cell motility;GO:0014066|regulation of phosphatidylinositol 3-kinase signaling;GO:0007165|signal transduction;	GO:0005576|extracellular region;GO:0005615|extracellular space;GO:0016021|integral component of membrane;GO:0005622|intracellular;GO:0005886|plasma membrane;	GO:0046934|phosphatidylinositol-4,5-bisphosphate 3-kinase activity;GO:0004713|protein tyrosine kinase activity;GO:0005088|Ras guanyl-nucleotide exchange factor activity;GO:0005102|receptor binding;	K05455	NRG1; neuregulin 1
ENSG00000196616	0	0.02656471483309921	8384	470.70453757153064	5.643607127764793e-05	-14.1130229143105	0	0	down	yes	ADH1B	protein_coding	chr4:99304964-99321401:-	gi|34577061|ref|NP_000659.2|	1980	0.0	alcohol dehydrogenase 1B isoform 1 [Homo sapiens]	gi|224809230|ref|NG_011435.1|	5363	0.0	Homo sapiens alcohol dehydrogenase 1B (class I), beta polypeptide (ADH1B), RefSeqGene on chromosome 4	P00325	157	3e-51	Alcohol dehydrogenase 1B	YPO1502	413	9e-131	COG1062	pfam08240	ADH_N	Alcohol dehydrogenase GroES-like domain. This is the catalytic domain of alcohol dehydrogenases. Many of them contain an inserted zinc binding domain. This domain has a GroES-like structure.	GO:0006069|ethanol oxidation;	GO:0005829|cytosol;	GO:0004024|alcohol dehydrogenase activity, zinc-dependent;GO:0008270|zinc ion binding;	K13951	ADH1_7; alcohol dehydrogenase 1/7 [EC:1.1.1.1]
ENSG00000198888	13183	700.4052712894937	22672	1272.8784918680515	0.5502530491041551	-0.861832860376606	0	0	down	no	MT-ND1	protein_coding	chrMT:3307-4262:+	gi|667669942|gb|AIG61123.1|	893	4e-116	NADH dehydrogenase subunit 1 (mitochondrion) [Homo sapiens]	gi|575773281|gb|KF874376.1|	956	0.0	Homo sapiens isolate Esk46stroke mitochondrion, complete genome	P03886	328	2e-109	NADH-ubiquinone oxidoreductase chain 1	RP796	171	5e-49	COG1005	pfam00146	NADHdh	NADH dehydrogenase.	GO:0045333|cellular respiration;GO:0006120|mitochondrial electron transport, NADH to ubiquinone;GO:0032981|mitochondrial respiratory chain complex I assembly;GO:0042493|response to drug;GO:0033194|response to hydroperoxide;GO:0014070|response to organic cyclic compound;	GO:0030425|dendrite;GO:0016021|integral component of membrane;GO:0005743|mitochondrial inner membrane;GO:0031966|mitochondrial membrane;GO:0005747|mitochondrial respiratory chain complex I;GO:0043025|neuronal cell body;	GO:0008137|NADH dehydrogenase (ubiquinone) activity;	K03878	ND1; NADH-ubiquinone oxidoreductase chain 1 [EC:1.6.5.3]
ENSG00000152377	16119	856.3932767894523	7168	402.43441380161397	2.128031916305309	1.08951978859761	0	0	up	yes	SPOCK1	protein_coding	chr5:136975298-137598379:-	gi|62088982|dbj|BAD92938.1|	2154	0.0	sparc/osteonectin, cwcv and kazal-like domains proteoglycan precursor variant [Homo sapiens]	gi|82659117|ref|NM_004598.3|	4827	0.0	Homo sapiens sparc/osteonectin, cwcv and kazal-like domains proteoglycan (testican) 1 (SPOCK1), mRNA	Q08629	195	1e-58	Testican-1	.	.	.	.	pfam10591	SPARC_Ca_bdg	Secreted protein acidic and rich in cysteine Ca binding region. The SPARC_Ca_bdg domain of Secreted Protein Acidic and Rich in Cysteine is responsible for the anti-spreading activity of human urothelial cells. It is rich in alpha-helices. This extracellular calcium-binding domain contains two EF-hands that each coordinates one Ca2+ ion, forming a helix-loop-helix structure that not only drives th…	GO:0007155|cell adhesion;GO:0021953|central nervous system neuron differentiation;GO:0010812|negative regulation of cell-substrate adhesion;GO:0010951|negative regulation of endopeptidase activity;GO:0010977|negative regulation of neuron projection development;GO:0007399|nervous system development;GO:0022008|neurogenesis;GO:0001764|neuron migration;GO:0001558|regulation of cell growth;GO:0007165|…	GO:0005737|cytoplasm;GO:0005615|extracellular space;GO:0031594|neuromuscular junction;GO:0033268|node of Ranvier;GO:0014069|postsynaptic density;GO:0005578|proteinaceous extracellular matrix;GO:0016528|sarcoplasm;	GO:0005509|calcium ion binding;GO:0004869|cysteine-type endopeptidase inhibitor activity;GO:0008191|metalloendopeptidase inhibitor activity;GO:0004867|serine-type endopeptidase inhibitor activity;	K08136	SPOCK; sparc/osteonectin, cwcv and kazal-like domains proteoglycan (testican)
ENSG00000172819	440	23.376949053127305	3678	206.49466712644198	0.11320848803718984	-3.14294596366034	0	0	down	yes	RARG	protein_coding	chr12:53210567-53232980:-	gi|530400634|ref|XP_005269111.1|	2362	0.0	PREDICTED: retinoic acid receptor gamma isoform X3 [Homo sapiens]	gi|344030233|ref|NM_000966.5|	2959	0.0	Homo sapiens retinoic acid receptor, gamma (RARG), transcript variant 1, mRNA	P13631	796	0.0	Retinoic acid receptor gamma	.	.	.	.	pfam00105	zf-C4	Zinc finger, C4 type (two domains). In nearly all cases, this is the DNA binding domain of a nuclear hormone receptor. The alignment contains two Zinc finger domains that are too dissimilar to be aligned with each other.	GO:0001889|liver development;GO:0060037|pharyngeal system development;GO:0006351|transcription, DNA-templated;	GO:0005634|nucleus;	GO:0003677|DNA binding;GO:0003708|retinoic acid receptor activity;GO:0043565|sequence-specific DNA binding;GO:0003707|steroid hormone receptor activity;GO:0008270|zinc ion binding;	K08529	NR1B3, RARG; retinoic acid receptor gamma
ENSG00000095303	4790	254.48996810109043	774	43.45483207065419	5.8564250734488965	2.55002027170607	0	0	up	yes	PTGS1	protein_coding	chr9:122370530-122395703:+	gi|76885914|gb|ABA60098.1|	3022	0.0	cyclooxygenase 1b2 [Homo sapiens]	gi|406035322|ref|NM_001271368.1|	5375	0.0	Homo sapiens prostaglandin-endoperoxide synthase 1 (prostaglandin G/H synthase and cyclooxygenase) (PTGS1), transcript variant 7, mRNA	P23219	1124	0.0	Prostaglandin G/H synthase 1	.	.	.	.	pfam03098	An_peroxidase	Animal haem peroxidase.	GO:0007568|aging;GO:0019371|cyclooxygenase pathway;GO:0006954|inflammatory response;GO:0007612|learning;GO:0035633|maintenance of blood-brain barrier;GO:0007613|memory;GO:0032811|negative regulation of epinephrine secretion;GO:0010700|negative regulation of norepinephrine secretion;GO:0045987|positive regulation of smooth muscle contraction;GO:0045907|positive regulation of vasoconstriction;GO:00…	GO:0005737|cytoplasm;GO:0005789|endoplasmic reticulum membrane;GO:0043231|intracellular membrane-bounded organelle;GO:0005635|nuclear envelope;GO:0005634|nucleus;GO:0031090|organelle membrane;	GO:0051213|dioxygenase activity;GO:0020037|heme binding;GO:0008289|lipid binding;GO:0046872|metal ion binding;GO:0004601|peroxidase activity;GO:0004666|prostaglandin-endoperoxide synthase activity;	K00509	PTGS1, COX1; prostaglandin-endoperoxide synthase 1 [EC:1.14.99.1]
ENSG00000167526	9268	492.40355414632694	17404	977.1161464569321	0.503935541267847	-0.988688885448771	0	0	down	no	RPL13	protein_coding	chr16:89560657-89566828:+	gi|15431295|ref|NP_150254.1|	950	1e-127	60S ribosomal protein L13 isoform 1 [Homo sapiens]	gi|341604764|ref|NM_000977.3|	4498	0.0	Homo sapiens ribosomal protein L13 (RPL13), transcript variant 1, mRNA	P26373	221	2e-70	60S ribosomal protein L13	SPAC664.05	155	6e-41	COG4352	pfam01294	Ribosomal_L13e	Ribosomal protein L13e.	GO:0000184|nuclear-transcribed mRNA catabolic process, nonsense-mediated decay;GO:0006364|rRNA processing;GO:0006614|SRP-dependent cotranslational protein targeting to membrane;GO:0006412|translation;GO:0006413|translational initiation;GO:0019083|viral transcription;	GO:0005829|cytosol;GO:0022625|cytosolic large ribosomal subunit;GO:0022626|cytosolic ribosome;GO:0016020|membrane;GO:0005634|nucleus;	GO:0044822|poly(A) RNA binding;GO:0003723|RNA binding;GO:0003735|structural constituent of ribosome;	K02873	RP-L13e, RPL13; large subunit ribosomal protein L13e
ENSG00000111961	1178	62.58646814678174	5244	294.4149087577656	0.21257914013544646	-2.23392805916436	0	0	down	yes	SASH1	protein_coding	chr6:148272304-148552050:+	gi|3882301|dbj|BAA34510.1|	5283	0.0	KIAA0790 protein [Homo sapiens]	gi|45935384|ref|NM_015278.3|	7709	0.0	Homo sapiens SAM and SH3 domain containing 1 (SASH1), mRNA	O94885	173	4e-48	SAM and SH3 domain-containing protein 1	.	.	.	.	pfam13900	GVQW	Putative binding domain. This short domain is often found nested inside other longer domains. The function is not known, but the domain carries a highly conserved GVQW motif. The members are rich in proline and cysteine. This may be a binding domain.	GO:0045766|positive regulation of angiogenesis;GO:0010595|positive regulation of endothelial cell migration;GO:0043507|positive regulation of JUN kinase activity;GO:0031666|positive regulation of lipopolysaccharide-mediated signaling pathway;GO:1901224|positive regulation of NIK/NF-kappaB signaling;GO:1900745|positive regulation of p38MAPK cascade;GO:0000209|protein polyubiquitination;GO:1902498|…	GO:0043234|protein complex;	GO:0031435|mitogen-activated protein kinase kinase kinase binding;GO:0008022|protein C-terminus binding;GO:0032947|protein complex scaffold;GO:0019901|protein kinase binding;	.	.
ENSG00000197614	14911	792.2129257526847	6486	364.14475556881536	2.175543966067016	1.12137617292805	0	0	up	yes	MFAP5	protein_coding	chr12:8637346-8662888:-	gi|663071064|ref|NP_001284638.1|	869	3e-117	microfibrillar-associated protein 5 isoform b precursor [Homo sapiens]	gi|34530141|dbj|AK124368.1|	2299	0.0	Homo sapiens cDNA FLJ42377 fis, clone UTERU2035469, highly similar to Microfibrillar-associated protein 5 precursor	Q13361	230	1e-75	Microfibrillar-associated protein 5	.	.	.	.	pfam05507	MAGP	Microfibril-associated glycoprotein (MAGP). This family consists of several mammalian microfibril-associated glycoprotein (MAGP) 1 and 2 proteins. MAGP1 and 2 are components of elastic fibres. MAGP-1 has been proposed to bind a C-terminal region of tropoelastin, the soluble precursor of elastin. MAGP-2 was found to interact with fibrillin-1 and -2, as well as fibulin-1, another component of elast…	GO:0060216|definitive hemopoiesis;GO:0043206|extracellular fibril organization;GO:0030198|extracellular matrix organization;	GO:0005576|extracellular region;GO:0001527|microfibril;	GO:0005201|extracellular matrix structural constituent;	.	.
ENSG00000197747	2434	129.31703180752694	7478	419.83880390743155	0.30801591135449097	-1.6989232159175	0	0	down	yes	S100A10	protein_coding	chr1:151982915-151994390:-	gi|397492728|ref|XP_003817272.1|	646	3e-83	PREDICTED: protein S100-A10 isoform X1 [Pan paniscus]	gi|115298655|ref|NM_002966.2|	1050	0.0	Homo sapiens S100 calcium binding protein A10 (S100A10), mRNA	P04163	92.8	2e-23	Protein S100-A10	.	.	.	.	pfam01023	S_100	S-100/ICaBP type calcium binding domain. The S-100 domain is a subfamily of the EF-hand calcium binding proteins.	.	.	GO:0005509|calcium ion binding;	K17274	S100A10; calpactin-1 light chain
ENSG00000167460	26701	1418.608901517164	14628	821.2626402190303	1.7273510714414353	0.788561329858139	0	0	up	no	TPM4	protein_coding	chr19:16067021-16103005:+	gi|466047605|ref|XP_004277661.1|	890	1e-113	PREDICTED: tropomyosin alpha-4 chain isoform X1 [Orcinus orca]	gi|267844875|ref|NG_015841.1|	2672	0.0	Homo sapiens tropomyosin 4 (TPM4), RefSeqGene on chromosome 19	P02561	171	8e-50	Tropomyosin alpha-4 chain	.	.	.	.	pfam00261	Tropomyosin	Tropomyosin.	.	GO:0005737|cytoplasm;GO:0005856|cytoskeleton;	.	K09290	TPM3; tropomyosin 3
ENSG00000184232	447	23.748855060790692	3634	204.02436659529369	0.11640205264256175	-3.10281159582386	0	0	down	yes	OAF	protein_coding	chr11:120210767-120230332:+	gi|30425438|ref|NP_848602.1|	1291	2e-169	out at first protein homolog precursor [Homo sapiens]	gi|31341888|ref|NM_178507.2|	1862	0.0	Homo sapiens out at first homolog (OAF), mRNA	Q86UD1	501	1e-170	Out at first protein homolog	.	.	.	.	pfam14941	OAF	Transcriptional regulator, Out at first. This family of proteins is found in eukaryotes. Proteins in this family are typically between 198 and 332 amino acids in length. The domains in this family vary in length from 239 to 242 amino acids. The gene, OAF (out at first), which encodes this protein, has a promoter which may help mediate regulation of neighbouring genes. An alternative name for this…	.	GO:0070062|extracellular exosome;	.	.	.
ENSG00000181163	4176	221.8684982860446	10197	572.4921480936185	0.3875485437221453	-1.36755106346601	0	0	down	yes	NPM1	protein_coding	chr5:171387116-171411137:+	gi|471361387|ref|XP_004371259.1|	1267	3e-168	PREDICTED: nucleophosmin isoform X1 [Trichechus manatus latirostris]	gi|262331543|ref|NM_002520.6|	1449	0.0	Homo sapiens nucleophosmin (nucleolar phosphoprotein B23, numatrin) (NPM1), transcript variant 1, mRNA	P06748	53.5	1e-07	Nucleophosmin	.	.	.	.	pfam03066	Nucleoplasmin	Nucleoplasmin. Nucleoplasmins are also known as chromatin decondensation proteins. They bind to core histones and transfer DNA to them in a reaction that requires ATP. This is thought to play a role in the assembly of regular nucleosomal arrays.	GO:0006281|DNA repair;GO:0043066|negative regulation of apoptotic process;GO:0044387|negative regulation of protein kinase activity by regulation of protein phosphorylation;GO:1902751|positive regulation of cell cycle G2/M phase transition;GO:0008284|positive regulation of cell proliferation;GO:0045893|positive regulation of transcription, DNA-templated;GO:0045727|positive regulation of translati…	GO:0005737|cytoplasm;GO:0005815|microtubule organizing center;GO:0005730|nucleolus;GO:0005654|nucleoplasm;	GO:0004860|protein kinase inhibitor activity;GO:0003723|RNA binding;	K11276	NPM1; nucleophosmin 1
ENSG00000165424	1742	92.55146647851765	6229	349.7159547391537	0.26464753816436537	-1.91785586126062	0	0	down	yes	ZCCHC24	protein_coding	chr10:79382325-79445627:-	gi|223633947|ref|NP_699198.2|	1299	3e-163	zinc finger CCHC domain-containing protein 24 [Homo sapiens]	gi|223633946|ref|NM_153367.3|	4933	0.0	Homo sapiens zinc finger, CCHC domain containing 24 (ZCCHC24), mRNA	Q8N2G6	338	1e-114	Zinc finger CCHC domain-containing protein 24	.	.	.	.	pfam13695	zf-3CxxC	Zinc-binding domain. This is a family with several pairs of CxxC motifs possibly representing a multiple zinc-binding region. Only one pair of cysteines is associated with a highly conserved histidine residue.	.	.	GO:0044822|poly(A) RNA binding;GO:0008270|zinc ion binding;	.	.
ENSG00000138061	6601	350.70736522657575	13649	766.2984534009806	0.45766419554948684	-1.12763866491886	0	0	down	yes	CYP1B1	protein_coding	chr2:38066973-38109902:-	gi|189491763|ref|NP_000095.2|	2662	0.0	cytochrome P450 1B1 [Homo sapiens]	gi|189491762|ref|NM_000104.3|	5154	0.0	Homo sapiens cytochrome P450, family 1, subfamily B, polypeptide 1 (CYP1B1), mRNA	Q16678	231	4e-71	Cytochrome P450 1B1	.	.	.	.	pfam00067	p450	Cytochrome P450. Cytochrome P450s are haem-thiolate proteins involved in the oxidative degradation of various compounds. They are particularly well known for their role in the degradation of environmental toxins and mutagens. They can be divided into 4 classes, according to the method by which electrons from NAD(P)H are delivered to the catalytic site. Sequence conservation is relatively low with…	GO:0001525|angiogenesis;GO:0019369|arachidonic acid metabolic process;GO:0048514|blood vessel morphogenesis;GO:0007155|cell adhesion;GO:0006725|cellular aromatic compound metabolic process;GO:0070301|cellular response to hydrogen peroxide;GO:0071407|cellular response to organic cyclic compound;GO:0030199|collagen fibril organization;GO:0043542|endothelial cell migration;GO:0071603|endothelial cel…	GO:0005789|endoplasmic reticulum membrane;GO:0043231|intracellular membrane-bounded organelle;GO:0005739|mitochondrion;GO:0031090|organelle membrane;	GO:0070330|aromatase activity;GO:0020037|heme binding;GO:0005506|iron ion binding;GO:0004497|monooxygenase activity;GO:0016712|oxidoreductase activity, acting on paired donors, with incorporation or reduction of molecular oxygen, reduced flavin or flavoprotein as one donor, and incorporation of one atom of oxygen;GO:0019825|oxygen binding;	K07410	CYP1B1; cytochrome P450, family 1, subfamily B, polypeptide 1 [EC:1.14.14.1]
ENSG00000135480	5668	301.13760734801264	1216	68.27012376991665	4.41097204339198	2.14109661670137	0	0	up	yes	KRT7	protein_coding	chr12:52232520-52252186:+	gi|67782365|ref|NP_005547.3|	2011	0.0	keratin, type II cytoskeletal 7 [Homo sapiens]	gi|67782364|ref|NM_005556.3|	1698	0.0	Homo sapiens keratin 7, type II (KRT7), mRNA	P08729	206	2e-62	Keratin, type II cytoskeletal 7	.	.	.	.	pfam00038	Filament	Intermediate filament protein.	GO:0016032|viral process;	GO:0005737|cytoplasm;GO:0070062|extracellular exosome;GO:0005882|intermediate filament;GO:0045095|keratin filament;GO:0005634|nucleus;	GO:0005198|structural molecule activity;	K07605	KRT2; type II keratin, basic
ENSG00000168994	4657	247.42375395548603	773	43.39868887676445	5.701180389529143	2.51126065012242	0	0	up	yes	PXDC1	protein_coding	chr6:3722614-3752026:-	gi|189217411|ref|NP_899229.2|	1221	7e-161	PX domain-containing protein 1 [Homo sapiens]	gi|189217410|ref|NM_183373.3|	2176	0.0	Homo sapiens PX domain containing 1 (PXDC1), mRNA	Q5TGL8	233	1e-123	PX domain-containing protein 1	.	.	.	.	pfam03251	Tymo_45kd_70kd	Tymovirus 45/70Kd protein. Tymoviruses are single stranded RNA viruses. This family includes a protein of unknown function that has been named based on its molecular weight. Tymoviruses such as the ononis yellow mosaic tymovirus encode only three proteins. Of these two are overlapping this protein overlaps a larger ORF that is thought to be the polymerase.	.	.	GO:0035091|phosphatidylinositol binding;	.	.
ENSG00000145423	1095	58.17672548448727	4969	278.9755304380887	0.2085370189748526	-2.26162458483464	0	0	down	yes	SFRP2	protein_coding	chr4:153780592-153789120:-	gi|635045300|ref|XP_007998238.1|	1581	0.0	PREDICTED: secreted frizzled-related protein 2 [Chlorocebus sabaeus]	gi|52630413|ref|NM_003013.2|	1988	0.0	Homo sapiens secreted frizzled-related protein 2 (SFRP2), mRNA	Q96HF1	598	0.0	Secreted frizzled-related protein 2	.	.	.	.	pfam01392	Fz	Fz domain. Also known as the CRD (cysteine rich domain), the C6 box in MuSK receptor. This domain of unknown function has been independently identified by several groups. The domain contains 10 conserved cysteines.	GO:0006915|apoptotic process;GO:0060349|bone morphogenesis;GO:0003214|cardiac left ventricle morphogenesis;GO:0007267|cell-cell signaling;GO:0031668|cellular response to extracellular stimulus;GO:0071481|cellular response to X-ray;GO:0002063|chondrocyte development;GO:0030199|collagen fibril organization;GO:0060028|convergent extension involved in axis elongation;GO:0048546|digestive tract morpho…	GO:0031012|extracellular matrix;GO:0005615|extracellular space;GO:0016021|integral component of membrane;	GO:0061133|endopeptidase activator activity;GO:0001968|fibronectin binding;GO:0004930|G-protein coupled receptor activity;GO:0005178|integrin binding;GO:0048018|receptor agonist activity;GO:0042813|Wnt-activated receptor activity;GO:0017147|Wnt-protein binding;	K02176	SFRP2; secreted frizzled-related protein 2
ENSG00000151914	11338	602.3814735553577	19872	1115.6775489767958	0.5399243483099669	-0.88917081717412	0	0	down	no	DST	protein_coding	chr6:56457987-56954628:-	gi|767940557|ref|XP_011513128.1|	37251	0.0	PREDICTED: dystonin isoform X12 [Homo sapiens]	gi|544427230|ref|XM_005552665.1|	20366	0.0	PREDICTED: Macaca fascicularis uncharacterized LOC101866835 (LOC101866835), transcript variant X13, mRNA	Q03001	2031	0.0	Dystonin	ECU09g0290	189	2e-48	COG5069	pfam02187	GAS2	Growth-Arrest-Specific Protein 2 Domain.	GO:0043001|Golgi to plasma membrane protein transport;GO:0045773|positive regulation of axon extension;GO:0030177|positive regulation of Wnt signaling pathway;GO:0010632|regulation of epithelial cell migration;GO:0051893|regulation of focal adhesion assembly;GO:0032886|regulation of microtubule-based process;GO:0016055|Wnt signaling pathway;GO:0042060|wound healing;	GO:0005913|cell-cell adherens junction;GO:0005737|cytoplasm;GO:0005856|cytoskeleton;GO:0005794|Golgi apparatus;GO:0005874|microtubule;GO:0005886|plasma membrane;GO:0032587|ruffle membrane;	GO:0003779|actin binding;GO:0051015|actin filament binding;GO:0016887|ATPase activity;GO:0098641|cadherin binding involved in cell-cell adhesion;GO:0005509|calcium ion binding;GO:0044822|poly(A) RNA binding;	K10382	DST; dystonin
ENSG00000196923	7659	406.9183018134137	2245	126.04147028245303	3.228447755342181	1.6908406807267	0	0	up	yes	PDLIM7	protein_coding	chr5:177483394-177497606:-	gi|635125639|ref|XP_008013635.1|	2386	0.0	PREDICTED: PDZ and LIM domain protein 7 isoform X1 [Chlorocebus sabaeus]	gi|520975510|ref|NR_103804.1|	1904	0.0	Homo sapiens PDZ and LIM domain 7 (enigma) (PDLIM7), transcript variant 5, non-coding RNA	Q3TJD7	226	0.0	PDZ and LIM domain protein 7	.	.	.	.	pfam00412	LIM	LIM domain. This family represents two copies of the LIM structural domain.	GO:0030036|actin cytoskeleton organization;GO:0030154|cell differentiation;GO:0007275|multicellular organismal development;GO:0001503|ossification;GO:0045669|positive regulation of osteoblast differentiation;	GO:0015629|actin cytoskeleton;GO:0005911|cell-cell junction;GO:0005737|cytoplasm;GO:0005925|focal adhesion;GO:0005634|nucleus;GO:0001726|ruffle;GO:0001725|stress fiber;	GO:0008270|zinc ion binding;	.	.
ENSG00000136153	9503	504.88897011788356	3274	183.81281679498943	2.746756069142869	1.45772879484631	0	0	up	yes	LMO7	protein_coding	chr13:75620434-75859870:+	gi|308153585|sp|Q8WWI1.3|LMO7_HUMAN	8004	0.0	RecName: Full=LIM domain only protein 7; Short=LMO-7; AltName: Full=F-box only protein 20; AltName: Full=LOMP	gi|221136760|ref|NM_005358.5|	7237	0.0	Homo sapiens LIM domain 7 (LMO7), transcript variant 1, mRNA	Q8N976	54.7	3e-07	Putative uncharacterized protein FLJ38264	ECU03g1150	50.8	4e-06	COG5199	pfam00307	CH	Calponin homology (CH) domain. The CH domain is found in both cytoskeletal proteins and signal transduction proteins. The CH domain is involved in actin binding in some members of the family. However in calponins there is evidence that the CH domain is not involved in its actin binding activity. Most member proteins have from two to four copies of the CH domain, however some proteins such as calp…	GO:0016567|protein ubiquitination;GO:0030155|regulation of cell adhesion;GO:0023051|regulation of signaling;	GO:0005737|cytoplasm;GO:0005925|focal adhesion;GO:0005634|nucleus;GO:0000151|ubiquitin ligase complex;	GO:0004842|ubiquitin-protein transferase activity;GO:0008270|zinc ion binding;	K06084	LMO7, FBXO20; F-box protein 20
ENSG00000137076	19875	1055.9474146156936	9962	559.298497529531	1.887985430463166	0.916847631500791	0	0	up	no	TLN1	protein_coding	chr9:35696948-35732395:-	gi|20521736|dbj|BAA82979.2|	12130	0.0	KIAA1027 protein [Homo sapiens]	gi|223029409|ref|NM_006289.3|	8434	0.0	Homo sapiens talin 1 (TLN1), mRNA	Q9Y490	195	1e-55	Talin-1	.	.	.	.	pfam09141	Talin_middle	Talin, middle domain. Members of this family adopt a structure consisting of five alpha helices that fold into a bundle. They contain a Vinculin binding site (VBS) composed of a hydrophobic surface spanning five turns of helix four. Activation of the VBS causes subsequent recruitment of Vinculin, which enables maturation of small integrin/talin complexes into more stable adhesions. Formation of t…	GO:0007043|cell-cell junction assembly;GO:0007044|cell-substrate junction assembly;GO:0030866|cortical actin cytoskeleton organization;GO:0007016|cytoskeletal anchoring at plasma membrane;GO:0036498|IRE1-mediated unfolded protein response;GO:0006928|movement of cell or subcellular component;GO:0006936|muscle contraction;GO:0070527|platelet aggregation;GO:0002576|platelet degranulation;GO:0016032|…	GO:0009986|cell surface;GO:0005913|cell-cell adherens junction;GO:0005911|cell-cell junction;GO:0005737|cytoplasm;GO:0005829|cytosol;GO:0070062|extracellular exosome;GO:0005576|extracellular region;GO:0005925|focal adhesion;GO:0005815|microtubule organizing center;GO:0005886|plasma membrane;GO:0001726|ruffle;GO:0032587|ruffle membrane;	GO:0098641|cadherin binding involved in cell-cell adhesion;GO:0005178|integrin binding;GO:0030274|LIM domain binding;GO:0005200|structural constituent of cytoskeleton;GO:0017166|vinculin binding;	K06271	TLN; talin
ENSG00000154277	10065	534.7477095902871	3611	202.7330731358298	2.6376935017011736	1.399276934087	0	0	up	yes	UCHL1	protein_coding	chr4:41256413-41268455:+	gi|119613388|gb|EAW92982.1|	1593	0.0	ubiquitin carboxyl-terminal esterase L1 (ubiquitin thiolesterase), isoform CRA_d, partial [Homo sapiens]	gi|16549145|dbj|AK054579.1|	1555	0.0	Homo sapiens cDNA FLJ30017 fis, clone 3NB692000484, highly similar to Ubiquitin carboxyl-terminal hydrolase isozymeL1 (EC 3.4.19.12)	P09936	374	7e-130	Ubiquitin carboxyl-terminal hydrolase isozyme L1	.	.	.	.	pfam01088	Peptidase_C12	Ubiquitin carboxyl-terminal hydrolase, family 1.	GO:0007628|adult walking behavior;GO:0007412|axon target recognition;GO:0019896|axon transport of mitochondrion;GO:0008283|cell proliferation;GO:0042755|eating behavior;GO:0048747|muscle fiber development;GO:0043407|negative regulation of MAP kinase activity;GO:0050905|neuromuscular process;GO:0043161|proteasome-mediated ubiquitin-dependent protein catabolic process;GO:0016579|protein deubiquitin…	GO:1904115|axon cytoplasm;GO:0005737|cytoplasm;GO:0005829|cytosol;GO:0005789|endoplasmic reticulum membrane;GO:0070062|extracellular exosome;GO:0043209|myelin sheath;GO:0044306|neuron projection terminus;GO:0043025|neuronal cell body;GO:0005654|nucleoplasm;	GO:0031694|alpha-2A adrenergic receptor binding;GO:0004197|cysteine-type endopeptidase activity;GO:0016874|ligase activity;GO:0008242|omega peptidase activity;GO:0004843|ubiquitin-specific protease activity;GO:0043130|ubiquitin binding;GO:0031625|ubiquitin protein ligase binding;	K05611	UCHL1; ubiquitin carboxyl-terminal hydrolase L1 [EC:3.4.19.12]
ENSG00000167468	1908	101.37095180310658	6409	359.82172963930583	0.2817254864088484	-1.82763801128656	0	0	down	yes	GPX4	protein_coding	chr19:1103926-1106791:+	gi|90903240|ref|NP_001034937.1|	984	9e-131	phospholipid hydroperoxide glutathione peroxidase, mitochondrial isoform C precursor [Homo sapiens]	gi|577019440|ref|NM_001039848.2|	994	0.0	Homo sapiens glutathione peroxidase 4 (GPX4), transcript variant 3, mRNA	P36968	46.6	2e-07	Phospholipid hydroperoxide glutathione peroxidase, mitochondrial	CC1730	141	9e-40	COG0386	pfam00255	GSHPx	Glutathione peroxidase.	GO:0007275|multicellular organismal development;GO:0006979|response to oxidative stress;	GO:0005739|mitochondrion;	GO:0004602|glutathione peroxidase activity;GO:0047066|phospholipid-hydroperoxide glutathione peroxidase activity;	K05361	GPX4; phospholipid-hydroperoxide glutathione peroxidase [EC:1.11.1.12]
ENSG00000151632	141	7.491249582933977	2712	152.26034182895887	0.04920026773189073	-4.34519002351061	0	0	down	yes	AKR1C2	protein_coding	chr10:4987400-5018031:-	gi|4503285|ref|NP_001345.1|	1729	0.0	aldo-keto reductase family 1 member C2 isoform 1 [Homo sapiens]	gi|359751395|ref|NM_001354.5|	3374	0.0	Homo sapiens aldo-keto reductase family 1, member C2 (AKR1C2), transcript variant 1, mRNA	A1Z651	76.6	1e-14	Gag-Pol polyprotein	slr0942	213	5e-60	COG0656	pfam00248	Aldo_ket_red	Aldo/keto reductase family. This family includes a number of K+ ion channel beta chain regulatory domains - these are reported to have oxidoreductase activity.	GO:0071395|cellular response to jasmonic acid stimulus;GO:0071799|cellular response to prostaglandin D stimulus;GO:0044597|daunorubicin metabolic process;GO:0007586|digestion;GO:0044598|doxorubicin metabolic process;GO:0030855|epithelial cell differentiation;GO:0007186|G-protein coupled receptor signaling pathway;GO:0055114|oxidation-reduction process;GO:0008284|positive regulation of cell prolif…	GO:0005737|cytoplasm;	GO:0004032|alditol:NADP+ 1-oxidoreductase activity;GO:0032052|bile acid binding;GO:0031406|carboxylic acid binding;GO:0047086|ketosteroid monooxygenase activity;GO:0016655|oxidoreductase activity, acting on NAD(P)H, quinone or similar compound as acceptor;GO:0018636|phenanthrene 9,10-monooxygenase activity;GO:0047115|trans-1,2-dihydrobenzene-1,2-diol dehydrogenase activity;	K00089	E1.1.1.213; 3alpha-hydroxysteroid dehydrogenase (A-specific) [EC:1.1.1.213]
ENSG00000142089	3037	161.3540778962446	8260	463.7427815292036	0.3479387374271906	-1.52309478591241	0	0	down	yes	IFITM3	protein_coding	chr11:319669-327537:-	gi|635127075|ref|XP_007984939.1|	661	3e-84	PREDICTED: interferon-induced transmembrane protein 3 [Chlorocebus sabaeus]	gi|311374|emb|X57352.1|	781	0.0	Human 1-8U gene from interferon-inducible gene family	Q01628	248	1e-81	Interferon-induced transmembrane protein 3	.	.	.	.	pfam04505	Dispanin	Interferon-induced transmembrane protein. This family includes the human leukocyte antigen CD225, which is an interferon inducible transmembrane protein, and is associated with interferon induced cell growth suppression.	GO:0051607|defense response to virus;GO:0046597|negative regulation of viral entry into host cell;GO:0045071|negative regulation of viral genome replication;GO:0035455|response to interferon-alpha;GO:0035456|response to interferon-beta;GO:0034341|response to interferon-gamma;GO:0009615|response to virus;	GO:0016021|integral component of membrane;GO:0005886|plasma membrane;	.	K06566	IFITM; interferon induced transmembrane protein
ENSG00000102802	2722	144.6183075513921	7749	435.0536094515495	0.3324149125752691	-1.58894299010823	0	0	down	yes	MEDAG	protein_coding	chr13:30906191-30925572:+	gi|635024812|ref|XP_007958253.1|	1672	0.0	PREDICTED: mesenteric estrogen-dependent adipogenesis protein [Chlorocebus sabaeus]	gi|190194361|ref|NM_032849.3|	2371	0.0	Homo sapiens mesenteric estrogen-dependent adipogenesis (MEDAG), mRNA	Q5VYS4	216	7e-69	Mesenteric estrogen-dependent adipogenesis protein	.	.	.	.	pfam15476	SAP25	Histone deacetylase complex subunit SAP25. SAP25 is a family of proteins found in eukaryotes. SAP25 is a core component of the mSin3 co-repressor complex whose subcellular location is regulated by PML. mSin3, the transcriptional co-repressor, is associated with histone deacetylases (HDACs) and is utilized by many DNA-binding transcriptional repressors. SAP25 is a nucleo-cytoplasmic shuttling prot…	GO:0045600|positive regulation of fat cell differentiation;	GO:0005737|cytoplasm;	.	.	.
ENSG00000184009	53680	2851.987784481531	35565	1996.732690688393	1.4283272857611604	0.514326595223957	0	0	up	no	ACTG1	protein_coding	chr17:81509971-81523847:-	gi|795093282|ref|XP_011815463.1|	2047	0.0	PREDICTED: actin, cytoplasmic 2 isoform X1 [Colobus angolensis palliatus]	gi|316659408|ref|NM_001199954.1|	2002	0.0	Homo sapiens actin gamma 1 (ACTG1), transcript variant 1, mRNA	A2BDB0	348	2e-117	Actin, cytoplasmic 2	SPBC32H8.12c	730	0.0	COG5277	pfam00022	Actin	Actin.	.	GO:0005737|cytoplasm;GO:0005856|cytoskeleton;	GO:0005524|ATP binding;	K05692	ACTB_G1; actin beta/gamma 1
ENSG00000074410	411	21.83619559280755	3400	190.88685922509592	0.11439339345542934	-3.12792436011644	0	0	down	yes	CA12	protein_coding	chr15:63321378-63382161:-	gi|189055137|dbj|BAG38121.1|	1748	0.0	unnamed protein product [Homo sapiens]	gi|20564446|gb|AC087525.6|	4982	0.0	Homo sapiens chromosome 15, clone RP11-321G12, complete sequence	O43570	677	0.0	Carbonic anhydrase 12	BH0360	107	1e-23	COG3338	pfam00194	Carb_anhydrase	Eukaryotic-type carbonic anhydrase.	GO:0015701|bicarbonate transport;GO:0055064|chloride ion homeostasis;GO:0006730|one-carbon metabolic process;	GO:0016021|integral component of membrane;GO:0005886|plasma membrane;	GO:0004089|carbonate dehydratase activity;GO:0008270|zinc ion binding;	K01672	E4.2.1.1; carbonic anhydrase [EC:4.2.1.1]
ENSG00000115306	8889	472.26750030283773	16542	928.7207133239814	0.50851401667628	-0.975640553821973	0	0	down	no	SPTBN1	protein_coding	chr2:54456285-54671445:+	gi|62089082|dbj|BAD92985.1|	11906	0.0	spectrin, beta, non-erythrocytic 1 isoform 1 variant [Homo sapiens]	gi|112382249|ref|NM_003128.2|	10199	0.0	Homo sapiens spectrin, beta, non-erythrocytic 1 (SPTBN1), transcript variant 1, mRNA	Q01082	4568	0.0	Spectrin beta chain, non-erythrocytic 1	SPAC15A10.08	260	4e-72	COG5069	pfam00307	CH	Calponin homology (CH) domain. The CH domain is found in both cytoskeletal proteins and signal transduction proteins. The CH domain is involved in actin binding in some members of the family. However in calponins there is evidence that the CH domain is not involved in its actin binding activity. Most member proteins have from two to four copies of the CH domain, however some proteins such as calp…	GO:0051693|actin filament capping;GO:0007182|common-partner SMAD protein phosphorylation;GO:0043001|Golgi to plasma membrane protein transport;GO:0071709|membrane assembly;GO:0000281|mitotic cytokinesis;GO:0007009|plasma membrane organization;GO:1900042|positive regulation of interleukin-2 secretion;GO:1903078|positive regulation of protein localization to plasma membrane;GO:0072661|protein targe…	GO:0030673|axolemma;GO:0005913|cell-cell adherens junction;GO:0030863|cortical cytoskeleton;GO:0032437|cuticular plate;GO:0005737|cytoplasm;GO:0012505|endomembrane system;GO:0070062|extracellular exosome;GO:0031430|M band;GO:0016020|membrane;GO:0005730|nucleolus;GO:0005634|nucleus;GO:0005886|plasma membrane;GO:0014069|postsynaptic density;GO:0043234|protein complex;GO:0008091|spectrin;	GO:0030506|ankyrin binding;GO:0098641|cadherin binding involved in cell-cell adhesion;GO:0051020|GTPase binding;GO:0005543|phospholipid binding;GO:0044822|poly(A) RNA binding;GO:0005200|structural constituent of cytoskeleton;	K06115	SPTB; spectrin beta
ENSG00000118515	4385	232.97254908628008	708	39.74938127393174	5.861035860678091	2.55115566447604	0	0	up	yes	SGK1	protein_coding	chr6:134169246-134318112:-	gi|219521876|ref|NP_001137148.1|	2680	0.0	serine/threonine-protein kinase Sgk1 isoform 2 [Homo sapiens]	gi|34368177|emb|BX649005.1|	5459	0.0	Homo sapiens mRNA; cDNA DKFZp686M0890 (from clone DKFZp686M0890)	O00141	239	3e-75	Serine/threonine-protein kinase Sgk1	.	.	.	.	pfam00069	Pkinase	Protein kinase domain.	GO:0006915|apoptotic process;GO:0006974|cellular response to DNA damage stimulus;GO:0006883|cellular sodium ion homeostasis;GO:0035556|intracellular signal transduction;GO:0034220|ion transmembrane transport;GO:0007616|long-term memory;GO:0048812|neuron projection morphogenesis;GO:0018105|peptidyl-serine phosphorylation;GO:0010765|positive regulation of sodium ion transport;GO:0032411|positive re…	GO:0005737|cytoplasm;GO:0005829|cytosol;GO:0005789|endoplasmic reticulum membrane;GO:0005739|mitochondrion;GO:0005654|nucleoplasm;GO:0005634|nucleus;GO:0005886|plasma membrane;	GO:0005524|ATP binding;GO:0005246|calcium channel regulator activity;GO:0017081|chloride channel regulator activity;GO:0015459|potassium channel regulator activity;GO:0004674|protein serine/threonine kinase activity;GO:0004712|protein serine/threonine/tyrosine kinase activity;GO:0017080|sodium channel regulator activity;	K13302	SGK1; serum/glucocorticoid-regulated kinase 1 [EC:2.7.11.1]
ENSG00000122406	4196	222.93108687936856	9982	560.4213614073258	0.39779191556786087	-1.32991413869729	0	0	down	yes	RPL5	protein_coding	chr1:92832025-92841924:+	gi|591292326|ref|XP_007073490.1|	1447	0.0	PREDICTED: 60S ribosomal protein L5-like [Panthera tigris altaica]	gi|21751678|dbj|AK092963.1|	1116	0.0	Homo sapiens cDNA FLJ35644 fis, clone SPLEN2012525, highly similar to 60S RIBOSOMAL PROTEIN L5	P46777	231	3e-71	60S ribosomal protein L5	SPBC11C11.09c	286	8e-94	COG0256	pfam14204	Ribosomal_L18_c	Ribosomal L18 C-terminal region. This domain is the C-terminal end of ribosomal L18/L5 proteins.	GO:0006412|translation;	GO:0005737|cytoplasm;GO:0005730|nucleolus;GO:0005840|ribosome;	GO:0008097|5S rRNA binding;GO:0003735|structural constituent of ribosome;	K02932	RP-L5e, RPL5; large subunit ribosomal protein L5e
ENSG00000113739	10732	570.1850391776414	4086	229.40109023345352	2.485537617094077	1.31355793775423	0	0	up	yes	STC2	protein_coding	chr5:173314713-173329503:-	gi|4507267|ref|NP_003705.1|	1617	0.0	stanniocalcin-2 precursor [Homo sapiens]	gi|61676085|ref|NM_003714.2|	5343	0.0	Homo sapiens stanniocalcin 2 (STC2), mRNA	O76061	257	7e-84	Stanniocalcin-2	.	.	.	.	pfam03298	Stanniocalcin	Stanniocalcin family.	GO:0006874|cellular calcium ion homeostasis;GO:0071456|cellular response to hypoxia;GO:0046697|decidualization;GO:0007566|embryo implantation;GO:0030968|endoplasmic reticulum unfolded protein response;GO:0010629|negative regulation of gene expression;GO:0040015|negative regulation of multicellular organism growth;GO:0046885|regulation of hormone biosynthetic process;GO:2001256|regulation of store…	GO:0005783|endoplasmic reticulum;GO:0005615|extracellular space;GO:0005794|Golgi apparatus;GO:0048471|perinuclear region of cytoplasm;	GO:0019899|enzyme binding;GO:0020037|heme binding;GO:0042803|protein homodimerization activity;	.	.
ENSG00000136048	1494	79.37536792130044	5599	314.3457425886212	0.2525097596921413	-1.98558894469682	0	0	down	yes	DRAM1	protein_coding	chr12:101877351-102012130:+	gi|110825978|ref|NP_060840.2|	1244	4e-159	DNA damage-regulated autophagy modulator protein 1 [Homo sapiens]	gi|110825977|ref|NM_018370.2|	3519	0.0	Homo sapiens DNA-damage regulated autophagy modulator 1 (DRAM1), mRNA	Q8N682	245	6e-80	DNA damage-regulated autophagy modulator protein 1	.	.	.	.	pfam10277	Frag1	Frag1/DRAM/Sfk1 family. This family includes Frag1, DRAM and Sfk1 proteins. Frag1 (FGF receptor activating protein 1) is a protein that is conserved from fungi to humans. There are four potential iso-prenylation sites throughout the peptide, viz CILW, CIIW and CIGL. Frag1 is a membrane-spanning protein that is ubiquitously expressed in adult tissues suggesting an important cellular function. Dram…	GO:0006915|apoptotic process;GO:0006914|autophagy;GO:0010506|regulation of autophagy;	GO:0005737|cytoplasm;GO:0016021|integral component of membrane;GO:0005765|lysosomal membrane;GO:0005764|lysosome;	.	.	.
ENSG00000127022	20955	1113.3271986551879	10888	611.2870950714248	1.8212836613622656	0.864955636740924	0	0	up	no	CANX	protein_coding	chr5:179678628-179730925:+	gi|795262127|ref|XP_011811347.1|	2945	0.0	PREDICTED: calnexin isoform X1 [Colobus angolensis palliatus]	gi|66933003|ref|NM_001746.3|	4237	0.0	Homo sapiens calnexin (CANX), transcript variant 1, mRNA	P24643	305	3e-99	Calnexin	.	.	.	.	pfam00262	Calreticulin	Calreticulin family.	GO:0072583|clathrin-mediated endocytosis;GO:0006457|protein folding;GO:0048488|synaptic vesicle endocytosis;	GO:0005783|endoplasmic reticulum;GO:0005789|endoplasmic reticulum membrane;GO:0016021|integral component of membrane;GO:0042470|melanosome;GO:0045202|synapse;	GO:0005509|calcium ion binding;GO:0030246|carbohydrate binding;	K08054	CANX; calnexin
ENSG00000012171	417	22.15497217080474	3343	187.68669717338108	0.11804231468966837	-3.0826239789458	0	0	down	yes	SEMA3B	protein_coding	chr3:50267558-50277546:+	gi|586798182|ref|NP_001276990.1|	3756	0.0	semaphorin-3B isoform 3 precursor [Homo sapiens]	gi|21758321|dbj|AK098329.1|	3271	0.0	Homo sapiens cDNA FLJ41010 fis, clone UTERU2018364, highly similar to SEMAPHORIN 3B PRECURSOR	Q13214	189	2e-48	Semaphorin-3B	.	.	.	.	pfam01403	Sema	Sema domain. The Sema domain occurs in semaphorins, which are a large family of secreted and transmembrane proteins, some of which function as repellent signals during axon guidance. Sema domains also occur in the hepatocyte growth factor receptor and human plexin A-3.	GO:0007411|axon guidance;GO:0007267|cell-cell signaling;GO:0050919|negative chemotaxis;GO:0048843|negative regulation of axon extension involved in axon guidance;GO:0001755|neural crest cell migration;GO:0030335|positive regulation of cell migration;GO:0071526|semaphorin-plexin signaling pathway;	GO:0005783|endoplasmic reticulum;GO:0070062|extracellular exosome;GO:0005615|extracellular space;	GO:0045499|chemorepellent activity;GO:0038191|neuropilin binding;GO:0030215|semaphorin receptor binding;	K06840	SEMA3; semaphorin 3
ENSG00000211459	5746	305.2817028619761	12137	681.4099442397027	0.44801474566474153	-1.15838187790068	0	0	down	yes	MT-RNR1	Mt_rRNA	chrMT:648-1601:+	gi|56507058|emb|CAH88354.1|	150	6e-10	hypothetical protein PC101070.00.0, partial [Plasmodium chabaudi chabaudi]	gi|587655097|gb|KF962931.1|	954	0.0	Homo sapiens isolate MWBQ512 mitochondrion, partial genome	.	.	.	.	.	.	.	.	pfam04791	LMBR1	LMBR1-like membrane protein. Members of this family are integral membrane proteins that are around 500 residues in length. LMBR1 is not involved in preaxial polydactyly, as originally thought. Vertebrate members of this family may play a role in limb development. A member of this family has been shown to be a lipocalin membrane receptor	.	.	.	.	.
ENSG00000107738	801	42.55667316262493	4200	235.8014143368832	0.18047675109287237	-2.47011509291784	0	0	down	yes	C10orf54	protein_coding	chr10:71747559-71773498:-	gi|10440412|dbj|BAB15739.1|	1545	0.0	FLJ00041 protein [Homo sapiens]	gi|62339431|ref|NM_022153.1|	4689	0.0	Homo sapiens chromosome 10 open reading frame 54 (C10orf54), mRNA	Q9H7M9	169	9e-49	V-type immunoglobulin domain-containing suppressor of T-cell activation	.	.	.	.	pfam13900	GVQW	Putative binding domain. This short domain is often found nested inside other longer domains. The function is not known, but the domain carries a highly conserved GVQW motif. The members are rich in proline and cysteine. This may be a binding domain.	GO:0016337|single organismal cell-cell adhesion;	GO:0009986|cell surface;GO:0005911|cell-cell junction;GO:0016021|integral component of membrane;GO:0005886|plasma membrane;	.	.	.
ENSG00000074590	3263	173.36132900080545	309	17.348246911927834	9.993017155042358	3.32092033141443	0	0	up	yes	NUAK1	protein_coding	chr12:106063340-106140033:-	gi|40788284|dbj|BAA25463.2|	3215	0.0	KIAA0537 protein [Homo sapiens]	gi|48374438|ref|NM_014840.2|	6821	0.0	Homo sapiens NUAK family, SNF1-like kinase, 1 (NUAK1), mRNA	O60285	266	1e-83	NUAK family SNF1-like kinase 1	.	.	.	.	pfam00069	Pkinase	Protein kinase domain.	GO:0007155|cell adhesion;GO:0006974|cellular response to DNA damage stimulus;GO:0035556|intracellular signal transduction;GO:0006468|protein phosphorylation;GO:0030155|regulation of cell adhesion;GO:0042127|regulation of cell proliferation;GO:2000772|regulation of cellular senescence;GO:0035507|regulation of myosin-light-chain-phosphatase activity;GO:1901796|regulation of signal transduction by p…	GO:0005737|cytoplasm;GO:0015630|microtubule cytoskeleton;GO:0005730|nucleolus;GO:0005654|nucleoplasm;GO:0005634|nucleus;	GO:0005524|ATP binding;GO:0046872|metal ion binding;GO:0002039|p53 binding;GO:0004674|protein serine/threonine kinase activity;	K08800	NUAK; NUAK family, SNF1-like kinase [EC:2.7.11.1]
ENSG00000163297	1388	73.74364837668341	5274	296.0992045744576	0.2490504778041027	-2.00548991605936	0	0	down	yes	ANTXR2	protein_coding	chr4:79901149-80125454:-	gi|62089412|dbj|BAD93150.1|	2240	0.0	anthrax toxin receptor 2 variant [Homo sapiens]	gi|224809464|ref|NM_058172.5|	7805	0.0	Homo sapiens anthrax toxin receptor 2 (ANTXR2), transcript variant 1, mRNA	P58335	219	7e-64	Anthrax toxin receptor 2	.	.	.	.	pfam05587	Anth_Ig	Anthrax receptor extracellular domain. This region is found in the putatively extracellular N-terminal half of the anthrax receptor. It is probably part of the Ig superfamily and most closely related to pfam01833 (personal obs: C Yeats).	GO:0022414|reproductive process;GO:1901998|toxin transport;	GO:0005789|endoplasmic reticulum membrane;GO:0010008|endosome membrane;GO:0009897|external side of plasma membrane;GO:0005576|extracellular region;GO:0016021|integral component of membrane;GO:0005886|plasma membrane;	GO:0046872|metal ion binding;GO:0004872|receptor activity;	.	.
ENSG00000148344	245	13.016710268218613	2824	158.54837954460908	0.08209929553115514	-3.60648634704167	0	0	down	yes	PTGES	protein_coding	chr9:129738331-129753047:-	gi|767958764|ref|XP_011517512.1|	861	2e-109	PREDICTED: prostaglandin E synthase isoform X1 [Homo sapiens]	gi|10441860|gb|AF217965.1|AF217965	1821	0.0	Homo sapiens clone PP102 unknown mRNA	O14684	313	2e-102	Prostaglandin E synthase	.	.	.	.	pfam01124	MAPEG	MAPEG family. This family is has been called MAPEG (Membrane Associated Proteins in Eicosanoid and Glutathione metabolizm). It includes proteins such as Prostaglandin E synthase. This enzyme catalyses the synthesis of PGE2 from PGH2 (produced by cyclooxygenase from arachidonic acid). Because of structural similarities in the active sites of FLAP, LTC4 synthase and PGE synthase, substrates for eac…	GO:0002526|acute inflammatory response;GO:0002544|chronic inflammatory response;GO:0019371|cyclooxygenase pathway;GO:0008285|negative regulation of cell proliferation;GO:0001516|prostaglandin biosynthetic process;GO:0006693|prostaglandin metabolic process;GO:0051592|response to calcium ion;GO:0034097|response to cytokine;GO:0032496|response to lipopolysaccharide;GO:0014070|response to organic cyc…	GO:0005789|endoplasmic reticulum membrane;GO:0016021|integral component of membrane;GO:0016020|membrane;GO:0005641|nuclear envelope lumen;GO:0048471|perinuclear region of cytoplasm;	GO:0043295|glutathione binding;GO:0050220|prostaglandin-E synthase activity;	K15729	PTGES; microsomal prostaglandin-E synthase 1 [EC:5.3.99.3]
ENSG00000135069	10094	536.2884630506069	3829	214.97228940379185	2.4946864758149028	1.3188585136752	0	0	up	yes	PSAT1	protein_coding	chr9:78297143-78330093:+	gi|397480457|ref|XP_003811498.1|	2033	0.0	PREDICTED: phosphoserine aminotransferase isoform X1 [Pan paniscus]	gi|526479838|ref|NM_058179.3|	2188	0.0	Homo sapiens phosphoserine aminotransferase 1 (PSAT1), transcript variant 1, mRNA	Q9Y617	741	0.0	Phosphoserine aminotransferase	PA3167	302	3e-97	COG1932	pfam00266	Aminotran_5	Aminotransferase class-V. This domain is found in amino transferases, and other enzymes including cysteine desulphurase EC:4.4.1.-.	GO:0006564|L-serine biosynthetic process;GO:0008615|pyridoxine biosynthetic process;	GO:0005737|cytoplasm;GO:0005829|cytosol;GO:0070062|extracellular exosome;	GO:0004648|O-phospho-L-serine:2-oxoglutarate aminotransferase activity;	K00831	serC, PSAT1; phosphoserine aminotransferase [EC:2.6.1.52]
ENSG00000138434	1795	95.36732625082617	5980	335.73629946060987	0.2840542604539403	-1.81576155314812	0	0	down	yes	SSFA2	protein_coding	chr2:181891833-181930738:+	gi|28557788|ref|NP_006742.2|	6012	0.0	sperm-specific antigen 2 isoform 2 [Homo sapiens]	gi|34367341|emb|BX648182.1|	6446	0.0	Homo sapiens mRNA; cDNA DKFZp686F086 (from clone DKFZp686F086)	P28290	2154	0.0	Sperm-specific antigen 2	.	.	.	.	pfam14723	SSFA2_C	Sperm-specific antigen 2 C-terminus. This family includes the C-terminus of the actin-interacting protein sperm-specific antigen 2.	.	GO:0005737|cytoplasm;GO:0005634|nucleus;GO:0005886|plasma membrane;	GO:0051015|actin filament binding;	.	.
ENSG00000136859	401	21.304901296145566	3214	180.44422516160537	0.1180691777587504	-3.08229569999324	0	0	down	yes	ANGPTL2	protein_coding	chr9:127087332-127122883:-	gi|674037974|ref|XP_008823170.1|	2240	0.0	PREDICTED: angiopoietin-related protein 2 isoform X1 [Nannospalax galili]	gi|34577067|ref|NM_012098.2|	3572	0.0	Homo sapiens angiopoietin-like 2 (ANGPTL2), mRNA	Q9UKU9	858	0.0	Angiopoietin-related protein 2	.	.	.	.	pfam00147	Fibrinogen_C	Fibrinogen beta and gamma chains, C-terminal globular domain.	GO:0007275|multicellular organismal development;	GO:0070062|extracellular exosome;GO:0005615|extracellular space;	GO:0005102|receptor binding;	.	.
ENSG00000198853	5447	289.3960033917828	1269	71.24571304607257	4.06194269126956	2.02216988522627	0	0	up	yes	RUSC2	protein_coding	chr9:35490127-35561898:+	gi|6683647|dbj|BAA20830.2|	6507	0.0	KIAA0375 protein [Homo sapiens]	gi|209862764|ref|NM_001135999.1|	5633	0.0	Homo sapiens RUN and SH3 domain containing 2 (RUSC2), transcript variant 1, mRNA	Q8N2Y8	2466	0.0	Iporin	.	.	.	.	pfam02759	RUN	RUN domain. This domain is present in several proteins that are linked to the functions of GTPases in the Rap and Rab families. They could hence play important roles in multiple Ras-like GTPase signalling pathways. The domain is comprises six conserved regions, which in some proteins have considerable insertions between them. The domain core is thought to take up a predominantly alpha fold, with …	.	GO:0031410|cytoplasmic vesicle;GO:0005829|cytosol;GO:0070062|extracellular exosome;	GO:0017137|Rab GTPase binding;	.	.
ENSG00000135862	39245	2085.064467249957	52033	2921.2988076645343	0.7137457016651048	-0.486517942615188	0	0	down	no	LAMC1	protein_coding	chr1:183023460-183145592:+	gi|145309326|ref|NP_002284.3|	7961	0.0	laminin subunit gamma-1 precursor [Homo sapiens]	gi|145309325|ref|NM_002293.3|	7889	0.0	Homo sapiens laminin, gamma 1 (formerly LAMB2) (LAMC1), mRNA	P11047	3061	0.0	Laminin subunit gamma-1	.	.	.	.	pfam00055	Laminin_N	Laminin N-terminal (Domain VI).	GO:0007155|cell adhesion;GO:0016477|cell migration;GO:0007492|endoderm development;GO:0022617|extracellular matrix disassembly;GO:0030198|extracellular matrix organization;GO:0031581|hemidesmosome assembly;GO:0050679|positive regulation of epithelial cell proliferation;GO:0006461|protein complex assembly;GO:0034446|substrate adhesion-dependent cell spreading;	GO:0005604|basement membrane;GO:0070062|extracellular exosome;GO:0031012|extracellular matrix;GO:0005576|extracellular region;GO:0005615|extracellular space;GO:0005606|laminin-1 complex;GO:0043259|laminin-10 complex;GO:0043260|laminin-11 complex;	GO:0005201|extracellular matrix structural constituent;	K05635	LAMC1; laminin, gamma 1
ENSG00000176438	354	18.80781810183424	3083	173.08946676205022	0.10865951841939492	-3.20211353679724	0	0	down	yes	SYNE3	protein_coding	chr14:95407266-95475836:-	gi|767979913|ref|XP_005267433.2|	4555	0.0	PREDICTED: nesprin-3 isoform X2 [Homo sapiens]	gi|17154410|emb|AL138539.7|	10763	0.0	Human chromosome 14 DNA sequence BAC C-2588C21 of library CalTech-D from chromosome 14 of Homo sapiens (Human), complete sequence	Q6ZMZ3	637	0.0	Nesprin-3	.	.	.	.	pfam13900	GVQW	Putative binding domain. This short domain is often found nested inside other longer domains. The function is not known, but the domain carries a highly conserved GVQW motif. The members are rich in proline and cysteine. This may be a binding domain.	GO:0090286|cytoskeletal anchoring at nuclear membrane;GO:0007010|cytoskeleton organization;GO:0090150|establishment of protein localization to membrane;GO:0008360|regulation of cell shape;	GO:0016021|integral component of membrane;GO:0034993|LINC complex;GO:0016020|membrane;GO:0005635|nuclear envelope;GO:0005640|nuclear outer membrane;GO:0005791|rough endoplasmic reticulum;	GO:0051015|actin filament binding;	.	.
ENSG00000164574	7377	391.93580264754576	2279	127.950338874704	3.0631869059084775	1.61503339827888	0	0	up	yes	GALNT10	protein_coding	chr5:154190730-154420984:+	gi|38195091|ref|NP_938080.1|	3068	0.0	polypeptide N-acetylgalactosaminyltransferase 10 [Homo sapiens]	gi|293336490|ref|NM_198321.3|	5956	0.0	Homo sapiens polypeptide N-acetylgalactosaminyltransferase 10 (GALNT10), mRNA	Q86SR1	380	1e-127	Polypeptide N-acetylgalactosaminyltransferase 10	.	.	.	.	pfam00535	Glycos_transf_2	Glycosyl transferase family 2. Diverse family, transferring sugar from UDP-glucose, UDP-N-acetyl- galactosamine, GDP-mannose or CDP-abequose, to a range of substrates including cellulose, dolichol phosphate and teichoic acids.	GO:0016266|O-glycan processing;GO:0006493|protein O-linked glycosylation;	GO:0000139|Golgi membrane;GO:0016021|integral component of membrane;	GO:0030246|carbohydrate binding;GO:0046872|metal ion binding;GO:0004653|polypeptide N-acetylgalactosaminyltransferase activity;	K00710	GALNT; polypeptide N-acetylgalactosaminyltransferase [EC:2.4.1.41]
ENSG00000105373	1254	66.62430480141282	4974	279.2562464075374	0.23857767071818153	-2.06746907218793	0	0	down	yes	GLTSCR2	protein_coding	chr19:47745522-47757058:+	gi|7453545|gb|AAF62873.1|AF182076_1	1786	0.0	glioma tumor suppressor candidate region protein 2 [Homo sapiens]	gi|10440485|dbj|AK024486.1|	4152	0.0	Homo sapiens mRNA for FLJ00085 protein, partial cds	Q8N2A0	104	7e-26	Putative uncharacterized protein encoded by LINC00269	.	.	.	.	pfam07767	Nop53	Nop53 (60S ribosomal biogenesis). This nucleolar family of proteins are involved in 60S ribosomal biogenesis. They are specifically involved in the processing beyond the 27S stage of 25S rRNA maturation. This family contains sequences that bear similarity to the glioma tumor suppressor candidate region gene 2 protein (p60). This protein has been found to interact with herpes simplex type 1 regula…	.	GO:0005622|intracellular;GO:0043231|intracellular membrane-bounded organelle;GO:0005730|nucleolus;	GO:0044822|poly(A) RNA binding;	K14840	NOP53, GLTSCR2; nucleolar protein 53
ENSG00000161638	13741	730.0514930432324	6176	346.7403654629978	2.105470160846155	1.07414242948263	0	0	up	yes	ITGA5	protein_coding	chr12:54395261-54419460:-	gi|119617187|gb|EAW96781.1|	5008	0.0	integrin, alpha 5 (fibronectin receptor, alpha polypeptide), isoform CRA_b [Homo sapiens]	gi|34366937|emb|BX647780.1|	4981	0.0	Homo sapiens mRNA; cDNA DKFZp686D0887 (from clone DKFZp686D0887)	P08648	1907	0.0	Integrin alpha-5	.	.	.	.	pfam08441	Integrin_alpha2	Integrin alpha. This domain is found in integrin alpha and integrin alpha precursors to the C terminus of a number of pfam01839 repeats and to the N-terminus of the pfam00357 cytoplasmic region. This region is composed of three immunoglobulin-like domains.	GO:0001525|angiogenesis;GO:0007155|cell adhesion;GO:0033627|cell adhesion mediated by integrin;GO:0033631|cell-cell adhesion mediated by integrin;GO:0031589|cell-substrate adhesion;GO:0007044|cell-substrate junction assembly;GO:0035987|endodermal cell differentiation;GO:0030198|extracellular matrix organization;GO:0007157|heterophilic cell-cell adhesion via plasma membrane cell adhesion molecules…	GO:0071062|alphav-beta3 integrin-vitronectin complex;GO:0009986|cell surface;GO:0031410|cytoplasmic vesicle;GO:0005783|endoplasmic reticulum;GO:0009897|external side of plasma membrane;GO:0005925|focal adhesion;GO:0005794|Golgi apparatus;GO:0008305|integrin complex;GO:0005886|plasma membrane;GO:0001726|ruffle;GO:0045202|synapse;	GO:0046872|metal ion binding;GO:0005161|platelet-derived growth factor receptor binding;GO:0043184|vascular endothelial growth factor receptor 2 binding;GO:0001618|virus receptor activity;	K06484	ITGA5; integrin alpha 5
ENSG00000155304	5220	277.33562285755573	1179	66.1928255959965	4.189813931652582	2.06688617570442	0	0	up	yes	HSPA13	protein_coding	chr21:14371115-14383484:-	gi|48928056|ref|NP_008879.3|	2389	0.0	heat shock 70 kDa protein 13 precursor [Homo sapiens]	gi|48928055|ref|NM_006948.4|	3986	0.0	Homo sapiens heat shock protein 70kDa family, member 13 (HSPA13), mRNA	P48723	245	6e-77	Heat shock 70 kDa protein 13	YAL005c	294	5e-85	COG0443	pfam00012	HSP70	Hsp70 protein. Hsp70 chaperones help to fold many proteins. Hsp70 assisted folding involves repeated cycles of substrate binding and release. Hsp70 activity is ATP dependent. Hsp70 proteins are made up of two regions: the amino terminus is the ATPase domain and the carboxyl terminus is the substrate binding region.	.	GO:0005783|endoplasmic reticulum;GO:0070062|extracellular exosome;GO:0043231|intracellular membrane-bounded organelle;	GO:0005524|ATP binding;	K09491	STCH; stress 70 protein chaperone microsome-associated 60kDa protein
ENSG00000167191	371	19.711018406159614	3087	173.31403953760915	0.11373007321707669	-3.13631430376739	0	0	down	yes	GPRC5B	protein_coding	chr16:19856691-19886167:-	gi|755571572|ref|NP_001291700.1|	2532	0.0	G-protein coupled receptor family C group 5 member B isoform 2 [Homo sapiens]	gi|426381413|ref|XM_004057288.1|	4246	0.0	PREDICTED: Gorilla gorilla gorilla G protein-coupled receptor, family C, group 5, member B (GPRC5B), mRNA	Q9NZH0	190	8e-56	G-protein coupled receptor family C group 5 member B	.	.	.	.	pfam00003	7tm_3	7 transmembrane sweet-taste receptor of 3 GCPR. This is a domain of seven transmembrane regions that forms the C-terminus of some subclass 3 G-coupled-protein receptors. It is often associated with a downstream cysteine-rich linker domain, NCD3G pfam07562, which is the human sweet-taste receptor, and the N-terminal domain, ANF_receptor pfam01094. The seven TM regions assemble in such a way as to …	GO:0042593|glucose homeostasis;GO:0007626|locomotory behavior;GO:0090263|positive regulation of canonical Wnt signaling pathway;GO:0043123|positive regulation of I-kappaB kinase/NF-kappaB signaling;GO:0050729|positive regulation of inflammatory response;GO:0060907|positive regulation of macrophage cytokine production;GO:0045666|positive regulation of neuron differentiation;GO:0010976|positive reg…	GO:0009986|cell surface;GO:0030659|cytoplasmic vesicle membrane;GO:0070062|extracellular exosome;GO:0005615|extracellular space;GO:0016021|integral component of membrane;GO:0043231|intracellular membrane-bounded organelle;GO:0045121|membrane raft;GO:0005730|nucleolus;GO:0005634|nucleus;GO:0005886|plasma membrane;	GO:0004930|G-protein coupled receptor activity;GO:0001664|G-protein coupled receptor binding;GO:0030295|protein kinase activator activity;GO:0019901|protein kinase binding;	K04619	GPRC5B; G protein-coupled receptor family C group 5 member B
ENSG00000109686	1377	73.15922465035523	5152	289.24973491991005	0.2529275425977907	-1.98320394675272	0	0	down	yes	SH3D19	protein_coding	chr4:151102751-151325632:-	gi|767931161|ref|XP_011529950.1|	4925	0.0	PREDICTED: SH3 domain-containing protein 19 isoform X4 [Homo sapiens]	gi|193083140|ref|NM_001009555.3|	5273	0.0	Homo sapiens SH3 domain containing 19 (SH3D19), transcript variant 1, mRNA	Q5HYK7	402	9e-133	SH3 domain-containing protein 19	YML063w	82.0	2e-18	COG1890	pfam01015	Ribosomal_S3Ae	Ribosomal S3Ae family.	GO:0007010|cytoskeleton organization;GO:0051044|positive regulation of membrane protein ectodomain proteolysis;GO:0022604|regulation of cell morphogenesis;	GO:0005829|cytosol;GO:0005794|Golgi apparatus;GO:0005654|nucleoplasm;GO:0005886|plasma membrane;	GO:0070064|proline-rich region binding;	K02984	RP-S3Ae, RPS3A; small subunit ribosomal protein S3Ae
ENSG00000167552	6039	320.84862575417225	1609	90.33439896858215	3.551787906019741	1.82854543414599	0	0	up	yes	TUBA1A	protein_coding	chr12:49184796-49189324:-	gi|545824991|ref|XP_005655604.1|	2287	0.0	PREDICTED: tubulin alpha-1A chain isoform X1 [Sus scrofa]	gi|393715088|ref|NM_006009.3|	1915	0.0	Homo sapiens tubulin, alpha 1a (TUBA1A), transcript variant 1, mRNA	P08537	106	3e-25	Tubulin alpha chain	SPBC800.05c	709	0.0	COG5023	pfam03953	Tubulin_C	Tubulin C-terminal domain. This family includes the tubulin alpha, beta and gamma chains. Members of this family are involved in polymer formation. Tubulins are GTPases. FtsZ can polymerize into tubes, sheets, and rings in vitro and is ubiquitous in eubacteria and archaea. Tubulin is the major component of microtubules. (The FtsZ GTPases have been split into their won family).	GO:0007017|microtubule-based process;	GO:0005737|cytoplasm;GO:0005874|microtubule;	GO:0005525|GTP binding;GO:0003924|GTPase activity;GO:0005200|structural constituent of cytoskeleton;	K07374	TUBA; tubulin alpha
ENSG00000197958	4096	217.61814391274874	9494	533.0234827891355	0.4082712130693098	-1.29240024720249	0	0	down	yes	RPL12	protein_coding	chr9:127447674-127451405:-	gi|62088522|dbj|BAD92708.1|	1009	3e-137	ribosomal protein L12 variant [Homo sapiens]	gi|16553354|dbj|AK057602.1|	2272	0.0	Homo sapiens cDNA FLJ33040 fis, clone THYMU2000382, weakly similar to 60S RIBOSOMAL PROTEIN L12	P30050	337	4e-117	60S ribosomal protein L12	SPCC31H12.04c	256	6e-86	COG0080	pfam03946	Ribosomal_L11_N	Ribosomal protein L11, N-terminal domain. The N-terminal domain of Ribosomal protein L11 adopts an alpha/beta fold and is followed by the RNA binding C-terminal domain.	GO:0000027|ribosomal large subunit assembly;GO:0006412|translation;	GO:0005737|cytoplasm;GO:0022625|cytosolic large ribosomal subunit;GO:0070062|extracellular exosome;GO:0031012|extracellular matrix;GO:0005925|focal adhesion;GO:0016020|membrane;GO:0005730|nucleolus;GO:0005634|nucleus;	GO:0044822|poly(A) RNA binding;GO:0019843|rRNA binding;GO:0003735|structural constituent of ribosome;	K02870	RP-L12e, RPL12; large subunit ribosomal protein L12e
ENSG00000139211	2648	140.68672975609343	150	8.421479083460113	16.705703162334498	4.06226880353827	0	0	up	yes	AMIGO2	protein_coding	chr12:47075707-47079951:-	gi|32469517|ref|NP_862830.1|	2655	0.0	amphoterin-induced protein 2 precursor [Homo sapiens]	gi|219521829|ref|NM_181847.4|	3763	0.0	Homo sapiens adhesion molecule with Ig-like domain 2 (AMIGO2), transcript variant 2, mRNA	Q86SJ2	984	0.0	Amphoterin-induced protein 2	SPy1798	53.5	5e-06	COG4886	pfam13855	LRR_8	Leucine rich repeat.	GO:0007157|heterophilic cell-cell adhesion via plasma membrane cell adhesion molecules;GO:0007156|homophilic cell adhesion via plasma membrane adhesion molecules;GO:0043066|negative regulation of apoptotic process;GO:0043069|negative regulation of programmed cell death;GO:0051965|positive regulation of synapse assembly;	GO:0016021|integral component of membrane;GO:0005634|nucleus;GO:0005886|plasma membrane;	.	.	.
ENSG00000102144	7223	383.75387047895117	2251	126.37832944579145	3.036548055048932	1.60243220081394	0	0	up	yes	PGK1	protein_coding	chrX:78065188-78129296:+	gi|193506632|pdb|2ZGV|A	2190	0.0	Chain A, Crystal Structure Of Human Phosphoglycerate Kinase Bound To D-Adp	gi|5679567|emb|AL049589.15|	3509	0.0	Human DNA sequence from clone RP4-570L12 on chromosome Xq13.1-21.1, complete sequence	A5A6K4	847	0.0	Phosphoglycerate kinase 1	SPBC14F5.04c	69.7	5e-14	COG0126	pfam00162	PGK	Phosphoglycerate kinase.	GO:0006096|glycolytic process;	GO:0005737|cytoplasm;	GO:0005524|ATP binding;GO:0004618|phosphoglycerate kinase activity;	K00927	PGK, pgk; phosphoglycerate kinase [EC:2.7.2.3]
ENSG00000167978	6788	360.6425685741549	13236	743.1113143245204	0.48531432858343004	-1.04300863954294	0	0	down	yes	SRRM2	protein_coding	chr16:2752329-2772538:+	gi|71891780|dbj|BAA20782.3|	2912	0.0	KIAA0324 protein [Homo sapiens]	gi|118572612|ref|NM_016333.3|	9353	0.0	Homo sapiens serine/arginine repetitive matrix 2 (SRRM2), mRNA	Q9UQ35	119	3e-27	Serine/arginine repetitive matrix protein 2	.	.	.	.	pfam01500	Keratin_B2	Keratin, high sulfur B2 protein. High sulfur proteins are cysteine-rich proteins synthesized during the differentiation of hair matrix cells, and form hair fibres in association with hair keratin intermediate filaments. This family has been divided up into four regions, with the second region containing 8 copies of a short repeat. This family is also known as B2 or KAP1.	GO:0000398|mRNA splicing, via spliceosome;	GO:0015030|Cajal body;GO:0071013|catalytic step 2 spliceosome;GO:0016607|nuclear speck;GO:0005654|nucleoplasm;	GO:0070742|C2H2 zinc finger domain binding;GO:0044822|poly(A) RNA binding;GO:0047485|protein N-terminus binding;	K13172	SRRM2, SRM300; serine/arginine repetitive matrix protein 2
ENSG00000111452	318	16.895158633851096	2903	162.98369186189808	0.1036616513029228	-3.27004581411537	0	0	down	yes	ADGRD1	protein_coding	chr12:130953907-131141469:+	gi|767973885|ref|XP_011536505.1|	4843	0.0	PREDICTED: probable G-protein coupled receptor 133 isoform X1 [Homo sapiens]	gi|34368288|emb|BX649116.1|	7016	0.0	Homo sapiens mRNA; cDNA DKFZp686M24109 (from clone DKFZp686M24109)	Q6QNK2	266	2e-82	Adhesion G-protein coupled receptor D1	.	.	.	.	pfam00002	7tm_2	7 transmembrane receptor (Secretin family). This family is known as Family B, the secretin-receptor family or family 2 of the G-protein-coupled receptors (GCPRs).They have been described in many animal species, but not in plants, fungi or prokaryotes. Three distinct sub-families are recognized. Subfamily B1 contains classical hormone receptors, such as receptors for secretin and glucagon, that ar…	GO:0007166|cell surface receptor signaling pathway;GO:0007186|G-protein coupled receptor signaling pathway;GO:0010579|positive regulation of adenylate cyclase activity involved in G-protein coupled receptor signaling pathway;	GO:0016021|integral component of membrane;GO:0005886|plasma membrane;	GO:0004930|G-protein coupled receptor activity;	K08465	GPR133; G protein-coupled receptor 133
ENSG00000181019	327	17.373323500846883	2903	162.98369186189808	0.10659547162281685	-3.22978194390164	0	0	down	yes	NQO1	protein_coding	chr16:69706996-69726951:-	gi|197099224|ref|NP_001125152.1|	1384	0.0	NAD(P)H dehydrogenase [quinone] 1 [Pongo abelii]	gi|70995356|ref|NM_000903.2|	2591	0.0	Homo sapiens NAD(P)H dehydrogenase, quinone 1 (NQO1), transcript variant 1, mRNA	P15559	176	3e-53	NAD(P)H dehydrogenase [quinone] 1	PA4975	96.7	1e-22	COG2249	pfam02525	Flavodoxin_2	Flavodoxin-like fold. This family consists of a domain with a flavodoxin-like fold. The family includes bacterial and eukaryotic NAD(P)H dehydrogenase (quinone) EC:1.6.99.2. These enzymes catalyse the NAD(P)H-dependent two-electron reductions of quinones and protect cells against damage by free radicals and reactive oxygen species. This enzyme uses a FAD co-factor. The equation for this reaction …	GO:0007568|aging;GO:0043066|negative regulation of apoptotic process;GO:0043086|negative regulation of catalytic activity;GO:0006809|nitric oxide biosynthetic process;GO:0043525|positive regulation of neuron apoptotic process;GO:0006521|regulation of cellular amino acid metabolic process;GO:0032355|response to estradiol;GO:0045471|response to ethanol;GO:0007584|response to nutrient;GO:0009636|res…	GO:0005737|cytoplasm;GO:0005829|cytosol;GO:0070062|extracellular exosome;GO:0043025|neuronal cell body;	GO:0004128|cytochrome-b5 reductase activity, acting on NAD(P)H;GO:0042802|identical protein binding;GO:0003955|NAD(P)H dehydrogenase (quinone) activity;GO:0044822|poly(A) RNA binding;GO:0004784|superoxide dismutase activity;	K00355	NQO1; NAD(P)H dehydrogenase (quinone) [EC:1.6.5.2]
ENSG00000008394	1242	65.98675164541844	4823	270.77862413018755	0.24369261738213388	-2.03686554931448	0	0	down	yes	MGST1	protein_coding	chr12:16347142-16609259:+	gi|119616770|gb|EAW96364.1|	811	1e-105	microsomal glutathione S-transferase 1, isoform CRA_c [Homo sapiens]	gi|16554031|dbj|AK058030.1|	2131	0.0	Homo sapiens cDNA FLJ25301 fis, clone STM07812	P10620	217	9e-70	Microsomal glutathione S-transferase 1	.	.	.	.	pfam01124	MAPEG	MAPEG family. This family is has been called MAPEG (Membrane Associated Proteins in Eicosanoid and Glutathione metabolizm). It includes proteins such as Prostaglandin E synthase. This enzyme catalyses the synthesis of PGE2 from PGH2 (produced by cyclooxygenase from arachidonic acid). Because of structural similarities in the active sites of FLAP, LTC4 synthase and PGE synthase, substrates for eac…	GO:0071449|cellular response to lipid hydroperoxide;GO:1901687|glutathione derivative biosynthetic process;GO:0006749|glutathione metabolic process;GO:0033327|Leydig cell differentiation;GO:0055114|oxidation-reduction process;GO:0070207|protein homotrimerization;GO:0042493|response to drug;GO:0032496|response to lipopolysaccharide;GO:0010243|response to organonitrogen compound;GO:0006805|xenobiot…	GO:0045177|apical part of cell;GO:0005783|endoplasmic reticulum;GO:0005789|endoplasmic reticulum membrane;GO:0016021|integral component of membrane;GO:0005743|mitochondrial inner membrane;GO:0005741|mitochondrial outer membrane;GO:0005739|mitochondrion;GO:0005634|nucleus;GO:0005778|peroxisomal membrane;	GO:0043295|glutathione binding;GO:0004602|glutathione peroxidase activity;GO:0004364|glutathione transferase activity;	K00799	GST, gst; glutathione S-transferase [EC:2.5.1.18]
ENSG00000149428	5197	276.11364597523317	1227	68.88769890270373	4.008170549653766	2.00294389723193	0	0	up	yes	HYOU1	protein_coding	chr11:119044189-119057202:-	gi|767969493|ref|XP_011540860.1|	4736	0.0	PREDICTED: hypoxia up-regulated protein 1 isoform X2 [Homo sapiens]	gi|597709816|ref|NM_006389.4|	4529	0.0	Homo sapiens hypoxia up-regulated 1 (HYOU1), transcript variant 1, mRNA	Q7ZUW2	1120	0.0	Hypoxia up-regulated protein 1	SPAC1F5.06	266	3e-73	COG0443	pfam00012	HSP70	Hsp70 protein. Hsp70 chaperones help to fold many proteins. Hsp70 assisted folding involves repeated cycles of substrate binding and release. Hsp70 activity is ATP dependent. Hsp70 proteins are made up of two regions: the amino terminus is the ATPase domain and the carboxyl terminus is the substrate binding region.	.	GO:0005788|endoplasmic reticulum lumen;	GO:0005524|ATP binding;	K09486	HYOU1; hypoxia up-regulated 1
ENSG00000118816	2933	155.82861721095998	7648	429.38314686868637	0.3629127466863886	-1.46230536499686	0	0	down	yes	CCNI	protein_coding	chr4:77047158-77076005:-	gi|62089118|dbj|BAD93003.1|	2043	0.0	CCNI protein variant [Homo sapiens]	gi|635043176|ref|XM_007998968.1|	2323	0.0	PREDICTED: Chlorocebus sabaeus cyclin I (CCNI), transcript variant X1, mRNA	Q14094	249	3e-80	Cyclin-I	YGR108w	72.8	2e-12	COG5024	pfam00134	Cyclin_N	Cyclin, N-terminal domain. Cyclins regulate cyclin dependent kinases (CDKs). Human cyclin-O is a Uracil-DNA glycosylase that is related to other cyclins. Cyclins contain two domains of similar all-alpha fold, of which this family corresponds with the N-terminal domain.	GO:0051726|regulation of cell cycle;GO:0007283|spermatogenesis;	.	.	.	.
ENSG00000145390	428	22.739395897132923	3138	176.1773424259856	0.12907105751516285	-2.95376256334002	0	0	down	yes	USP53	protein_coding	chr4:119212587-119295517:+	gi|148539600|ref|NP_061923.2|	5591	0.0	inactive ubiquitin carboxyl-terminal hydrolase 53 [Homo sapiens]	gi|578809179|ref|XM_005263073.2|	6072	0.0	PREDICTED: Homo sapiens ubiquitin specific peptidase 53 (USP53), transcript variant X2, mRNA	Q70EK8	2133	0.0	Inactive ubiquitin carboxyl-terminal hydrolase 53	.	.	.	.	pfam13900	GVQW	Putative binding domain. This short domain is often found nested inside other longer domains. The function is not known, but the domain carries a highly conserved GVQW motif. The members are rich in proline and cysteine. This may be a binding domain.	GO:0016579|protein deubiquitination;GO:0007605|sensory perception of sound;	.	GO:0036459|ubiquitinyl hydrolase activity;	.	.
ENSG00000137575	1939	103.01796412275874	6033	338.7118887367658	0.30414628936399823	-1.71716269169278	0	0	down	yes	SDCBP	protein_coding	chr8:58552924-58582860:+	gi|397502793|ref|XP_003822028.1|	1689	0.0	PREDICTED: syntenin-1 isoform X1 [Pan paniscus]	gi|34536123|dbj|AK128645.1|	3575	0.0	Homo sapiens cDNA FLJ46804 fis, clone TRACH3032570, highly similar to Homo sapiens syndecan binding protein (syntenin) (SDCBP)	O00560	244	3e-79	Syntenin-1	.	.	.	.	pfam00595	PDZ	PDZ domain (Also known as DHR or GLGF). PDZ domains are found in diverse signaling proteins.	GO:0030036|actin cytoskeleton organization;GO:0007268|synaptic transmission;GO:0048013|ephrin receptor signaling pathway;GO:0035556|intracellular signal transduction;GO:0032435|negative regulation of proteasomal ubiquitin-dependent protein catabolic process;GO:0002091|negative regulation of receptor internalization;GO:0030307|positive regulation of cell growth;GO:0030335|positive regulation of ce…	GO:0005912|adherens junction;GO:0072562|blood microparticle;GO:0005913|cell-cell adherens junction;GO:0005737|cytoplasm;GO:0005856|cytoskeleton;GO:0005829|cytosol;GO:0005789|endoplasmic reticulum membrane;GO:0070062|extracellular exosome;GO:0005615|extracellular space;GO:1903561|extracellular vesicle;GO:0005925|focal adhesion;GO:0005895|interleukin-5 receptor complex;GO:0042470|melanosome;GO:0016…	GO:0098641|cadherin binding involved in cell-cell adhesion;GO:0008093|cytoskeletal adaptor activity;GO:0005109|frizzled binding;GO:0001948|glycoprotein binding;GO:0042802|identical protein binding;GO:0005137|interleukin-5 receptor binding;GO:0046982|protein heterodimerization activity;GO:0047485|protein N-terminus binding;GO:0045545|syndecan binding;	K17254	SDCBP; syntenin-1
ENSG00000111817	6033	320.52984917617505	1659	93.14155866306886	3.441319361378337	1.78296178329758	0	0	up	yes	DSE	protein_coding	chr6:116254173-116444860:+	gi|221043648|dbj|BAH13501.1|	5130	0.0	unnamed protein product [Homo sapiens]	gi|2058316|emb|Z84488.1|	9275	0.0	Human DNA sequence from clone RP1-93H18 on chromosome 6q21, complete sequence	P0C2H4	106	6e-25	Dermatan-sulfate epimerase	SPAC8C9.08	232	2e-73	COG0049	pfam00177	Ribosomal_S7	Ribosomal protein S7p/S5e. This family contains ribosomal protein S7 from prokaryotes and S5 from eukaryotes.	GO:0030206|chondroitin sulfate biosynthetic process;GO:0030208|dermatan sulfate biosynthetic process;GO:0015012|heparan sulfate proteoglycan biosynthetic process;	GO:0005783|endoplasmic reticulum;GO:0005794|Golgi apparatus;GO:0000139|Golgi membrane;GO:0016021|integral component of membrane;	GO:0047757|chondroitin-glucuronate 5-epimerase activity;	K01794	DSE; chondroitin-glucuronate 5-epimerase [EC:5.1.3.19]
ENSG00000106772	2694	143.13068352073853	7242	406.5890101494543	0.35202791995810817	-1.50623823878694	0	0	down	yes	PRUNE2	protein_coding	chr9:76611376-76906087:-	gi|162287219|ref|NP_056040.2|	15472	0.0	protein prune homolog 2 isoform 1 [Homo sapiens]	gi|162287218|ref|NM_015225.2|	12584	0.0	Homo sapiens prune homolog 2 (Drosophila) (PRUNE2), transcript variant 1, mRNA	Q5BJR4	457	2e-160	Protein prune homolog 2	.	.	.	.	pfam12496	BNIP2	Bcl2-/adenovirus E1B nineteen kDa-interacting protein 2. This domain family is found in eukaryotes, and is typically between 119 and 133 amino acids in length. There is a conserved HGGY sequence motif. This family is Bcl2-/adenovirus E1B nineteen kDa-interacting protein 2. It interacts with pro- and anti- apoptotic molecules in the cell.	GO:0006915|apoptotic process;	GO:0005737|cytoplasm;	.	K18449	PRUNE2, BMCC1; prune homolog 2
ENSG00000240184	305	16.204476048190518	2815	158.0430907996015	0.1025320117836583	-3.28585368729041	0	0	down	yes	PCDHGC3	protein_coding	chr5:141475947-141512979:+	gi|14277675|ref|NP_002579.2|	4531	0.0	protocadherin gamma-C3 isoform 1 precursor [Homo sapiens]	gi|523498729|ref|NM_002588.3|	4723	0.0	Homo sapiens protocadherin gamma subfamily C, 3 (PCDHGC3), transcript variant 1, mRNA	Q5DRA4	323	5e-102	Protocadherin gamma-C3	.	.	.	.	pfam08266	Cadherin_2	Cadherin-like. This cadherin domain is usually the most N-terminal copy of the domain.	GO:0007156|homophilic cell adhesion via plasma membrane adhesion molecules;	GO:0016021|integral component of membrane;GO:0005886|plasma membrane;	GO:0005509|calcium ion binding;	K16496	PCDHGB; protocadherin gamma subfamily B
ENSG00000172037	16069	853.7368053061424	24818	1393.3617859554208	0.6127172525552935	-0.706706620386974	0	0	down	no	LAMB2	protein_coding	chr3:49121114-49133118:-	gi|119703755|ref|NP_002283.3|	8813	0.0	laminin subunit beta-2 precursor [Homo sapiens]	gi|119703754|ref|NM_002292.3|	5643	0.0	Homo sapiens laminin, beta 2 (laminin S) (LAMB2), mRNA	P55268	223	3e-66	Laminin subunit beta-2	.	.	.	.	pfam00055	Laminin_N	Laminin N-terminal (Domain VI).	GO:0014002|astrocyte development;GO:0048677|axon extension involved in regeneration;GO:0007411|axon guidance;GO:0007155|cell adhesion;GO:0030198|extracellular matrix organization;GO:0072274|metanephric glomerular basement membrane development;GO:0072249|metanephric glomerular visceral epithelial cell development;GO:0007528|neuromuscular junction development;GO:0060041|retina development in camera…	GO:0005605|basal lamina;GO:0005604|basement membrane;GO:0070062|extracellular exosome;GO:0005576|extracellular region;GO:0043260|laminin-11 complex;GO:0005608|laminin-3 complex;GO:0045202|synapse;	GO:0005198|structural molecule activity;	K06243	LAMB2; laminin, beta 2
ENSG00000170962	42	2.2314360459803337	2144	120.3710076995899	0.018537985920574263	-5.75337168045207	0	0	down	yes	PDGFD	protein_coding	chr11:103907186-104164379:-	gi|13376808|ref|NP_079484.1|	1997	0.0	platelet-derived growth factor D isoform 1 precursor [Homo sapiens]	gi|34194235|gb|BC030645.2|	4046	0.0	Homo sapiens platelet derived growth factor D, mRNA (cDNA clone MGC:26867 IMAGE:4824526), complete cds	Q9GZP0	303	1e-100	Platelet-derived growth factor D	.	.	.	.	pfam00431	CUB	CUB domain.	GO:0007596|blood coagulation;GO:0071230|cellular response to amino acid stimulus;GO:0070301|cellular response to hydrogen peroxide;GO:0036120|cellular response to platelet-derived growth factor stimulus;GO:0071560|cellular response to transforming growth factor beta stimulus;GO:0007275|multicellular organismal development;GO:0048008|platelet-derived growth factor receptor signaling pathway;GO:005…	GO:0005788|endoplasmic reticulum lumen;GO:0070062|extracellular exosome;GO:0005576|extracellular region;GO:0005615|extracellular space;GO:0000139|Golgi membrane;	GO:0005161|platelet-derived growth factor receptor binding;	K05450	PDGFC_D; platelet derived growth factor C/D
ENSG00000149451	336	17.85148836784267	2861	160.62567771852923	0.11113720185588598	-3.16958627231749	0	0	down	yes	ADAM33	protein_coding	chr20:3667965-3682246:-	gi|426390794|ref|XP_004061783.1|	4015	0.0	PREDICTED: disintegrin and metalloproteinase domain-containing protein 33 isoform 1 [Gorilla gorilla gorilla]	gi|540344523|ref|NM_025220.3|	3559	0.0	Homo sapiens ADAM metallopeptidase domain 33 (ADAM33), transcript variant 1, mRNA	Q9BZ11	467	3e-147	Disintegrin and metalloproteinase domain-containing protein 33	.	.	.	.	pfam01421	Reprolysin	Reprolysin (M12B) family zinc metalloprotease. The members of this family are enzymes that cleave peptides. These proteases require zinc for catalysis. Members of this family are also known as adamalysins. Most members of this family are snake venom endopeptidases, but there are also some mammalian proteins such as human ADAM8 and fertilin. Fertilin and closely related proteins appear to not have…	GO:0006508|proteolysis;	GO:0016021|integral component of membrane;	GO:0004222|metalloendopeptidase activity;GO:0008270|zinc ion binding;	K08616	ADAM33; disintegrin and metalloproteinase domain-containing protein 33 [EC:3.4.24.-]
ENSG00000160932	1296	68.85574084739315	4834	271.3961992629746	0.2537093040889421	-1.97875166765402	0	0	down	yes	LY6E	protein_coding	chr8:143017982-143023832:+	gi|4505049|ref|NP_002337.1|	574	6e-71	lymphocyte antigen 6E precursor [Homo sapiens]	gi|187827163|ref|NM_002346.2|	1173	0.0	Homo sapiens lymphocyte antigen 6 complex, locus E (LY6E), transcript variant 1, mRNA	Q16553	225	6e-71	Lymphocyte antigen 6E	.	.	.	.	pfam00021	UPAR_LY6	u-PAR/Ly-6 domain. This extracellular disulphide bond rich domain is related to pfam00087.	GO:0007166|cell surface receptor signaling pathway;	GO:0031225|anchored component of membrane;GO:0005887|integral component of plasma membrane;	.	K06846	LY6; lymphocyte antigen 6 complex
ENSG00000091136	5859	311.2853284142565	11768	660.6931056943909	0.47114965440284795	-1.08574270941994	0	0	down	yes	LAMB1	protein_coding	chr7:107923799-108003255:-	gi|119603829|gb|EAW83423.1|	9320	0.0	laminin, beta 1, isoform CRA_a [Homo sapiens]	gi|34367410|emb|BX648251.1|	5729	0.0	Homo sapiens mRNA; cDNA DKFZp686N12115 (from clone DKFZp686N12115)	P02469	181	2e-129	Laminin subunit beta-1	.	.	.	.	pfam00055	Laminin_N	Laminin N-terminal (Domain VI).	GO:0007155|cell adhesion;GO:0035987|endodermal cell differentiation;GO:0030198|extracellular matrix organization;GO:0031175|neuron projection development;GO:0021812|neuronal-glial interaction involved in cerebral cortex radial glia guided migration;GO:0042476|odontogenesis;GO:0030335|positive regulation of cell migration;GO:0050679|positive regulation of epithelial cell proliferation;GO:0034446|s…	GO:0005604|basement membrane;GO:0070062|extracellular exosome;GO:0031012|extracellular matrix;GO:0005576|extracellular region;GO:0005615|extracellular space;GO:0005606|laminin-1 complex;GO:0043259|laminin-10 complex;GO:0005607|laminin-2 complex;GO:0043257|laminin-8 complex;GO:0048471|perinuclear region of cytoplasm;	GO:0005201|extracellular matrix structural constituent;GO:0005198|structural molecule activity;	K05636	LAMB1; laminin, beta 1
ENSG00000144746	1486	78.95033248397085	5167	290.0918828282561	0.27215629653006196	-1.87749268065933	0	0	down	yes	ARL6IP5	protein_coding	chr3:69084944-69106066:+	gi|5453704|ref|NP_006398.1|	926	1e-117	PRA1 family protein 3 [Homo sapiens]	gi|51944964|ref|NM_006407.3|	2101	0.0	Homo sapiens ADP-ribosylation factor-like 6 interacting protein 5 (ARL6IP5), mRNA	Q5R4X8	361	4e-119	PRA1 family protein 3	.	.	.	.	pfam03208	PRA1	PRA1 family protein. This family includes the PRA1 (Prenylated rab acceptor) protein which is a Rab guanine dissociation inhibitor (GDI) displacement factor. This family also includes the glutamate transporter EAAC1 interacting protein GTRAP3-18.	GO:0008631|intrinsic apoptotic signaling pathway in response to oxidative stress;GO:0015813|L-glutamate transport;GO:0002037|negative regulation of L-glutamate transport;GO:0010917|negative regulation of mitochondrial membrane potential;GO:0043280|positive regulation of cysteine-type endopeptidase activity involved in apoptotic process;GO:0032874|positive regulation of stress-activated MAPK casca…	GO:0005856|cytoskeleton;GO:0005789|endoplasmic reticulum membrane;GO:0070062|extracellular exosome;GO:0016021|integral component of membrane;GO:0005886|plasma membrane;	.	.	.
ENSG00000126934	1892	100.52088092844741	5859	328.9429729999521	0.3055875613079658	-1.71034227404162	0	0	down	yes	MAP2K2	protein_coding	chr19:4090321-4124129:-	gi|13489054|ref|NP_109587.1|	1897	0.0	dual specificity mitogen-activated protein kinase kinase 2 [Homo sapiens]	gi|34532931|dbj|AK126446.1|	2907	0.0	Homo sapiens cDNA FLJ44482 fis, clone UTERU2033172, moderately similar to DUAL SPECIFICITY MITOGEN-ACTIVATED PROTEIN KINASE KINASE 2	P36507	190	2e-55	Dual specificity mitogen-activated protein kinase kinase 2	.	.	.	.	pfam00069	Pkinase	Protein kinase domain.	GO:0000187|activation of MAPK activity;GO:0070371|ERK1 and ERK2 cascade;GO:0000165|MAPK cascade;GO:0010629|negative regulation of gene expression;GO:0036289|peptidyl-serine autophosphorylation;GO:0070374|positive regulation of ERK1 and ERK2 cascade;GO:1903800|positive regulation of production of miRNAs involved in gene silencing by miRNA;GO:0071902|positive regulation of protein serine/threonine …	GO:0005911|cell-cell junction;GO:0005737|cytoplasm;GO:0009898|cytoplasmic side of plasma membrane;GO:0005829|cytosol;GO:0005769|early endosome;GO:0005783|endoplasmic reticulum;GO:0005576|extracellular region;GO:0005925|focal adhesion;GO:0005794|Golgi apparatus;GO:0005770|late endosome;GO:0005874|microtubule;GO:0005739|mitochondrion;GO:0005634|nucleus;GO:0048471|perinuclear region of cytoplasm;GO:…	GO:0005524|ATP binding;GO:0004708|MAP kinase kinase activity;GO:0046872|metal ion binding;GO:0030165|PDZ domain binding;GO:0043539|protein serine/threonine kinase activator activity;GO:0004674|protein serine/threonine kinase activity;GO:0004712|protein serine/threonine/tyrosine kinase activity;GO:0004713|protein tyrosine kinase activity;GO:0004702|receptor signaling protein serine/threonine kinas…	K04369	MAP2K2, MEK2; mitogen-activated protein kinase kinase 2 [EC:2.7.12.2]
ENSG00000111186	4087	217.13997904575294	759	42.61268416230818	5.095665370871377	2.34927053983213	0	0	up	yes	WNT5B	protein_coding	chr12:1529891-1647243:+	gi|119609332|gb|EAW88926.1|	1953	0.0	wingless-type MMTV integration site family, member 5B, isoform CRA_b [Homo sapiens]	gi|17402920|ref|NM_032642.2|	2223	0.0	Homo sapiens wingless-type MMTV integration site family, member 5B (WNT5B), transcript variant 1, mRNA	Q9H1J7	217	6e-68	Protein Wnt-5b	.	.	.	.	pfam00110	wnt	wnt family. Wnt genes have been identified in vertebrates and invertebrates but not in plants, unicellular eukaryotes or prokaryotes. In humans, 19 WNT proteins are known. Because of their insolubility little is known about Wnt protein structure, but all have 23 or 24 Cys residues whose spacing is highly conserved. Signal transduction by Wnt proteins (including the Wnt/beta-catenin, the Wnt/Ca++,…	GO:0045165|cell fate commitment;GO:0071300|cellular response to retinoic acid;GO:0002062|chondrocyte differentiation;GO:0045444|fat cell differentiation;GO:0070307|lens fiber cell development;GO:0090090|negative regulation of canonical Wnt signaling pathway;GO:0030182|neuron differentiation;GO:0030335|positive regulation of cell migration;GO:0045600|positive regulation of fat cell differentiation…	GO:0009986|cell surface;GO:0030666|endocytic vesicle membrane;GO:0005788|endoplasmic reticulum lumen;GO:0070062|extracellular exosome;GO:0005576|extracellular region;GO:0005615|extracellular space;GO:0005796|Golgi lumen;GO:0005886|plasma membrane;GO:0005578|proteinaceous extracellular matrix;	GO:0005109|frizzled binding;GO:0005102|receptor binding;	K00444	WNT5; wingless-type MMTV integration site family, member 5
ENSG00000106333	1565	83.14755742760053	5262	295.4254862477808	0.2814501838810975	-1.82904850411897	0	0	down	yes	PCOLCE	protein_coding	chr7:100602177-100608175:+	gi|157653329|ref|NP_002584.2|	2284	0.0	procollagen C-endopeptidase enhancer 1 precursor [Homo sapiens]	gi|426357252|ref|XM_004045911.1|	1663	0.0	PREDICTED: Gorilla gorilla gorilla procollagen C-endopeptidase enhancer (PCOLCE), mRNA	Q15113	285	8e-91	Procollagen C-endopeptidase enhancer 1	.	.	.	.	pfam00431	CUB	CUB domain.	GO:0007275|multicellular organismal development;GO:0006508|proteolysis;	GO:0070062|extracellular exosome;GO:0005615|extracellular space;	GO:0005518|collagen binding;GO:0008201|heparin binding;GO:0016504|peptidase activator activity;	.	.
ENSG00000100380	2754	146.31844930071045	7181	403.1642753221805	0.36292513562562817	-1.46225611581425	0	0	down	yes	ST13	protein_coding	chr22:40824535-40857022:-	gi|426394570|ref|XP_004063566.1|	1473	0.0	PREDICTED: hsc70-interacting protein-like [Gorilla gorilla gorilla]	gi|515869325|ref|NM_003932.4|	3581	0.0	Homo sapiens suppression of tumorigenicity 13 (colon carcinoma) (Hsp70 interacting protein) (ST13), transcript variant 1, mRNA	P50502	288	8e-95	Hsc70-interacting protein	.	.	.	.	pfam13414	TPR_11	TPR repeat.	.	GO:0005737|cytoplasm;	.	K09560	ST13; suppressor of tumorigenicity protein 13
ENSG00000204592	1826	97.01433857047832	5659	317.7143342220052	0.3053508391682726	-1.71146028487161	0	0	down	yes	HLA-E	protein_coding	chr6:30489467-30494205:+	gi|817250529|emb|CRI06750.1|	1627	0.0	Human Leucocyte Antigen [Homo sapiens]	gi|301171456|ref|NM_005516.5|	2601	0.0	Homo sapiens major histocompatibility complex, class I, E (HLA-E), mRNA	P13747	476	1e-167	HLA class I histocompatibility antigen, alpha chain E	.	.	.	.	pfam00129	MHC_I	Class I Histocompatibility antigen, domains alpha 1 and 2.	GO:0002250|adaptive immune response;GO:0019731|antibacterial humoral response;GO:0002476|antigen processing and presentation of endogenous peptide antigen via MHC class Ib;GO:0002479|antigen processing and presentation of exogenous peptide antigen via MHC class I, TAP-dependent;GO:0002480|antigen processing and presentation of exogenous peptide antigen via MHC class I, TAP-independent;GO:0002474|…	GO:0009986|cell surface;GO:0031901|early endosome membrane;GO:0012507|ER to Golgi transport vesicle membrane;GO:0070062|extracellular exosome;GO:0000139|Golgi membrane;GO:0071556|integral component of lumenal side of endoplasmic reticulum membrane;GO:0042612|MHC class I protein complex;GO:0032398|MHC class Ib protein complex;GO:0030670|phagocytic vesicle membrane;GO:0005886|plasma membrane;	GO:0030881|beta-2-microglobulin binding;GO:0042288|MHC class I protein binding;GO:0046703|natural killer cell lectin-like receptor binding;GO:0042605|peptide antigen binding;GO:0005102|receptor binding;	K06751	MHC1; major histocompatibility complex, class I
ENSG00000104408	2317	123.10088853658173	6464	362.90960530324116	0.3392053743899137	-1.55976906666004	0	0	down	yes	EIF3E	protein_coding	chr8:108201216-108435333:-	gi|402878942|ref|XP_003903117.1|	2520	0.0	PREDICTED: eukaryotic translation initiation factor 3 subunit E isoform X1 [Papio anubis]	gi|34529905|dbj|AK124178.1|	1975	0.0	Homo sapiens cDNA FLJ42184 fis, clone THYMU2031994, highly similar to Eukaryotic translation initiation factor 3 subunit 6	B5DGH9	114	4e-29	Eukaryotic translation initiation factor 3 subunit E	.	.	.	.	pfam09440	eIF3_N	eIF3 subunit 6 N terminal domain. This is the N terminal domain of subunit 6 translation initiation factor eIF3.	GO:0001731|formation of translation preinitiation complex;GO:0006446|regulation of translational initiation;GO:0006413|translational initiation;	GO:0016282|eukaryotic 43S preinitiation complex;GO:0033290|eukaryotic 48S preinitiation complex;GO:0005852|eukaryotic translation initiation factor 3 complex;GO:0005634|nucleus;	GO:0003743|translation initiation factor activity;	K03250	EIF3E, INT6; translation initiation factor 3 subunit E
ENSG00000150687	22691	1205.5598885557083	12840	720.8786095441858	1.672347982856626	0.741875075233577	0	0	up	no	PRSS23	protein_coding	chr11:86791059-86952910:+	gi|426370048|ref|XP_004051990.1|	2315	0.0	PREDICTED: serine protease 23 isoform 1 [Gorilla gorilla gorilla]	gi|21732547|emb|AL832007.1|	5295	0.0	Homo sapiens mRNA; cDNA DKFZp451O043 (from clone DKFZp451O043)	O95084	267	1e-86	Serine protease 23	mll6878	51.6	6e-06	COG3591	pfam01534	Frizzled	Frizzled/Smoothened family membrane region. This family contains the membrane spanning region of frizzled and smoothened receptors. This membrane region is predicted to contain seven transmembrane alpha helices. Proteins related to Drosophila frizzled are receptors for Wnt (mediating the beta-catenin signalling pathway), but also the planar cell polarity (PCP) pathway and the Wnt/calcium pathway.…	GO:0060070|canonical Wnt signaling pathway;GO:0071300|cellular response to retinoic acid;GO:0061301|cerebellum vasculature morphogenesis;GO:0035426|extracellular matrix-cell signaling;GO:0031987|locomotion involved in locomotory behavior;GO:0010812|negative regulation of cell-substrate adhesion;GO:0030182|neuron differentiation;GO:0043507|positive regulation of JUN kinase activity;GO:0051091|posi…	GO:0009986|cell surface;GO:0005911|cell-cell junction;GO:0030669|clathrin-coated endocytic vesicle membrane;GO:0070062|extracellular exosome;GO:0016021|integral component of membrane;GO:0005887|integral component of plasma membrane;GO:0005886|plasma membrane;	GO:0019955|cytokine binding;GO:0004930|G-protein coupled receptor activity;GO:0030165|PDZ domain binding;GO:0046982|protein heterodimerization activity;GO:0042803|protein homodimerization activity;GO:0031625|ubiquitin protein ligase binding;GO:0042813|Wnt-activated receptor activity;GO:0017147|Wnt-protein binding;	K02354	FZD4, fz4; frizzled 4
ENSG00000198727	26670	1416.961889197512	36810	2066.630967081112	0.6856385642952085	-0.544479837606198	0	0	down	no	MT-CYB	protein_coding	chrMT:14747-15887:+	gi|549518444|gb|AGX28356.1|	1311	2e-177	cytochrome b (mitochondrion) [Homo sapiens]	gi|587654745|gb|KF962905.1|	1141	0.0	Homo sapiens isolate MWBQ378 mitochondrion, partial genome	P00156	509	1e-178	Cytochrome b	RC0359	251	3e-78	COG1290	pfam13631	Cytochrom_B_N_2	Cytochrome b(N-terminal)/b6/petB.	GO:0031100|organ regeneration;GO:0042538|hyperosmotic salinity response;GO:0006122|mitochondrial electron transport, ubiquinol to cytochrome c;GO:0046686|response to cadmium ion;GO:0051592|response to calcium ion;GO:0033590|response to cobalamin;GO:0046688|response to copper ion;GO:0042493|response to drug;GO:0045471|response to ethanol;GO:0033762|response to glucagon;GO:0009408|response to heat;…	GO:0005743|mitochondrial inner membrane;GO:0005750|mitochondrial respiratory chain complex III;GO:0005739|mitochondrion;	GO:0009055|electron carrier activity;GO:0046872|metal ion binding;GO:0008121|ubiquinol-cytochrome-c reductase activity;	K00412	CYTB, petB; ubiquinol-cytochrome c reductase cytochrome b subunit
ENSG00000139269	2112	112.20935545501106	35	1.9650117861406933	57.1036551772504	5.83551118964042	0	0	up	yes	INHBE	protein_coding	chr12:57452323-57459280:+	gi|13899338|ref|NP_113667.1|	1654	0.0	inhibin beta E chain precursor [Homo sapiens]	gi|33870310|gb|BC005161.2|	2429	0.0	Homo sapiens inhibin, beta E, mRNA (cDNA clone MGC:4638 IMAGE:3529092), complete cds	P58166	338	3e-115	Inhibin beta E chain	.	.	.	.	pfam00019	TGF_beta	Transforming growth factor beta like domain.	GO:0048468|cell development;GO:0010862|positive regulation of pathway-restricted SMAD protein phosphorylation;GO:0042981|regulation of apoptotic process;GO:0043408|regulation of MAPK cascade;GO:0060395|SMAD protein signal transduction;	GO:0005615|extracellular space;	GO:0005125|cytokine activity;GO:0005160|transforming growth factor beta receptor binding;	K04667	INHB; inhibin, beta
ENSG00000140092	9228	490.278376959679	3639	204.30508256474238	2.399736564577704	1.26287604006825	0	0	up	yes	FBLN5	protein_coding	chr14:91869412-91947987:-	gi|28207929|emb|CAD62618.1|	2561	0.0	unnamed protein product [Homo sapiens]	gi|28207928|emb|BX248290.1|	2423	0.0	human full-length cDNA clone CS0DI085YI08 of Placenta of Homo sapiens (human)	Q5RC26	246	1e-78	Fibulin-5	.	.	.	.	pfam13900	GVQW	Putative binding domain. This short domain is often found nested inside other longer domains. The function is not known, but the domain carries a highly conserved GVQW motif. The members are rich in proline and cysteine. This may be a binding domain.	GO:0007155|cell adhesion;GO:0048251|elastic fiber assembly;	GO:0031012|extracellular matrix;GO:0005578|proteinaceous extracellular matrix;	GO:0005509|calcium ion binding;GO:0005178|integrin binding;GO:0042803|protein homodimerization activity;	K17340	FBLN5; fibulin 5
ENSG00000177469	39209	2083.1518077819737	25522	1432.8865944537936	1.4538148488827594	0.53984354600627	0	0	up	no	PTRF	protein_coding	chr17:42402452-42423517:-	gi|426348158|ref|XP_004041706.1|	1752	0.0	PREDICTED: LOW QUALITY PROTEIN: polymerase I and transcript release factor [Gorilla gorilla gorilla]	gi|266457267|ref|NM_012232.5|	3631	0.0	Homo sapiens polymerase I and transcript release factor (PTRF), mRNA	Q6NZI2	541	2e-179	Polymerase I and transcript release factor	.	.	.	.	pfam15237	PTRF_SDPR	PTRF/SDPR family. This family of proteins includes muscle-related coiled-coil protein (MURC), protein kinase C delta-binding protein (PRKCDBP), polymerase I and transcript release factor (PTRF) and serum deprivation-response protein (SDPR). MURC activates the Rho/ROCK pathway. PRKCDBP appears to act as an immune potentiator. PTRF is involved in caveolae formation and function. SDPR is involved in…	GO:0006355|regulation of transcription, DNA-templated;GO:0006363|termination of RNA polymerase I transcription;GO:0006361|transcription initiation from RNA polymerase I promoter;	GO:0005901|caveola;GO:0005737|cytoplasm;GO:0005829|cytosol;GO:0005783|endoplasmic reticulum;GO:0045121|membrane raft;GO:0005739|mitochondrion;GO:0005654|nucleoplasm;GO:0005634|nucleus;GO:0043234|protein complex;	GO:0044822|poly(A) RNA binding;GO:0042134|rRNA primary transcript binding;	K19387	PTRF; polymerase I and transcript release factor
ENSG00000103222	1743	92.60459590818384	5466	306.87869780128653	0.30176286777698785	-1.72851280317059	0	0	down	yes	ABCC1	protein_coding	chr16:15949577-16143074:+	gi|134142337|ref|NP_004987.2|	7612	0.0	multidrug resistance-associated protein 1 [Homo sapiens]	gi|134142336|ref|NM_004996.3|	6552	0.0	Homo sapiens ATP-binding cassette, sub-family C (CFTR/MRP), member 1 (ABCC1), mRNA	P33527	2910	0.0	Multidrug resistance-associated protein 1	YDR135c	986	0.0	COG1132	pfam00664	ABC_membrane	ABC transporter transmembrane region. This family represents a unit of six transmembrane helices. Many members of the ABC transporter family (pfam00005) have two such regions.	.	GO:0016021|integral component of membrane;GO:0005886|plasma membrane;	GO:0005524|ATP binding;GO:0042626|ATPase activity, coupled to transmembrane movement of substances;	K05665	ABCC1; ATP-binding cassette, subfamily C (CFTR/MRP), member 1
ENSG00000198542	10295	546.9674784135127	4322	242.65088399143076	2.2541334670465445	1.17257293988704	0	0	up	yes	ITGBL1	protein_coding	chr13:101452593-101720856:+	gi|4758614|ref|NP_004782.1|	2079	0.0	integrin beta-like protein 1 isoform 1 precursor [Homo sapiens]	gi|418203908|ref|NM_001271754.1|	4808	0.0	Homo sapiens integrin, beta-like 1 (with EGF-like repeat domains) (ITGBL1), transcript variant 4, mRNA	O95965	617	0.0	Integrin beta-like protein 1	.	.	.	.	pfam07974	EGF_2	EGF-like domain. This family contains EGF domains found in a variety of extracellular proteins.	GO:0007155|cell adhesion;	GO:0005576|extracellular region;	.	.	.
ENSG00000157227	16135	857.2433476641115	24450	1372.7010906039986	0.6244938199086868	-0.679240800125718	0	0	down	no	MMP14	protein_coding	chr14:22836557-22849027:+	gi|664739871|ref|XP_008527235.1|	2622	0.0	PREDICTED: matrix metalloproteinase-14 [Equus przewalskii]	gi|526479827|ref|NM_004995.3|	3571	0.0	Homo sapiens matrix metallopeptidase 14 (membrane-inserted) (MMP14), mRNA	P50281	884	0.0	Matrix metalloproteinase-14	MA4674	56.6	7e-08	COG5549	pfam00413	Peptidase_M10	Matrixin. The members of this family are enzymes that cleave peptides. These proteases require zinc for catalysis.	GO:0001525|angiogenesis;GO:0043615|astrocyte cell migration;GO:0048754|branching morphogenesis of an epithelial tube;GO:0048870|cell motility;GO:0035988|chondrocyte proliferation;GO:0030574|collagen catabolic process;GO:0097094|craniofacial suture morphogenesis;GO:0048701|embryonic cranial skeleton morphogenesis;GO:0001958|endochondral ossification;GO:0035987|endodermal cell differentiation;GO:00…	GO:0031410|cytoplasmic vesicle;GO:0031012|extracellular matrix;GO:0005925|focal adhesion;GO:0005796|Golgi lumen;GO:0005887|integral component of plasma membrane;GO:0044354|macropinosome;GO:0042470|melanosome;GO:0005886|plasma membrane;	GO:0005509|calcium ion binding;GO:0070006|metalloaminopeptidase activity;GO:0004222|metalloendopeptidase activity;GO:0016504|peptidase activator activity;GO:0004252|serine-type endopeptidase activity;GO:0008270|zinc ion binding;	K07763	MMP14; matrix metalloproteinase-14 (membrane-inserted) [EC:3.4.24.80]
ENSG00000060718	3025	160.7165247402502	374	20.99755451476055	7.654059172808532	2.93622505438862	0	0	up	yes	COL11A1	protein_coding	chr1:102876467-103108496:-	gi|119593317|gb|EAW72911.1|	2081	0.0	collagen, type XI, alpha 1, isoform CRA_c [Homo sapiens]	gi|98985809|ref|NM_080629.2|	7327	0.0	Homo sapiens collagen, type XI, alpha 1 (COL11A1), transcript variant B, mRNA	P12107	269	3e-80	Collagen alpha-1(XI) chain	.	.	.	.	pfam01410	COLFI	Fibrillar collagen C-terminal domain. Found at C-termini of fibrillar collagens: Ephydatia muelleri procollagen EMF1 alpha, vertebrate collagens alpha(1)III, alpha(1)II, alpha(2)V etc.	GO:0001502|cartilage condensation;GO:0002063|chondrocyte development;GO:0030574|collagen catabolic process;GO:0030199|collagen fibril organization;GO:0050910|detection of mechanical stimulus involved in sensory perception of sound;GO:0048704|embryonic skeletal system morphogenesis;GO:0035987|endodermal cell differentiation;GO:0030198|extracellular matrix organization;GO:0042472|inner ear morphoge…	GO:0005592|collagen type XI trimer;GO:0005788|endoplasmic reticulum lumen;GO:0005576|extracellular region;	GO:0050840|extracellular matrix binding;GO:0005201|extracellular matrix structural constituent;GO:0046872|metal ion binding;GO:0030674|protein binding, bridging;	.	.
ENSG00000108679	3549	188.5563458853382	8272	464.41649985588043	0.4060069914480897	-1.30042352402705	0	0	down	yes	LGALS3BP	protein_coding	chr17:78971238-78980109:-	gi|5031863|ref|NP_005558.1|	3096	0.0	galectin-3-binding protein precursor [Homo sapiens]	gi|221316752|ref|NM_005567.3|	2260	0.0	Homo sapiens lectin, galactoside-binding, soluble, 3 binding protein (LGALS3BP), mRNA	Q08380	227	4e-67	Galectin-3-binding protein	.	.	.	.	pfam00530	SRCR	Scavenger receptor cysteine-rich domain. These domains are disulphide rich extracellular domains. These domains are found in several extracellular receptors and may be involved in protein-protein interactions.	GO:0007155|cell adhesion;GO:0006968|cellular defense response;GO:0002576|platelet degranulation;GO:0007165|signal transduction;	GO:0072562|blood microparticle;GO:0070062|extracellular exosome;GO:0005576|extracellular region;GO:0005615|extracellular space;GO:0016020|membrane;GO:0031089|platelet dense granule lumen;GO:0005578|proteinaceous extracellular matrix;	GO:0005044|scavenger receptor activity;	K17300	LGALS3BP; galectin-3-binding protein
ENSG00000143545	1302	69.17451742539035	4673	262.3571450467274	0.26366546035203253	-1.92321950147223	0	0	down	yes	RAB13	protein_coding	chr1:153981617-153986358:-	gi|63102287|gb|AAH94846.1|	1190	7e-161	RAB13 protein, partial [Homo sapiens]	gi|34536171|dbj|AK128675.1|	2113	0.0	Homo sapiens cDNA FLJ46839 fis, clone UTERU2037224, highly similar to Ras-related protein Rab-13	F1PTE3	180	6e-55	Ras-related protein Rab-13	.	.	.	.	pfam00071	Ras	Ras family. Includes sub-families Ras, Rab, Rac, Ral, Ran, Rap Ypt1 and more. Shares P-loop motif with GTP_EFTU, arf and myosin_head. See pfam00009 pfam00025, pfam00063. As regards Rab GTPases, these are important regulators of vesicle formation, motility and fusion. They share a fold in common with all Ras GTPases: this is a six-stranded beta-sheet surrounded by five alpha-helices.	GO:0070830|bicellular tight junction assembly;GO:0032869|cellular response to insulin stimulus;GO:0030866|cortical actin cytoskeleton organization;GO:0032456|endocytic recycling;GO:0016197|endosomal transport;GO:0035767|endothelial cell chemotaxis;GO:0090002|establishment of protein localization to plasma membrane;GO:0097368|establishment of Sertoli cell barrier;GO:0061024|membrane organization;G…	GO:0005923|bicellular tight junction;GO:0005737|cytoplasm;GO:0031410|cytoplasmic vesicle;GO:0030659|cytoplasmic vesicle membrane;GO:0030139|endocytic vesicle;GO:0070062|extracellular exosome;GO:0032593|insulin-responsive compartment;GO:0030027|lamellipodium;GO:0016328|lateral plasma membrane;GO:0043005|neuron projection;GO:0005886|plasma membrane;GO:0055037|recycling endosome;GO:0055038|recycling…	GO:0005525|GTP binding;GO:0003924|GTPase activity;	K06109	RAB13; Ras-related protein Rab-13
ENSG00000156976	3412	181.277614021069	8049	451.8965676184697	0.4011484640753441	-1.31779182143645	0	0	down	yes	EIF4A2	protein_coding	chr3:186783205-186789900:+	gi|488568250|ref|XP_004473756.1|	2105	0.0	PREDICTED: eukaryotic initiation factor 4A-II isoform X1 [Dasypus novemcinctus]	gi|62087621|dbj|AB209021.1|	5267	0.0	Homo sapiens mRNA for BM-010 variant protein	Q4R4Y9	244	9e-78	Eukaryotic initiation factor 4A-II	SPAC1006.07	66.2	2e-12	COG0513	pfam00270	DEAD	DEAD/DEAH box helicase. Members of this family include the DEAD and DEAH box helicases. Helicases are involved in unwinding nucleic acids. The DEAD box helicases are involved in various aspects of RNA metabolizm, including nuclear transcription, pre mRNA splicing, ribosome biogenesis, nucleocytoplasmic transport, translation, RNA decay and organellar gene expression.	GO:0006446|regulation of translational initiation;	.	GO:0005524|ATP binding;GO:0004004|ATP-dependent RNA helicase activity;GO:0003743|translation initiation factor activity;	K03257	EIF4A; translation initiation factor 4A
ENSG00000106483	6445	342.4191741986488	12289	689.9437097109422	0.496300160982855	-1.01071517229116	0	0	down	yes	SFRP4	protein_coding	chr7:37905932-38025695:-	gi|397487922|ref|XP_003815025.1|	1782	0.0	PREDICTED: secreted frizzled-related protein 4 [Pan paniscus]	gi|170784837|ref|NM_003014.3|	2966	0.0	Homo sapiens secreted frizzled-related protein 4 (SFRP4), mRNA	Q6FHJ7	645	0.0	Secreted frizzled-related protein 4	.	.	.	.	pfam01392	Fz	Fz domain. Also known as the CRD (cysteine rich domain), the C6 box in MuSK receptor. This domain of unknown function has been independently identified by several groups. The domain contains 10 conserved cysteines.	GO:0030154|cell differentiation;GO:0007275|multicellular organismal development;GO:0090090|negative regulation of canonical Wnt signaling pathway;GO:0008285|negative regulation of cell proliferation;GO:0043433|negative regulation of sequence-specific DNA binding transcription factor activity;GO:2000119|negative regulation of sodium-dependent phosphate transport;GO:0030178|negative regulation of W…	GO:0009986|cell surface;GO:0005737|cytoplasm;GO:0005615|extracellular space;GO:0016021|integral component of membrane;GO:0005634|nucleus;	GO:0004930|G-protein coupled receptor activity;GO:0042813|Wnt-activated receptor activity;GO:0017147|Wnt-protein binding;	K02185	SFRP4; secreted frizzled-related protein 4
ENSG00000049130	369	19.604759546827218	2765	155.23593110511476	0.12629008894565952	-2.98518667183474	0	0	down	yes	KITLG	protein_coding	chr12:88492793-88580851:-	gi|4505175|ref|NP_000890.1|	1284	2e-172	kit ligand isoform b precursor [Homo sapiens]	gi|51476175|emb|CR749222.1|	5170	0.0	Homo sapiens mRNA; cDNA DKFZp686F2250 (from clone DKFZp686F2250)	P21583	409	4e-129	Kit ligand	.	.	.	.	pfam02404	SCF	Stem cell factor. Stem cell factor (SCF) is a homodimer involved in hematopoiesis. SCF binds to and activates the SCF receptor (SCFR), a receptor tyrosine kinase. The crystal structure of human SCF has been resolved and a potential receptor-binding site identified.	GO:0007155|cell adhesion;GO:0008283|cell proliferation;GO:0035234|ectopic germ cell programmed cell death;GO:0035162|embryonic hemopoiesis;GO:0097192|extrinsic apoptotic signaling pathway in absence of ligand;GO:0008584|male gonad development;GO:0000165|MAPK cascade;GO:0033026|negative regulation of mast cell apoptotic process;GO:0001755|neural crest cell migration;GO:0001541|ovarian follicle dev…	GO:0005737|cytoplasm;GO:0005856|cytoskeleton;GO:0005576|extracellular region;GO:0005615|extracellular space;GO:0030175|filopodium;GO:0016021|integral component of membrane;GO:0030027|lamellipodium;GO:0005886|plasma membrane;	GO:0046934|phosphatidylinositol-4,5-bisphosphate 3-kinase activity;GO:0005088|Ras guanyl-nucleotide exchange factor activity;GO:0005173|stem cell factor receptor binding;	K05461	KITLG; KIT ligand
ENSG00000147604	5959	316.5982713808764	11585	650.4189012125695	0.4867605642927125	-1.03871580441161	0	0	down	yes	RPL7	protein_coding	chr8:73290267-73295789:-	gi|823413647|ref|XP_004403961.2|	1245	2e-168	PREDICTED: LOW QUALITY PROTEIN: 60S ribosomal protein L7 [Odobenus rosmarus divergens]	gi|402767004|ref|NM_001132408.2|	1108	0.0	Pongo abelii ribosomal protein L7 (RPL7), mRNA	P05426	65.9	4e-12	60S ribosomal protein L7	SPBC18H10.12c	250	4e-78	COG1841	pfam08079	Ribosomal_L30_N	Ribosomal L30 N-terminal domain. This presumed domain is found at the N-terminus of Ribosomal L30 proteins and has been termed RL30NT or NUC018.	GO:0002181|cytoplasmic translation;GO:0000463|maturation of LSU-rRNA from tricistronic rRNA transcript (SSU-rRNA, 5.8S rRNA, LSU-rRNA);GO:0000184|nuclear-transcribed mRNA catabolic process, nonsense-mediated decay;GO:0042273|ribosomal large subunit biogenesis;GO:0006364|rRNA processing;GO:0006614|SRP-dependent cotranslational protein targeting to membrane;GO:0006412|translation;GO:0006413|transla…	GO:0005737|cytoplasm;GO:0005829|cytosol;GO:0022625|cytosolic large ribosomal subunit;GO:0070062|extracellular exosome;GO:0005925|focal adhesion;GO:0030529|ribonucleoprotein complex;GO:0016020|membrane;GO:0005730|nucleolus;GO:0005634|nucleus;	GO:0003677|DNA binding;GO:0003729|mRNA binding;GO:0044822|poly(A) RNA binding;GO:0042803|protein homodimerization activity;GO:0003723|RNA binding;GO:0003735|structural constituent of ribosome;	K02937	RP-L7e, RPL7; large subunit ribosomal protein L7e
ENSG00000185650	2330	123.79157112224232	6351	356.5654243937012	0.34717772014136183	-1.52625372796017	0	0	down	yes	ZFP36L1	protein_coding	chr14:68787660-68796253:-	gi|347659013|ref|NP_001231630.1|	1584	0.0	zinc finger protein 36, C3H1 type-like 1 isoform 2 [Homo sapiens]	gi|347659002|ref|NM_004926.3|	3190	0.0	Homo sapiens ZFP36 ring finger protein-like 1 (ZFP36L1), transcript variant 1, mRNA	Q07352	214	2e-66	mRNA decay activator protein ZFP36L1	ECU01g0830	95.1	6e-20	COG5063	pfam04553	Tis11B_N	Tis11B like protein, N terminus. Members of this family always contain a tandem repeat of CCCH zinc fingers pfam00642. Tis11B, Tis11D and their homologues are thought to be regulatory proteins involved in the response to growth factors. The function of the N terminus is unknown.	GO:0061158|3'-UTR-mediated mRNA destabilization;GO:0006915|apoptotic process;GO:0008283|cell proliferation;GO:0071320|cellular response to cAMP;GO:0071364|cellular response to epidermal growth factor stimulus;GO:0044344|cellular response to fibroblast growth factor stimulus;GO:0071385|cellular response to glucocorticoid stimulus;GO:0071456|cellular response to hypoxia;GO:0032869|cellular response…	GO:0005737|cytoplasm;GO:0000932|cytoplasmic mRNA processing body;GO:0005829|cytosol;GO:0030529|ribonucleoprotein complex;GO:0005634|nucleus;	GO:0071889|14-3-3 protein binding;GO:0003677|DNA binding;GO:0046872|metal ion binding;GO:0035925|mRNA 3'-UTR AU-rich region binding;GO:0003730|mRNA 3'-UTR binding;GO:0003729|mRNA binding;GO:0044822|poly(A) RNA binding;GO:0003700|transcription factor activity, sequence-specific DNA binding;	K18753	ZFP36L; butyrate response factor 1
ENSG00000112096	878	46.64763924692221	3835	215.30914856713025	0.21665423674451137	-2.206533645628	0	0	down	yes	SOD2	protein_coding	chr6:159669057-159762529:-	gi|106322|pir||B34087	3263	0.0	hypothetical protein (L1H 3' region) - human	gi|15020718|emb|AL135914.25|	13587	0.0	Human DNA sequence from clone RP1-56L9 on chromosome 6, complete sequence	O00370	60.1	6e-07	LINE-1 retrotransposable element ORF2 protein	CT294	230	2e-66	COG0605	pfam02994	Transposase_22	L1 transposable element.	.	GO:0005759|mitochondrial matrix;	GO:0030145|manganese ion binding;GO:0004784|superoxide dismutase activity;	K04564	SOD2; superoxide dismutase, Fe-Mn family [EC:1.15.1.1]
ENSG00000205542	16311	866.5941272853624	24517	1376.4626845946107	0.6295805451061594	-0.667537134589171	0	0	down	no	TMSB4X	protein_coding	chrX:12975108-12977227:+	gi|112180627|gb|AAH70248.1|	350	2e-39	TMSB4X protein, partial [Homo sapiens]	gi|16550840|dbj|AK055976.1|	1693	0.0	Homo sapiens cDNA FLJ31414 fis, clone NT2NE2000260, weakly similar to THYMOSIN BETA-4	P20065	90.5	1e-20	Thymosin beta-4	.	.	.	.	pfam01290	Thymosin	Thymosin beta-4 family.	GO:0030036|actin cytoskeleton organization;GO:0007015|actin filament organization;GO:0001649|osteoblast differentiation;GO:0051152|positive regulation of smooth muscle cell differentiation;GO:0014911|positive regulation of smooth muscle cell migration;GO:0045893|positive regulation of transcription, DNA-templated;GO:0030334|regulation of cell migration;GO:0042989|sequestering of actin monomers;	GO:0005829|cytosol;GO:0031941|filamentous actin;GO:0005634|nucleus;	GO:0003785|actin monomer binding;	K05764	TMSB4; thymosin, beta 4
ENSG00000118257	3108	165.1262674025447	428	24.02928698480619	6.871875453772501	2.7807038892335	0	0	up	yes	NRP2	protein_coding	chr2:205681990-205798133:+	gi|41872562|ref|NP_957718.1|	4758	0.0	neuropilin-2 isoform 1 precursor [Homo sapiens]	gi|41872561|ref|NM_201266.1|	6659	0.0	Homo sapiens neuropilin 2 (NRP2), transcript variant 1, mRNA	O35375	137	2e-37	Neuropilin-2	.	.	.	.	pfam00629	MAM	MAM domain. An extracellular domain found in many receptors.	GO:0001525|angiogenesis;GO:0048846|axon extension involved in axon guidance;GO:0007411|axon guidance;GO:0007155|cell adhesion;GO:0021675|nerve development;GO:0010595|positive regulation of endothelial cell migration;GO:0001938|positive regulation of endothelial cell proliferation;GO:1902285|semaphorin-plexin signaling pathway involved in neuron projection guidance;GO:0061549|sympathetic ganglion …	GO:0005576|extracellular region;GO:0016021|integral component of membrane;GO:0016020|membrane;GO:0005886|plasma membrane;GO:0002116|semaphorin receptor complex;	GO:0019955|cytokine binding;GO:0019838|growth factor binding;GO:0008201|heparin binding;GO:0046872|metal ion binding;GO:0004872|receptor activity;GO:0017154|semaphorin receptor activity;GO:0005021|vascular endothelial growth factor-activated receptor activity;	K06819	NRP2; neuropilin 2
ENSG00000132434	2909	154.5535108989712	356	19.986977024745336	7.732710689946893	2.95097423736084	0	0	up	yes	LANCL2	protein_coding	chr7:55365448-55433742:+	gi|8923911|ref|NP_061167.1|	2249	0.0	lanC-like protein 2 [Homo sapiens]	gi|50593015|ref|NM_018697.3|	4353	0.0	Homo sapiens LanC lantibiotic synthetase component C-like 2 (bacterial) (LANCL2), mRNA	Q9NS86	372	3e-127	LanC-like protein 2	.	.	.	.	pfam05147	LANC_like	Lanthionine synthetase C-like protein. Lanthionines are thioether bridges that are putatively generated by dehydration of Ser and Thr residues followed by addition of cysteine residues within the peptide. This family contains the lanthionine synthetase C-like proteins 1 and 2 which are related to the bacterial lanthionine synthetase components C (LanC). LANCL1 (P40 seven-transmembrane-domain prot…	GO:0045892|negative regulation of transcription, DNA-templated;GO:0009789|positive regulation of abscisic acid-activated signaling pathway;	GO:0030864|cortical actin cytoskeleton;GO:0005737|cytoplasm;GO:0005829|cytosol;GO:0005634|nucleus;GO:0005886|plasma membrane;	GO:0005524|ATP binding;GO:0003824|catalytic activity;GO:0005525|GTP binding;GO:0032266|phosphatidylinositol-3-phosphate binding;GO:0070273|phosphatidylinositol-4-phosphate binding;GO:0010314|phosphatidylinositol-5-phosphate binding;	.	.
ENSG00000135821	1018	54.08575940018999	4077	228.8958014884459	0.23628987097397725	-2.08137030818592	0	0	down	yes	GLUL	protein_coding	chr1:182381704-182392206:-	gi|444730513|gb|ELW70895.1|	2265	0.0	Glutamine synthetase [Tupaia chinensis]	gi|7328002|emb|AL161952.1|	4992	0.0	Homo sapiens mRNA; cDNA DKFZp434M0813 (from clone DKFZp434M0813); partial cds	P15104	231	2e-64	Glutamine synthetase	YPR035w	415	4e-131	COG0174	pfam00120	Gln-synt_C	Glutamine synthetase, catalytic domain.	GO:0006542|glutamine biosynthetic process;	GO:0005739|mitochondrion;	GO:0005524|ATP binding;GO:0004351|glutamate decarboxylase activity;GO:0004356|glutamate-ammonia ligase activity;	K01915	glnA, GLUL; glutamine synthetase [EC:6.3.1.2]
ENSG00000110092	3299	175.2739884687886	7789	437.2993372071389	0.40081009403809187	-1.31900925293278	0	0	down	yes	CCND1	protein_coding	chr11:69641087-69654474:+	gi|395851596|ref|XP_003798339.1|	1344	2e-170	PREDICTED: G1/S-specific cyclin-D1 [Otolemur garnettii]	gi|77628152|ref|NM_053056.2|	4289	0.0	Homo sapiens cyclin D1 (CCND1), mRNA	P24385	511	1e-167	G1/S-specific cyclin-D1	SPBC582.03	72.0	7e-12	COG5024	pfam00134	Cyclin_N	Cyclin, N-terminal domain. Cyclins regulate cyclin dependent kinases (CDKs). Human cyclin-O is a Uracil-DNA glycosylase that is related to other cyclins. Cyclins contain two domains of similar all-alpha fold, of which this family corresponds with the N-terminal domain.	GO:0051301|cell division;GO:0006974|cellular response to DNA damage stimulus;GO:0000082|G1/S transition of mitotic cell cycle;GO:0031571|mitotic G1 DNA damage checkpoint;GO:0071157|negative regulation of cell cycle arrest;GO:0000122|negative regulation of transcription from RNA polymerase II promoter;GO:0045737|positive regulation of cyclin-dependent protein serine/threonine kinase activity;GO:00…	GO:0000307|cyclin-dependent protein kinase holoenzyme complex;GO:0005737|cytoplasm;GO:0016020|membrane;GO:0005634|nucleus;GO:0017053|transcriptional repressor complex;	GO:0003714|transcription corepressor activity;	K04503	CCND1; cyclin D1
ENSG00000115419	7203	382.69128188562723	2513	141.08784624490178	2.712432658595891	1.43958732029785	0	0	up	yes	GLS	protein_coding	chr2:190880827-190965552:+	gi|297669054|ref|XP_002812725.1|	3137	0.0	PREDICTED: glutaminase kidney isoform, mitochondrial isoform X1 [Pongo abelii]	gi|373251162|ref|NM_014905.4|	4834	0.0	Homo sapiens glutaminase (GLS), transcript variant 1, mRNA	D3Z7P3	372	6e-123	Glutaminase kidney isoform, mitochondrial	all2934	261	4e-76	COG2066	pfam04960	Glutaminase	Glutaminase. This family of enzymes deaminates glutamine to glutamate EC:3.5.1.2.	GO:0006537|glutamate biosynthetic process;GO:0006543|glutamine catabolic process;GO:0051289|protein homotetramerization;	GO:0005829|cytosol;GO:0005759|mitochondrial matrix;GO:0005739|mitochondrion;	GO:0004359|glutaminase activity;	K01425	glsA, GLS; glutaminase [EC:3.5.1.2]
ENSG00000164889	5859	311.2853284142565	1760	98.812021245932	3.150277916484497	1.65547910831023	0	0	up	yes	SLC4A2	protein_coding	chr7:151057210-151076527:+	gi|62087896|dbj|BAD92395.1|	5058	0.0	Anion exchanger 2 type a variant [Homo sapiens]	gi|314122219|ref|NM_001199692.1|	4925	0.0	Homo sapiens solute carrier family 4 (anion exchanger), member 2 (SLC4A2), transcript variant 2, mRNA	P04920	231	2e-82	Anion exchange protein 2	.	.	.	.	pfam00955	HCO3_cotransp	HCO3- transporter family. This family contains Band 3 anion exchange proteins that exchange CL-/HCO3-. This family also includes cotransporters of Na+/HCO3-.	.	GO:0016021|integral component of membrane;	GO:0015301|anion:anion antiporter activity;GO:0005452|inorganic anion exchanger activity;	K13855	SLC4A2, AE2; solute carrier family 4 (anion exchanger), member 2
ENSG00000079819	1492	79.26910906196804	4923	276.39294351916095	0.2867985993154442	-1.8018901167527	0	0	down	yes	EPB41L2	protein_coding	chr6:130839347-131063322:-	gi|4503579|ref|NP_001422.1|	4719	0.0	band 4.1-like protein 2 isoform a [Homo sapiens]	gi|207113193|ref|NM_001431.3|	4457	0.0	Homo sapiens erythrocyte membrane protein band 4.1-like 2 (EPB41L2), transcript variant 1, mRNA	O43491	1821	0.0	Band 4.1-like protein 2	.	.	.	.	pfam05902	4_1_CTD	4.1 protein C-terminal domain (CTD). At the C-terminus of all known 4.1 proteins is a sequence domain unique to these proteins, known as the C-terminal domain (CTD). Mammalian CTDs are associated with a growing number of protein-protein interactions, although such activities have yet to be associated with invertebrate CTDs. Mammalian CTDs are generally defined by sequence alignment as encoded by …	GO:0031032|actomyosin structure organization;GO:0030866|cortical actin cytoskeleton organization;	GO:0005938|cell cortex;GO:0005856|cytoskeleton;GO:0019898|extrinsic component of membrane;GO:0005634|nucleus;GO:0005886|plasma membrane;	GO:0005200|structural constituent of cytoskeleton;	K06107	EPB41, 4.1R; erythrocyte membrane protein band 4.1
ENSG00000177363	72	3.825318935966286	1951	109.53537127887121	0.034923138446550095	-4.83967297393978	0	0	down	yes	LRRN4CL	protein_coding	chr11:62686402-62689899:-	gi|694944849|ref|XP_009421557.1|	972	1e-121	PREDICTED: LRRN4 C-terminal-like protein isoform X1 [Pan troglodytes]	gi|433282974|ref|NM_203422.3|	2585	0.0	Homo sapiens LRRN4 C-terminal like (LRRN4CL), mRNA	Q8ND94	377	7e-123	LRRN4 C-terminal-like protein	.	.	.	.	pfam13900	GVQW	Putative binding domain. This short domain is often found nested inside other longer domains. The function is not known, but the domain carries a highly conserved GVQW motif. The members are rich in proline and cysteine. This may be a binding domain.	.	GO:0016021|integral component of membrane;	.	.	.
ENSG00000090006	1013	53.820112251859	4055	227.66065122287173	0.2364049824278637	-2.08066765307656	0	0	down	yes	LTBP4	protein_coding	chr19:40592883-40629818:+	gi|110347431|ref|NP_001036009.1|	6834	0.0	latent-transforming growth factor beta-binding protein 4 isoform a precursor [Homo sapiens]	gi|110347411|ref|NM_003573.2|	5032	0.0	Homo sapiens latent transforming growth factor beta binding protein 4 (LTBP4), transcript variant 2, mRNA	Q8K4G1	77.0	8e-16	Latent-transforming growth factor beta-binding protein 4	.	.	.	.	pfam13900	GVQW	Putative binding domain. This short domain is often found nested inside other longer domains. The function is not known, but the domain carries a highly conserved GVQW motif. The members are rich in proline and cysteine. This may be a binding domain.	GO:0030252|growth hormone secretion;GO:0007275|multicellular organismal development;GO:0006457|protein folding;GO:0045595|regulation of cell differentiation;GO:0001558|regulation of cell growth;GO:0030162|regulation of proteolysis;GO:0017015|regulation of transforming growth factor beta receptor signaling pathway;	GO:0070062|extracellular exosome;GO:0031012|extracellular matrix;GO:0005576|extracellular region;GO:0005615|extracellular space;GO:0005578|proteinaceous extracellular matrix;	GO:0005509|calcium ion binding;GO:0005539|glycosaminoglycan binding;GO:0005178|integrin binding;GO:0050431|transforming growth factor beta binding;GO:0005024|transforming growth factor beta-activated receptor activity;	K08023	LTBP2_3_4; latent transforming growth factor beta binding protein 2/3/4
ENSG00000135472	121	6.428660989610009	2073	116.38484093341877	0.05523623985779819	-4.17824107660788	0	0	down	yes	FAIM2	protein_coding	chr12:49866896-49904217:-	gi|4589544|dbj|BAA76794.1|	1622	0.0	KIAA0950 protein [Homo sapiens]	gi|328802674|ref|NM_012306.3|	4654	0.0	Homo sapiens Fas apoptotic inhibitory molecule 2 (FAIM2), mRNA	Q9BWQ8	278	3e-92	Protein lifeguard 2	SPCC576.04	73.9	3e-13	COG0670	pfam01027	Bax1-I	Inhibitor of apoptosis-promoting Bax1. Programmed cell-death involves a set of Bcl-2 family proteins, some of which inhibit apoptosis (Bcl-2 and Bcl-XL) and some of which promote it (Bax and Bak). Human Bax inhibitor, BI-1, is an evolutionarily conserved integral membrane protein containing multiple membrane-spanning segments predominantly localized to intracellular membranes. It has 6-7 membrane…	GO:0006915|apoptotic process;GO:0021681|cerebellar granular layer development;GO:0021702|cerebellar Purkinje cell differentiation;GO:0021680|cerebellar Purkinje cell layer development;GO:0021549|cerebellum development;GO:0043066|negative regulation of apoptotic process;GO:2001234|negative regulation of apoptotic signaling pathway;GO:0043524|negative regulation of neuron apoptotic process;GO:00435…	GO:0030054|cell junction;GO:0016021|integral component of membrane;GO:0045121|membrane raft;GO:0045211|postsynaptic membrane;	.	.	.
ENSG00000205978	314	16.682640915186305	2569	144.23186510272689	0.11566543151407184	-3.11197033878225	0	0	down	yes	NYNRIN	protein_coding	chr14:24398786-24419288:+	gi|126723547|ref|NP_079357.2|	9214	0.0	protein NYNRIN [Homo sapiens]	gi|126723546|ref|NM_025081.2|	7857	0.0	Homo sapiens NYN domain and retroviral integrase containing (NYNRIN), mRNA	Q9P2P1	219	2e-64	Protein NYNRIN	SPAC167.08	70.5	7e-11	COG2801	pfam11977	RNase_Zc3h12a	Zc3h12a-like Ribonuclease NYN domain. This domain is found in the Zc3h12a protein which has shown to be a ribonuclease that controls the stability of a set of inflammatory genes. It has been suggested that this domain belongs to the PIN domain superfamily. This domain has also been identified as part of the NYN domain family.	GO:0015074|DNA integration;	GO:0016021|integral component of membrane;	GO:0003676|nucleic acid binding;	.	.
ENSG00000162591	4792	254.59622696042283	1222	68.60698293325507	3.710937517950747	1.89178371019699	0	0	up	yes	MEGF6	protein_coding	chr1:3489920-3611495:-	gi|72534475|dbj|BAE19678.1|	7544	0.0	hypothetical protein [Homo sapiens]	gi|110347456|ref|NM_001409.3|	5455	0.0	Homo sapiens multiple EGF-like-domains 6 (MEGF6), mRNA	O75095	2845	0.0	Multiple epidermal growth factor-like domains protein 6	.	.	.	.	pfam03157	Glutenin_hmw	High molecular weight glutenin subunit. Members of this family include high molecular weight subunits of glutenin. This group of gluten proteins is thought to be largely responsible for the elastic properties of gluten, and hence, doughs. Indeed, glutenin high molecular weight subunits are classified as elastomeric proteins, because the glutenin network can withstand significant deformations with…	.	GO:0005576|extracellular region;	GO:0005509|calcium ion binding;	.	.
ENSG00000156535	1107	58.81427864048165	4177	234.5101208774193	0.25079633416429153	-1.9954118341543	0	0	down	yes	CD109	protein_coding	chr6:73695785-73828316:+	gi|115529484|ref|NP_598000.2|	7548	0.0	CD109 antigen isoform 1 preproprotein [Homo sapiens]	gi|619329020|ref|NM_133493.4|	9130	0.0	Homo sapiens CD109 molecule (CD109), transcript variant 1, mRNA	Q6YHK3	2891	0.0	CD109 antigen	TM0984	76.3	2e-12	COG2373	pfam07678	A2M_comp	A-macroglobulin complement component. This family includes the complement components region of the alpha-2-macroglobulin family.	GO:0001942|hair follicle development;GO:0010839|negative regulation of keratinocyte proliferation;GO:0001933|negative regulation of protein phosphorylation;GO:0030512|negative regulation of transforming growth factor beta receptor signaling pathway;GO:0061045|negative regulation of wound healing;GO:0072675|osteoclast fusion;GO:0045616|regulation of keratinocyte differentiation;	GO:0031225|anchored component of membrane;GO:0009986|cell surface;GO:0005615|extracellular space;GO:0005886|plasma membrane;	GO:0004867|serine-type endopeptidase inhibitor activity;GO:0050431|transforming growth factor beta binding;	K06530	CD109; CD109 antigen
ENSG00000198763	13409	712.4125223940546	20826	1169.2381559476023	0.6092963343440362	-0.714784034065356	0	0	down	no	MT-ND2	protein_coding	chrMT:4470-5511:+	gi|325930039|gb|ADZ45521.1|	564	6e-69	GREBP [Homo sapiens]	gi|587655097|gb|KF962931.1|	1042	0.0	Homo sapiens isolate MWBQ512 mitochondrion, partial genome	P03891	210	6e-63	NADH-ubiquinone oxidoreductase chain 2	.	.	.	.	pfam00361	Oxidored_q1	NADH-Ubiquinone/plastoquinone (complex I), various chains. This family is part of complex I which catalyses the transfer of two electrons from NADH to ubiquinone in a reaction that is associated with proton translocation across the membrane.	GO:0006120|mitochondrial electron transport, NADH to ubiquinone;GO:0032981|mitochondrial respiratory chain complex I assembly;GO:0072593|reactive oxygen species metabolic process;	GO:0016021|integral component of membrane;GO:0005743|mitochondrial inner membrane;GO:0005747|mitochondrial respiratory chain complex I;GO:0014069|postsynaptic density;	GO:0008137|NADH dehydrogenase (ubiquinone) activity;	K03879	ND2; NADH-ubiquinone oxidoreductase chain 2 [EC:1.6.5.3]
ENSG00000105559	265	14.079298861542581	2415	135.58581324370783	0.10384050163298307	-3.26755883704564	0	0	down	yes	PLEKHA4	protein_coding	chr19:48837097-48868632:-	gi|238859651|ref|NP_065955.2|	2749	0.0	pleckstrin homology domain-containing family A member 4 isoform 1 [Homo sapiens]	gi|238859650|ref|NM_020904.2|	3083	0.0	Homo sapiens pleckstrin homology domain containing, family A (phosphoinositide binding specific) member 4 (PLEKHA4), transcript variant 1, mRNA	Q9H4M7	135	7e-41	Pleckstrin homology domain-containing family A member 4	.	.	.	.	pfam00169	PH	PH domain. PH stands for pleckstrin homology.	.	GO:0005737|cytoplasm;GO:0016020|membrane;	GO:0005545|1-phosphatidylinositol binding;	.	.
ENSG00000146648	1646	87.4510412305626	5114	287.11629355210016	0.30458404205713846	-1.71508773759309	0	0	down	yes	EGFR	protein_coding	chr7:55019021-55211628:+	gi|29725609|ref|NP_005219.2|	6010	0.0	epidermal growth factor receptor isoform a precursor [Homo sapiens]	gi|426356280|ref|XM_004045466.1|	9133	0.0	PREDICTED: Gorilla gorilla gorilla epidermal growth factor receptor (EGFR), mRNA	P00533	2313	0.0	Epidermal growth factor receptor	.	.	.	.	pfam07714	Pkinase_Tyr	Protein tyrosine kinase.	GO:0071364|cellular response to epidermal growth factor stimulus;GO:0071392|cellular response to estradiol stimulus;GO:0007173|epidermal growth factor receptor signaling pathway;GO:0007611|learning or memory;GO:0030307|positive regulation of cell growth;GO:0070374|positive regulation of ERK1 and ERK2 cascade;GO:0001934|positive regulation of protein phosphorylation;GO:0045944|positive regulation …	GO:0005789|endoplasmic reticulum membrane;GO:0005768|endosome;GO:0010008|endosome membrane;GO:0000139|Golgi membrane;GO:0016021|integral component of membrane;GO:0031965|nuclear membrane;GO:0005634|nucleus;GO:0005886|plasma membrane;	GO:0005524|ATP binding;GO:0003682|chromatin binding;GO:0004713|protein tyrosine kinase activity;GO:0004716|receptor signaling protein tyrosine kinase activity;GO:0004714|transmembrane receptor protein tyrosine kinase activity;	K04361	EGFR, ERBB1; epidermal growth factor receptor [EC:2.7.10.1]
ENSG00000116191	618	32.833987533710626	3213	180.38808196771564	0.18201860774586529	-2.4578421503401	0	0	down	yes	RALGPS2	protein_coding	chr1:178725147-178921841:+	gi|32441283|ref|NP_689876.2|	2887	0.0	ras-specific guanine nucleotide-releasing factor RalGPS2 isoform 1 [Homo sapiens]	gi|555943904|ref|NM_001286247.1|	7512	0.0	Homo sapiens Ral GEF with PH domain and SH3 binding motif 2 (RALGPS2), transcript variant 2, mRNA	Q4R7W3	412	1e-140	Ras-specific guanine nucleotide-releasing factor RalGPS2	.	.	.	.	pfam00617	RasGEF	RasGEF domain. Guanine nucleotide exchange factor for Ras-like small GTPases.	GO:0032485|regulation of Ral protein signal transduction;GO:0007264|small GTPase mediated signal transduction;	GO:0005737|cytoplasm;GO:0005886|plasma membrane;	GO:0005085|guanyl-nucleotide exchange factor activity;	.	.
ENSG00000136603	3985	211.7207772198007	855	48.00243077572265	4.410626166183214	2.14098348633151	0	0	up	yes	SKIL	protein_coding	chr3:170357678-170396835:+	gi|223029418|ref|NP_005405.2|	3259	0.0	ski-like protein isoform 1 [Homo sapiens]	gi|351722050|ref|NM_001248008.1|	7182	0.0	Homo sapiens SKI-like proto-oncogene (SKIL), transcript variant 4, mRNA	P12757	260	7e-81	Ski-like protein	.	.	.	.	pfam02437	Ski_Sno	SKI/SNO/DAC family. This family contains a presumed domain that is about 100 amino acids long. All members of this family contain a conserved CLPQ motif. The c-ski proto-oncogene has been shown to influence proliferation, morphological transformation and myogenic differentiation. Sno, a Ski proto-oncogene homologue, is expressed in two isoforms and plays a role in the response to proliferation st…	GO:0000122|negative regulation of transcription from RNA polymerase II promoter;GO:0030512|negative regulation of transforming growth factor beta receptor signaling pathway;	.	.	K18499	SKIL; Ski-like protein
ENSG00000119917	48	2.550212623977524	1834	102.96661759377233	0.02476737299499063	-5.33541533564696	0	0	down	yes	IFIT3	protein_coding	chr10:89327894-89340971:+	gi|31542980|ref|NP_001540.2|	2623	0.0	interferon-induced protein with tetratricopeptide repeats 3 isoform a [Homo sapiens]	gi|576795860|ref|NM_001549.5|	2493	0.0	Homo sapiens interferon-induced protein with tetratricopeptide repeats 3 (IFIT3), transcript variant 1, mRNA	O14879	1014	0.0	Interferon-induced protein with tetratricopeptide repeats 3	.	.	.	.	pfam13900	GVQW	Putative binding domain. This short domain is often found nested inside other longer domains. The function is not known, but the domain carries a highly conserved GVQW motif. The members are rich in proline and cysteine. This may be a binding domain.	GO:0035457|cellular response to interferon-alpha;GO:0051607|defense response to virus;GO:0043066|negative regulation of apoptotic process;GO:0008285|negative regulation of cell proliferation;GO:0009615|response to virus;GO:0060337|type I interferon signaling pathway;	GO:0005737|cytoplasm;GO:0005829|cytosol;GO:0005739|mitochondrion;	GO:0003723|RNA binding;	.	.
ENSG00000147224	3611	191.8503705246425	687	38.57037420224732	4.97403446278891	2.31441650335748	0	0	up	yes	PRPS1	protein_coding	chrX:107628424-107651026:+	gi|440900332|gb|ELR51492.1|	1704	0.0	Ribose-phosphate pyrophosphokinase 1, partial [Bos mutus]	gi|164663865|ref|NM_002764.3|	2073	0.0	Homo sapiens phosphoribosyl pyrophosphate synthetase 1 (PRPS1), transcript variant 1, mRNA	P60892	277	3e-91	Ribose-phosphate pyrophosphokinase 1	SPCC1620.06c	187	6e-53	COG0462	pfam13793	Pribosyltran_N	N-terminal domain of ribose phosphate pyrophosphokinase. This family is frequently found N-terminal to the Pribosyltran, pfam00156.	GO:0006015|5-phosphoribose 1-diphosphate biosynthetic process;GO:0006167|AMP biosynthetic process;GO:0031100|organ regeneration;GO:0046101|hypoxanthine biosynthetic process;GO:0007399|nervous system development;GO:0009165|nucleotide biosynthetic process;GO:0019693|ribose phosphate metabolic process;GO:0034418|urate biosynthetic process;	GO:0043234|protein complex;GO:0002189|ribose phosphate diphosphokinase complex;	GO:0043531|ADP binding;GO:0016208|AMP binding;GO:0005524|ATP binding;GO:0030246|carbohydrate binding;GO:0019003|GDP binding;GO:0016301|kinase activity;GO:0000287|magnesium ion binding;GO:0042803|protein homodimerization activity;GO:0004749|ribose phosphate diphosphokinase activity;	K00948	PRPS, prsA; ribose-phosphate pyrophosphokinase [EC:2.7.6.1]
ENSG00000162745	183	9.722685628914311	2176	122.16758990406139	0.07958481980817964	-3.65136291573936	0	0	down	yes	OLFML2B	protein_coding	chr1:161983192-162023854:-	gi|663070909|ref|NP_001284642.1|	3770	0.0	olfactomedin-like protein 2B isoform 1 precursor [Homo sapiens]	gi|45501066|gb|BC067274.1|	3157	0.0	Homo sapiens olfactomedin-like 2B, mRNA (cDNA clone MGC:75232 IMAGE:6177792), complete cds	Q3V1G4	193	6e-56	Olfactomedin-like protein 2B	.	.	.	.	pfam02191	OLF	Olfactomedin-like domain.	.	GO:0005576|extracellular region;	.	.	.
[truncated: 20,628 more rows]
